# Supplementary material for: Evolutionary hallmarks of the human proteome: chasing the age and coregulation of protein-coding genes
Source: BMC Genomics. 2016 Oct 25;17(Suppl 8):725. doi: 10.1186/s12864-016-3062-y (PMC5088522; doi:10.1186/s12864-016-3062-y)
Supplement: Additional file 2: — TABLE (.XLS) including the values of the gene pair-wise Spearman correlation and the cross-validation from the coexpression analysis, as well as the gene IDs to allow the reconstruction of a human coexpression network with 2298 proteins and 20,005 interactions. (XLSX 1048 kb) [file 12864_2016_3062_MOESM2_ESM.xlsx]

## Sheet: 2298g 20005i
Gene_ID1	Gene_ID2	Spearman_r	CV_Repeats	Gene_SYMBOL1	Gene_SYMBOL2
ENSG00000094914	ENSG00000144524	0.866144	100	AAAS	COPS7B
ENSG00000154258	ENSG00000154263	0.85558	100	ABCA9	ABCA10
ENSG00000138443	ENSG00000164114	0.856456	100	ABI2	MAP9
ENSG00000138443	ENSG00000205084	0.852604	100	ABI2	TMEM231
ENSG00000138443	ENSG00000187189	0.853273	100	ABI2	TSPYL4
ENSG00000108798	ENSG00000167083	0.889757	100	ABI3	GNGT2
ENSG00000122971	ENSG00000172366	0.853642	100	ACADS	FAM195A
ENSG00000100813	ENSG00000111364	0.870073	100	ACIN1	DDX55
ENSG00000100813	ENSG00000171824	0.873102	100	ACIN1	EXOSC10
ENSG00000100813	ENSG00000109920	0.883504	100	ACIN1	FNBP4
ENSG00000100813	ENSG00000162231	0.866036	100	ACIN1	NXF1
ENSG00000100813	ENSG00000100941	0.885188	100	ACIN1	PNN
ENSG00000100813	ENSG00000113593	0.865267	100	ACIN1	PPWD1
ENSG00000100813	ENSG00000117360	0.906954	100	ACIN1	PRPF3
ENSG00000100813	ENSG00000119707	0.860178	100	ACIN1	RBM25
ENSG00000100813	ENSG00000131051	0.855311	100	ACIN1	RBM39
ENSG00000100813	ENSG00000115524	0.882891	100	ACIN1	SF3B1
ENSG00000100813	ENSG00000116560	0.873217	100	ACIN1	SFPQ
ENSG00000100813	ENSG00000124222	0.860624	100	ACIN1	STX16
ENSG00000100813	ENSG00000151923	0.879399	100	ACIN1	TIAL1
ENSG00000100813	ENSG00000147854	0.861869	100	ACIN1	UHRF2
ENSG00000119673	ENSG00000184227	0.921532	100	ACOT2	ACOT1
ENSG00000107796	ENSG00000163017	0.882157	100	ACTA2	ACTG2
ENSG00000107796	ENSG00000130176	0.870702	100	ACTA2	CNN1
ENSG00000107796	ENSG00000172935	0.854487	100	ACTA2	MRGPRF
ENSG00000107796	ENSG00000133392	0.91149	100	ACTA2	MYH11
ENSG00000107796	ENSG00000197702	0.858432	100	ACTA2	PARVA
ENSG00000107796	ENSG00000149591	0.937408	100	ACTA2	TAGLN
ENSG00000107796	ENSG00000140682	0.925299	100	ACTA2	TGFB1I1
ENSG00000181786	ENSG00000261190	0.852122	100	ACTL9	C16orf97
ENSG00000181786	ENSG00000227011	0.852545	100	ACTL9	C17orf112
ENSG00000181786	ENSG00000236446	0.851857	100	ACTL9	CT47B1
ENSG00000181786	ENSG00000183035	0.852281	100	ACTL9	CYLC1
ENSG00000181786	ENSG00000204548	0.852016	100	ACTL9	DEFB121
ENSG00000181786	ENSG00000204752	0.852175	100	ACTL9	ENSG00000204752
ENSG00000181786	ENSG00000226364	0.852122	100	ACTL9	ENSG00000226364
ENSG00000181786	ENSG00000230000	0.852334	100	ACTL9	ENSG00000230000
ENSG00000181786	ENSG00000251283	0.852545	100	ACTL9	ENSG00000251283
ENSG00000181786	ENSG00000257860	0.852122	100	ACTL9	ENSG00000257860
ENSG00000181786	ENSG00000265352	0.852387	100	ACTL9	ENSG00000265352
ENSG00000181786	ENSG00000203795	0.852545	100	ACTL9	FAM24A
ENSG00000181786	ENSG00000183304	0.852016	100	ACTL9	FAM9A
ENSG00000181786	ENSG00000181867	0.852598	100	ACTL9	FTMT
ENSG00000181786	ENSG00000214681	0.852492	100	ACTL9	IQCF5
ENSG00000181786	ENSG00000205442	0.860844	100	ACTL9	IZUMO3
ENSG00000181786	ENSG00000206105	0.85191	100	ACTL9	KRTAP20-4
ENSG00000181786	ENSG00000230891	0.852016	100	ACTL9	LINC00692
ENSG00000181786	ENSG00000205858	0.852492	100	ACTL9	LRRC72
ENSG00000181786	ENSG00000204979	0.852228	100	ACTL9	MS4A13
ENSG00000181786	ENSG00000196184	0.85244	100	ACTL9	OR10J1
ENSG00000181786	ENSG00000204279	0.851857	100	ACTL9	PAGE3
ENSG00000181786	ENSG00000184814	0.852069	100	ACTL9	PRR23B
ENSG00000181786	ENSG00000233701	0.852228	100	ACTL9	PRR23C
ENSG00000181786	ENSG00000185888	0.851857	100	ACTL9	PRSS38
ENSG00000181786	ENSG00000185662	0.852334	100	ACTL9	SMIM23
ENSG00000181786	ENSG00000189326	0.851698	100	ACTL9	SPANXN4
ENSG00000181786	ENSG00000187806	0.852387	100	ACTL9	TMEM202
ENSG00000181786	ENSG00000204300	0.852492	100	ACTL9	TMEM225
ENSG00000181786	ENSG00000187969	0.852492	100	ACTL9	ZCCHC13
ENSG00000181786	ENSG00000185177	0.852228	100	ACTL9	ZNF479
ENSG00000138071	ENSG00000241553	0.87015	100	ACTR2	ARPC4
ENSG00000138071	ENSG00000162704	0.875439	100	ACTR2	ARPC5
ENSG00000138071	ENSG00000166913	0.887848	100	ACTR2	YWHAB
ENSG00000115091	ENSG00000131236	0.867389	100	ACTR3	CAP1
ENSG00000115091	ENSG00000116489	0.883712	100	ACTR3	CAPZA1
ENSG00000123165	ENSG00000134249	0.916421	100	ACTRT1	ADAM30
ENSG00000123165	ENSG00000143032	0.915909	100	ACTRT1	BARHL2
ENSG00000123165	ENSG00000163098	0.916535	100	ACTRT1	BIRC8
ENSG00000123165	ENSG00000261190	0.916706	100	ACTRT1	C16orf97
ENSG00000123165	ENSG00000227011	0.916592	100	ACTRT1	C17orf112
ENSG00000123165	ENSG00000125975	0.916649	100	ACTRT1	C20orf173
ENSG00000123165	ENSG00000125815	0.916364	100	ACTRT1	CST8
ENSG00000123165	ENSG00000236446	0.916194	100	ACTRT1	CT47B1
ENSG00000123165	ENSG00000183035	0.916763	100	ACTRT1	CYLC1
ENSG00000123165	ENSG00000204548	0.916706	100	ACTRT1	DEFB121
ENSG00000123165	ENSG00000204752	0.91625	100	ACTRT1	ENSG00000204752
ENSG00000123165	ENSG00000226364	0.916421	100	ACTRT1	ENSG00000226364
ENSG00000123165	ENSG00000230000	0.916763	100	ACTRT1	ENSG00000230000
ENSG00000123165	ENSG00000251283	0.916421	100	ACTRT1	ENSG00000251283
ENSG00000123165	ENSG00000257860	0.916478	100	ACTRT1	ENSG00000257860
ENSG00000123165	ENSG00000265352	0.916478	100	ACTRT1	ENSG00000265352
ENSG00000123165	ENSG00000203795	0.916421	100	ACTRT1	FAM24A
ENSG00000123165	ENSG00000183304	0.915909	100	ACTRT1	FAM9A
ENSG00000123165	ENSG00000181867	0.916364	100	ACTRT1	FTMT
ENSG00000123165	ENSG00000214681	0.916649	100	ACTRT1	IQCF5
ENSG00000123165	ENSG00000206105	0.916649	100	ACTRT1	KRTAP20-4
ENSG00000123165	ENSG00000230891	0.916307	100	ACTRT1	LINC00692
ENSG00000123165	ENSG00000205858	0.916649	100	ACTRT1	LRRC72
ENSG00000123165	ENSG00000161572	0.916592	100	ACTRT1	LYZL6
ENSG00000123165	ENSG00000176746	0.916421	100	ACTRT1	MAGEB6
ENSG00000123165	ENSG00000204979	0.916592	100	ACTRT1	MS4A13
ENSG00000123165	ENSG00000196184	0.916649	100	ACTRT1	OR10J1
ENSG00000123165	ENSG00000204279	0.916478	100	ACTRT1	PAGE3
ENSG00000123165	ENSG00000180259	0.916592	100	ACTRT1	PRNT
ENSG00000123165	ENSG00000184814	0.91608	100	ACTRT1	PRR23B
ENSG00000123165	ENSG00000233701	0.916364	100	ACTRT1	PRR23C
ENSG00000123165	ENSG00000185888	0.916194	100	ACTRT1	PRSS38
ENSG00000123165	ENSG00000132631	0.916421	100	ACTRT1	SCP2D1
ENSG00000123165	ENSG00000185662	0.916763	100	ACTRT1	SMIM23
ENSG00000123165	ENSG00000153498	0.916649	100	ACTRT1	SPACA7
ENSG00000123165	ENSG00000189326	0.916307	100	ACTRT1	SPANXN4
ENSG00000123165	ENSG00000167098	0.916649	100	ACTRT1	SUN5
ENSG00000123165	ENSG00000133149	0.916763	100	ACTRT1	TEX13A
ENSG00000123165	ENSG00000187806	0.916307	100	ACTRT1	TMEM202
ENSG00000123165	ENSG00000204300	0.916023	100	ACTRT1	TMEM225
ENSG00000123165	ENSG00000187969	0.91625	100	ACTRT1	ZCCHC13
ENSG00000123165	ENSG00000185177	0.916592	100	ACTRT1	ZNF479
ENSG00000169717	ENSG00000261190	0.852228	100	ACTRT2	C16orf97
ENSG00000169717	ENSG00000227011	0.852598	100	ACTRT2	C17orf112
ENSG00000169717	ENSG00000236446	0.85191	100	ACTRT2	CT47B1
ENSG00000169717	ENSG00000183035	0.85244	100	ACTRT2	CYLC1
ENSG00000169717	ENSG00000204548	0.852228	100	ACTRT2	DEFB121
ENSG00000169717	ENSG00000204752	0.852122	100	ACTRT2	ENSG00000204752
ENSG00000169717	ENSG00000226364	0.852228	100	ACTRT2	ENSG00000226364
ENSG00000169717	ENSG00000230000	0.85244	100	ACTRT2	ENSG00000230000
ENSG00000169717	ENSG00000251283	0.852492	100	ACTRT2	ENSG00000251283
ENSG00000169717	ENSG00000257860	0.852175	100	ACTRT2	ENSG00000257860
ENSG00000169717	ENSG00000265352	0.85244	100	ACTRT2	ENSG00000265352
ENSG00000169717	ENSG00000203795	0.852492	100	ACTRT2	FAM24A
ENSG00000169717	ENSG00000183304	0.85191	100	ACTRT2	FAM9A
ENSG00000169717	ENSG00000181867	0.852545	100	ACTRT2	FTMT
ENSG00000169717	ENSG00000214681	0.852545	100	ACTRT2	IQCF5
ENSG00000169717	ENSG00000206105	0.852016	100	ACTRT2	KRTAP20-4
ENSG00000169717	ENSG00000230891	0.852069	100	ACTRT2	LINC00692
ENSG00000169717	ENSG00000205858	0.852545	100	ACTRT2	LRRC72
ENSG00000169717	ENSG00000176746	0.852228	100	ACTRT2	MAGEB6
ENSG00000169717	ENSG00000204979	0.852334	100	ACTRT2	MS4A13
ENSG00000169717	ENSG00000196184	0.852545	100	ACTRT2	OR10J1
ENSG00000169717	ENSG00000204279	0.85191	100	ACTRT2	PAGE3
ENSG00000169717	ENSG00000180259	0.852069	100	ACTRT2	PRNT
ENSG00000169717	ENSG00000184814	0.852016	100	ACTRT2	PRR23B
ENSG00000169717	ENSG00000233701	0.852281	100	ACTRT2	PRR23C
ENSG00000169717	ENSG00000185888	0.85191	100	ACTRT2	PRSS38
ENSG00000169717	ENSG00000185662	0.85244	100	ACTRT2	SMIM23
ENSG00000169717	ENSG00000189326	0.851804	100	ACTRT2	SPANXN4
ENSG00000169717	ENSG00000187806	0.852334	100	ACTRT2	TMEM202
ENSG00000169717	ENSG00000204300	0.852334	100	ACTRT2	TMEM225
ENSG00000169717	ENSG00000187969	0.852387	100	ACTRT2	ZCCHC13
ENSG00000169717	ENSG00000185177	0.852334	100	ACTRT2	ZNF479
ENSG00000135503	ENSG00000135525	0.868374	100	ACVR1B	MAP7
ENSG00000168619	ENSG00000175718	0.870414	100	ADAM18	RBMXL3
ENSG00000168619	ENSG00000203924	0.870597	100	ADAM18	SPANXN2
ENSG00000168619	ENSG00000176679	0.872991	100	ADAM18	TGIF2LY
ENSG00000168619	ENSG00000235156	0.871098	100	ADAM18	TMEM30C
ENSG00000134249	ENSG00000181786	0.852545	100	ADAM30	ACTL9
ENSG00000134249	ENSG00000169717	0.852492	100	ADAM30	ACTRT2
ENSG00000134249	ENSG00000227059	0.915795	100	ADAM30	ANHX
ENSG00000134249	ENSG00000143032	0.99969	100	ADAM30	BARHL2
ENSG00000134249	ENSG00000163098	0.999752	100	ADAM30	BIRC8
ENSG00000134249	ENSG00000234776	0.916763	100	ADAM30	C11orf94
ENSG00000134249	ENSG00000176605	0.91682	100	ADAM30	C14orf177
ENSG00000134249	ENSG00000167194	0.91682	100	ADAM30	C16orf92
ENSG00000134249	ENSG00000261190	0.999565	100	ADAM30	C16orf97
ENSG00000134249	ENSG00000227011	0.999876	100	ADAM30	C17orf112
ENSG00000134249	ENSG00000229086	0.852598	100	ADAM30	C21orf54
ENSG00000134249	ENSG00000186143	0.852545	100	ADAM30	C2orf53
ENSG00000134249	ENSG00000164645	0.916706	100	ADAM30	C7orf62
ENSG00000134249	ENSG00000205174	0.882098	100	ADAM30	C7orf66
ENSG00000134249	ENSG00000160994	0.85244	100	ADAM30	CCDC105
ENSG00000134249	ENSG00000197651	0.916364	100	ADAM30	CCER1
ENSG00000134249	ENSG00000172288	0.916478	100	ADAM30	CDY1
ENSG00000134249	ENSG00000172352	0.916478	100	ADAM30	CDY1B
ENSG00000134249	ENSG00000170516	0.852122	100	ADAM30	COX7B2
ENSG00000134249	ENSG00000236371	0.91625	100	ADAM30	CT47A1
ENSG00000134249	ENSG00000224089	0.916194	100	ADAM30	CT47A10
ENSG00000134249	ENSG00000226929	0.916194	100	ADAM30	CT47A11
ENSG00000134249	ENSG00000226685	0.915966	100	ADAM30	CT47A12
ENSG00000134249	ENSG00000242362	0.916194	100	ADAM30	CT47A2
ENSG00000134249	ENSG00000236126	0.916194	100	ADAM30	CT47A3
ENSG00000134249	ENSG00000230594	0.916194	100	ADAM30	CT47A4
ENSG00000134249	ENSG00000237957	0.916194	100	ADAM30	CT47A5
ENSG00000134249	ENSG00000230347	0.916194	100	ADAM30	CT47A8
ENSG00000134249	ENSG00000226600	0.916194	100	ADAM30	CT47A9
ENSG00000134249	ENSG00000236446	0.998944	100	ADAM30	CT47B1
ENSG00000134249	ENSG00000187516	0.916194	100	ADAM30	CXorf27
ENSG00000134249	ENSG00000183035	0.999565	100	ADAM30	CYLC1
ENSG00000134249	ENSG00000204548	0.999193	100	ADAM30	DEFB121
ENSG00000134249	ENSG00000180424	0.916023	100	ADAM30	DEFB123
ENSG00000134249	ENSG00000204752	0.999627	100	ADAM30	ENSG00000204752
ENSG00000134249	ENSG00000223874	0.852334	100	ADAM30	ENSG00000223874
ENSG00000134249	ENSG00000226364	0.999193	100	ADAM30	ENSG00000226364
ENSG00000134249	ENSG00000230000	0.999814	100	ADAM30	ENSG00000230000
ENSG00000134249	ENSG00000237435	0.91682	100	ADAM30	ENSG00000237435
ENSG00000134249	ENSG00000237896	0.916706	100	ADAM30	ENSG00000237896
ENSG00000134249	ENSG00000241128	0.916763	100	ADAM30	ENSG00000241128
ENSG00000134249	ENSG00000250038	0.916706	100	ADAM30	ENSG00000250038
ENSG00000134249	ENSG00000251283	1	100	ADAM30	ENSG00000251283
ENSG00000134249	ENSG00000253787	0.85244	100	ADAM30	ENSG00000253787
ENSG00000134249	ENSG00000257860	0.999379	100	ADAM30	ENSG00000257860
ENSG00000134249	ENSG00000264116	0.916592	100	ADAM30	ENSG00000264116
ENSG00000134249	ENSG00000265352	0.99969	100	ADAM30	ENSG00000265352
ENSG00000134249	ENSG00000266614	0.85244	100	ADAM30	ENSG00000266614
ENSG00000134249	ENSG00000267857	0.85191	100	ADAM30	ENSG00000267857
ENSG00000134249	ENSG00000203795	1	100	ADAM30	FAM24A
ENSG00000134249	ENSG00000183304	0.999193	100	ADAM30	FAM9A
ENSG00000134249	ENSG00000181867	0.999938	100	ADAM30	FTMT
ENSG00000134249	ENSG00000237597	0.852228	100	ADAM30	GAGE13
ENSG00000134249	ENSG00000178804	0.852545	100	ADAM30	H1FOO
ENSG00000134249	ENSG00000164508	0.851751	100	ADAM30	HIST1H2AA
ENSG00000134249	ENSG00000146047	0.916194	100	ADAM30	HIST1H2BA
ENSG00000134249	ENSG00000184345	0.916706	100	ADAM30	IQCF2
ENSG00000134249	ENSG00000214681	0.999938	100	ADAM30	IQCF5
ENSG00000134249	ENSG00000205442	0.852545	100	ADAM30	IZUMO3
ENSG00000134249	ENSG00000141200	0.916763	100	ADAM30	KIF2B
ENSG00000134249	ENSG00000206105	0.999441	100	ADAM30	KRTAP20-4
ENSG00000134249	ENSG00000203784	0.91682	100	ADAM30	LELP1
ENSG00000134249	ENSG00000230891	0.999255	100	ADAM30	LINC00692
ENSG00000134249	ENSG00000205858	0.999938	100	ADAM30	LRRC72
ENSG00000134249	ENSG00000151033	0.852545	100	ADAM30	LYZL2
ENSG00000134249	ENSG00000161572	0.999876	100	ADAM30	LYZL6
ENSG00000134249	ENSG00000177689	0.852122	100	ADAM30	MAGEB10
ENSG00000134249	ENSG00000189023	0.915738	100	ADAM30	MAGEB16
ENSG00000134249	ENSG00000176746	0.999255	100	ADAM30	MAGEB6
ENSG00000134249	ENSG00000204979	0.999441	100	ADAM30	MS4A13
ENSG00000134249	ENSG00000166930	0.852545	100	ADAM30	MS4A5
ENSG00000134249	ENSG00000149507	0.852122	100	ADAM30	OOSP2
ENSG00000134249	ENSG00000196184	0.999752	100	ADAM30	OR10J1
ENSG00000134249	ENSG00000204279	0.999255	100	ADAM30	PAGE3
ENSG00000134249	ENSG00000221900	0.916194	100	ADAM30	POM121L12
ENSG00000134249	ENSG00000166351	0.852545	100	ADAM30	POTED
ENSG00000134249	ENSG00000178257	0.91682	100	ADAM30	PRM3
ENSG00000134249	ENSG00000180259	0.999441	100	ADAM30	PRNT
ENSG00000134249	ENSG00000184814	0.999317	100	ADAM30	PRR23B
ENSG00000134249	ENSG00000233701	0.999441	100	ADAM30	PRR23C
ENSG00000134249	ENSG00000185888	0.998944	100	ADAM30	PRSS38
ENSG00000134249	ENSG00000175718	0.91608	100	ADAM30	RBMXL3
ENSG00000134249	ENSG00000185662	0.999814	100	ADAM30	SMIM23
ENSG00000134249	ENSG00000153498	0.999938	100	ADAM30	SPACA7
ENSG00000134249	ENSG00000198021	0.851751	100	ADAM30	SPANXA1
ENSG00000134249	ENSG00000203926	0.851698	100	ADAM30	SPANXA1
ENSG00000134249	ENSG00000198573	0.852122	100	ADAM30	SPANXC
ENSG00000134249	ENSG00000196406	0.916137	100	ADAM30	SPANXE
ENSG00000134249	ENSG00000203924	0.916137	100	ADAM30	SPANXN2
ENSG00000134249	ENSG00000189326	0.99882	100	ADAM30	SPANXN4
ENSG00000134249	ENSG00000167098	0.999938	100	ADAM30	SUN5
ENSG00000134249	ENSG00000183434	0.852016	100	ADAM30	TFDP3
ENSG00000134249	ENSG00000153779	0.916137	100	ADAM30	TGIF2LX
ENSG00000134249	ENSG00000176679	0.916023	100	ADAM30	TGIF2LY
ENSG00000134249	ENSG00000187806	0.999814	100	ADAM30	TMEM202
ENSG00000134249	ENSG00000204300	0.999752	100	ADAM30	TMEM225
ENSG00000134249	ENSG00000235156	0.916364	100	ADAM30	TMEM30C
ENSG00000134249	ENSG00000178928	0.851963	100	ADAM30	TPRX1
ENSG00000134249	ENSG00000180083	0.852598	100	ADAM30	WFDC11
ENSG00000134249	ENSG00000171405	0.916649	100	ADAM30	XAGE5
ENSG00000134249	ENSG00000187969	0.999938	100	ADAM30	ZCCHC13
ENSG00000134249	ENSG00000185177	0.999441	100	ADAM30	ZNF479
ENSG00000151651	ENSG00000167895	0.854396	100	ADAM8	TMC8
ENSG00000154734	ENSG00000178202	0.855518	100	ADAMTS1	KDELC2
ENSG00000121281	ENSG00000177105	0.852704	100	ADCY7	RHOG
ENSG00000106624	ENSG00000113721	0.854404	100	AEBP1	PDGFRB
ENSG00000139154	ENSG00000141380	0.864998	100	AEBP2	SS18
ENSG00000141385	ENSG00000159199	0.85335	100	AFG3L2	ATP5G1
ENSG00000174194	ENSG00000188234	0.870557	100	AGAP8	AGAP4
ENSG00000198035	ENSG00000204172	0.984792	100	AGAP9	AGAP9
ENSG00000106541	ENSG00000173467	0.899927	100	AGR2	AGR3
ENSG00000106541	ENSG00000188959	0.877816	100	AGR2	C9orf152
ENSG00000106541	ENSG00000157992	0.854574	100	AGR2	KRTCAP3
ENSG00000106541	ENSG00000204385	0.890966	100	AGR2	SLC44A4
ENSG00000106541	ENSG00000267795	0.853694	100	AGR2	SMIM22
ENSG00000100591	ENSG00000135624	0.865867	100	AHSA1	CCT7
ENSG00000204472	ENSG00000269215	0.873258	100	AIF1	ENSG00000269215
ENSG00000204472	ENSG00000213654	0.886034	100	AIF1	GPSM3
ENSG00000204472	ENSG00000204482	0.873809	100	AIF1	LST1
ENSG00000204472	ENSG00000254087	0.850529	100	AIF1	LYN
ENSG00000108599	ENSG00000115421	0.852564	100	AKAP10	PAPOLG
ENSG00000117020	ENSG00000118200	0.861269	100	AKT3	CAMSAP2
ENSG00000117020	ENSG00000130224	0.85385	100	AKT3	LRCH2
ENSG00000253710	ENSG00000253797	0.855318	100	ALG11	UTP14C
ENSG00000012779	ENSG00000151651	0.86835	100	ALOX5	ADAM8
ENSG00000012779	ENSG00000132965	0.861761	100	ALOX5	ALOX5AP
ENSG00000012779	ENSG00000160593	0.854703	100	ALOX5	AMICA1
ENSG00000012779	ENSG00000186517	0.886941	100	ALOX5	ARHGAP30
ENSG00000012779	ENSG00000140379	0.850034	100	ALOX5	BCL2A1
ENSG00000012779	ENSG00000186074	0.852302	100	ALOX5	CD300LF
ENSG00000012779	ENSG00000104894	0.876077	100	ALOX5	CD37
ENSG00000012779	ENSG00000143119	0.866175	100	ALOX5	CD53
ENSG00000012779	ENSG00000172243	0.859739	100	ALOX5	CLEC7A
ENSG00000012779	ENSG00000102879	0.884788	100	ALOX5	CORO1A
ENSG00000012779	ENSG00000100368	0.889686	100	ALOX5	CSF2RB
ENSG00000012779	ENSG00000134516	0.862984	100	ALOX5	DOCK2
ENSG00000012779	ENSG00000185862	0.850967	100	ALOX5	EVI2B
ENSG00000012779	ENSG00000149781	0.869727	100	ALOX5	FERMT3
ENSG00000012779	ENSG00000184922	0.907	100	ALOX5	FMNL1
ENSG00000012779	ENSG00000175857	0.86094	100	ALOX5	GAPT
ENSG00000012779	ENSG00000089639	0.892269	100	ALOX5	GMIP
ENSG00000012779	ENSG00000140030	0.861661	100	ALOX5	GPR65
ENSG00000012779	ENSG00000213654	0.893015	100	ALOX5	GPSM3
ENSG00000012779	ENSG00000101336	0.867689	100	ALOX5	HCK
ENSG00000012779	ENSG00000185811	0.882305	100	ALOX5	IKZF1
ENSG00000012779	ENSG00000110324	0.875216	100	ALOX5	IL10RA
ENSG00000012779	ENSG00000140678	0.851782	100	ALOX5	ITGAX
ENSG00000012779	ENSG00000160255	0.885588	100	ALOX5	ITGB2
ENSG00000012779	ENSG00000162511	0.86353	100	ALOX5	LAPTM5
ENSG00000012779	ENSG00000086730	0.892884	100	ALOX5	LAT2
ENSG00000012779	ENSG00000043462	0.871464	100	ALOX5	LCP2
ENSG00000012779	ENSG00000104774	0.874378	100	ALOX5	MAN2B1
ENSG00000012779	ENSG00000164430	0.850067	100	ALOX5	MB21D1
ENSG00000012779	ENSG00000142347	0.897205	100	ALOX5	MYO1F
ENSG00000012779	ENSG00000136286	0.909707	100	ALOX5	MYO1G
ENSG00000012779	ENSG00000158517	0.858025	100	ALOX5	NCF1
ENSG00000012779	ENSG00000100365	0.881751	100	ALOX5	NCF4
ENSG00000012779	ENSG00000123338	0.868104	100	ALOX5	NCKAP1L
ENSG00000012779	ENSG00000138964	0.903125	100	ALOX5	PARVG
ENSG00000012779	ENSG00000137841	0.871949	100	ALOX5	PLCB2
ENSG00000012779	ENSG00000140368	0.874255	100	ALOX5	PSTPIP1
ENSG00000012779	ENSG00000169403	0.85774	100	ALOX5	PTAFR
ENSG00000012779	ENSG00000111679	0.860224	100	ALOX5	PTPN6
ENSG00000012779	ENSG00000081237	0.865759	100	ALOX5	PTPRC
ENSG00000012779	ENSG00000128340	0.886311	100	ALOX5	RAC2
ENSG00000012779	ENSG00000177105	0.873156	100	ALOX5	RHOG
ENSG00000012779	ENSG00000155307	0.864044	100	ALOX5	SAMSN1
ENSG00000012779	ENSG00000122122	0.869957	100	ALOX5	SASH3
ENSG00000012779	ENSG00000066336	0.880936	100	ALOX5	SPI1
ENSG00000012779	ENSG00000167895	0.88548	100	ALOX5	TMC8
ENSG00000012779	ENSG00000141968	0.88974	100	ALOX5	VAV1
ENSG00000012779	ENSG00000015285	0.886472	100	ALOX5	WAS
ENSG00000132965	ENSG00000204472	0.873248	100	ALOX5AP	AIF1
ENSG00000132965	ENSG00000136250	0.858202	100	ALOX5AP	AOAH
ENSG00000132965	ENSG00000186517	0.850652	100	ALOX5AP	ARHGAP30
ENSG00000132965	ENSG00000141480	0.884958	100	ALOX5AP	ARRB2
ENSG00000132965	ENSG00000143110	0.857771	100	ALOX5AP	C1orf162
ENSG00000132965	ENSG00000143119	0.923177	100	ALOX5AP	CD53
ENSG00000132965	ENSG00000172243	0.859701	100	ALOX5AP	CLEC7A
ENSG00000132965	ENSG00000198223	0.895489	100	ALOX5AP	CSF2RA
ENSG00000132965	ENSG00000165168	0.900342	100	ALOX5AP	CYBB
ENSG00000132965	ENSG00000134516	0.880829	100	ALOX5AP	DOCK2
ENSG00000132965	ENSG00000185862	0.889678	100	ALOX5AP	EVI2B
ENSG00000132965	ENSG00000158869	0.896767	100	ALOX5AP	FCER1G
ENSG00000132965	ENSG00000184922	0.852658	100	ALOX5AP	FMNL1
ENSG00000132965	ENSG00000140030	0.877623	100	ALOX5AP	GPR65
ENSG00000132965	ENSG00000213654	0.897259	100	ALOX5AP	GPSM3
ENSG00000132965	ENSG00000180353	0.908453	100	ALOX5AP	HCLS1
ENSG00000132965	ENSG00000185811	0.853796	100	ALOX5AP	IKZF1
ENSG00000132965	ENSG00000169896	0.888479	100	ALOX5AP	ITGAM
ENSG00000132965	ENSG00000160255	0.899727	100	ALOX5AP	ITGB2
ENSG00000132965	ENSG00000167613	0.879237	100	ALOX5AP	LAIR1
ENSG00000132965	ENSG00000162511	0.936862	100	ALOX5AP	LAPTM5
ENSG00000132965	ENSG00000204482	0.870557	100	ALOX5AP	LST1
ENSG00000132965	ENSG00000163563	0.851643	100	ALOX5AP	MNDA
ENSG00000132965	ENSG00000142347	0.854281	100	ALOX5AP	MYO1F
ENSG00000132965	ENSG00000158517	0.890462	100	ALOX5AP	NCF1
ENSG00000132965	ENSG00000138964	0.860124	100	ALOX5AP	PARVG
ENSG00000132965	ENSG00000137841	0.853189	100	ALOX5AP	PLCB2
ENSG00000132965	ENSG00000169403	0.876131	100	ALOX5AP	PTAFR
ENSG00000132965	ENSG00000150681	0.865713	100	ALOX5AP	RGS18
ENSG00000132965	ENSG00000177105	0.870695	100	ALOX5AP	RHOG
ENSG00000132965	ENSG00000155307	0.885533	100	ALOX5AP	SAMSN1
ENSG00000132965	ENSG00000196209	0.85039	100	ALOX5AP	SIRPB2
ENSG00000132965	ENSG00000155926	0.880352	100	ALOX5AP	SLA
ENSG00000132965	ENSG00000174130	0.861923	100	ALOX5AP	TLR6
ENSG00000132965	ENSG00000141968	0.866859	100	ALOX5AP	VAV1
ENSG00000160593	ENSG00000186517	0.889017	100	AMICA1	ARHGAP30
ENSG00000160593	ENSG00000166710	0.864299	100	AMICA1	B2M
ENSG00000160593	ENSG00000185905	0.870288	100	AMICA1	C16orf54
ENSG00000160593	ENSG00000204397	0.871203	100	AMICA1	CARD16
ENSG00000160593	ENSG00000161570	0.866528	100	AMICA1	CCL5
ENSG00000160593	ENSG00000160791	0.854719	100	AMICA1	CCR5
ENSG00000160593	ENSG00000198821	0.908807	100	AMICA1	CD247
ENSG00000160593	ENSG00000167851	0.862984	100	AMICA1	CD300A
ENSG00000160593	ENSG00000186074	0.862785	100	AMICA1	CD300LF
ENSG00000160593	ENSG00000167286	0.881621	100	AMICA1	CD3D
ENSG00000160593	ENSG00000198851	0.910945	100	AMICA1	CD3E
ENSG00000160593	ENSG00000160654	0.883944	100	AMICA1	CD3G
ENSG00000160593	ENSG00000169442	0.912621	100	AMICA1	CD52
ENSG00000160593	ENSG00000172243	0.883989	100	AMICA1	CLEC7A
ENSG00000160593	ENSG00000163131	0.858448	100	AMICA1	CTSS
ENSG00000160593	ENSG00000270466	0.851719	100	AMICA1	ENSG00000270466
ENSG00000160593	ENSG00000185862	0.90973	100	AMICA1	EVI2B
ENSG00000160593	ENSG00000162894	0.85355	100	AMICA1	FAIM3
ENSG00000160593	ENSG00000175857	0.875641	100	AMICA1	GAPT
ENSG00000160593	ENSG00000213654	0.866029	100	AMICA1	GPSM3
ENSG00000160593	ENSG00000180353	0.852428	100	AMICA1	HCLS1
ENSG00000160593	ENSG00000234745	0.868374	100	AMICA1	HLA-B
ENSG00000160593	ENSG00000204287	0.892807	100	AMICA1	HLA-DRA
ENSG00000160593	ENSG00000185811	0.8616	100	AMICA1	IKZF1
ENSG00000160593	ENSG00000172349	0.854865	100	AMICA1	IL16
ENSG00000160593	ENSG00000168685	0.869235	100	AMICA1	IL7R
ENSG00000160593	ENSG00000182866	0.893174	100	AMICA1	LCK
ENSG00000160593	ENSG00000204482	0.851513	100	AMICA1	LST1
ENSG00000160593	ENSG00000197629	0.893661	100	AMICA1	MPEG1
ENSG00000160593	ENSG00000172936	0.886734	100	AMICA1	MYD88
ENSG00000160593	ENSG00000204264	0.874078	100	AMICA1	PSMB8
ENSG00000160593	ENSG00000240065	0.873202	100	AMICA1	PSMB9
ENSG00000160593	ENSG00000163564	0.906362	100	AMICA1	PYHIN1
ENSG00000160593	ENSG00000183918	0.866896	100	AMICA1	SH2D1A
ENSG00000160593	ENSG00000162739	0.881399	100	AMICA1	SLAMF6
ENSG00000160593	ENSG00000168394	0.876639	100	AMICA1	TAP1
ENSG00000160593	ENSG00000163154	0.862423	100	AMICA1	TNFAIP8L2
ENSG00000160593	ENSG00000163519	0.882607	100	AMICA1	TRAT1
ENSG00000174876	ENSG00000237763	0.940453	100	AMY1B	AMY1A
ENSG00000174876	ENSG00000187733	0.93165	100	AMY1B	AMY1C
ENSG00000187733	ENSG00000237763	0.94329	100	AMY1C	AMY1A
ENSG00000214274	ENSG00000258818	0.92057	100	ANG	RNASE4
ENSG00000214274	ENSG00000259171	0.904225	100	ANG	RNASE4
ENSG00000227059	ENSG00000261190	0.916023	100	ANHX	C16orf97
ENSG00000227059	ENSG00000236446	0.916649	100	ANHX	CT47B1
ENSG00000227059	ENSG00000230000	0.915795	100	ANHX	ENSG00000230000
ENSG00000227059	ENSG00000251283	0.915795	100	ANHX	ENSG00000251283
ENSG00000227059	ENSG00000257860	0.91625	100	ANHX	ENSG00000257860
ENSG00000227059	ENSG00000265352	0.915966	100	ANHX	ENSG00000265352
ENSG00000227059	ENSG00000230891	0.916364	100	ANHX	LINC00692
ENSG00000227059	ENSG00000237521	0.872945	100	ANHX	OR7E24
ENSG00000227059	ENSG00000233701	0.916194	100	ANHX	PRR23C
ENSG00000183148	ENSG00000196774	0.973121	100	ANKRD20A2	ANKRD20A1
ENSG00000132498	ENSG00000196774	0.902564	100	ANKRD20A3	ANKRD20A1
ENSG00000132498	ENSG00000183148	0.895498	100	ANKRD20A3	ANKRD20A2
ENSG00000132498	ENSG00000240240	0.892962	100	ANKRD20A3	ENSG00000240240
ENSG00000172014	ENSG00000196774	0.925698	100	ANKRD20A4	ANKRD20A1
ENSG00000172014	ENSG00000183148	0.897666	100	ANKRD20A4	ANKRD20A2
ENSG00000168876	ENSG00000205581	0.867282	100	ANKRD49	HMGN1
ENSG00000124227	ENSG00000134249	0.916364	100	ANKRD60	ADAM30
ENSG00000124227	ENSG00000143032	0.91625	100	ANKRD60	BARHL2
ENSG00000124227	ENSG00000163098	0.916023	100	ANKRD60	BIRC8
ENSG00000124227	ENSG00000261190	0.91682	100	ANKRD60	C16orf97
ENSG00000124227	ENSG00000227011	0.916364	100	ANKRD60	C17orf112
ENSG00000124227	ENSG00000125975	0.916421	100	ANKRD60	C20orf173
ENSG00000124227	ENSG00000177143	0.872808	100	ANKRD60	CETN1
ENSG00000124227	ENSG00000125815	0.916307	100	ANKRD60	CST8
ENSG00000124227	ENSG00000236446	0.915966	100	ANKRD60	CT47B1
ENSG00000124227	ENSG00000183035	0.916649	100	ANKRD60	CYLC1
ENSG00000124227	ENSG00000204548	0.916364	100	ANKRD60	DEFB121
ENSG00000124227	ENSG00000204752	0.915909	100	ANKRD60	ENSG00000204752
ENSG00000124227	ENSG00000226364	0.91625	100	ANKRD60	ENSG00000226364
ENSG00000124227	ENSG00000230000	0.916592	100	ANKRD60	ENSG00000230000
ENSG00000124227	ENSG00000251283	0.916364	100	ANKRD60	ENSG00000251283
ENSG00000124227	ENSG00000257860	0.91682	100	ANKRD60	ENSG00000257860
ENSG00000124227	ENSG00000265352	0.915966	100	ANKRD60	ENSG00000265352
ENSG00000124227	ENSG00000203795	0.916364	100	ANKRD60	FAM24A
ENSG00000124227	ENSG00000183304	0.915795	100	ANKRD60	FAM9A
ENSG00000124227	ENSG00000181867	0.916307	100	ANKRD60	FTMT
ENSG00000124227	ENSG00000196475	0.870688	100	ANKRD60	GK2
ENSG00000124227	ENSG00000214681	0.916421	100	ANKRD60	IQCF5
ENSG00000124227	ENSG00000206105	0.916478	100	ANKRD60	KRTAP20-4
ENSG00000124227	ENSG00000203784	0.999582	100	ANKRD60	LELP1
ENSG00000124227	ENSG00000230891	0.915795	100	ANKRD60	LINC00692
ENSG00000124227	ENSG00000205858	0.916421	100	ANKRD60	LRRC72
ENSG00000124227	ENSG00000161572	0.916364	100	ANKRD60	LYZL6
ENSG00000124227	ENSG00000176746	0.915966	100	ANKRD60	MAGEB6
ENSG00000124227	ENSG00000204979	0.916706	100	ANKRD60	MS4A13
ENSG00000124227	ENSG00000149507	0.929312	100	ANKRD60	OOSP2
ENSG00000124227	ENSG00000196184	0.916194	100	ANKRD60	OR10J1
ENSG00000124227	ENSG00000204279	0.91682	100	ANKRD60	PAGE3
ENSG00000124227	ENSG00000180259	0.916137	100	ANKRD60	PRNT
ENSG00000124227	ENSG00000184814	0.915738	100	ANKRD60	PRR23B
ENSG00000124227	ENSG00000233701	0.915852	100	ANKRD60	PRR23C
ENSG00000124227	ENSG00000185888	0.915966	100	ANKRD60	PRSS38
ENSG00000124227	ENSG00000132631	0.916364	100	ANKRD60	SCP2D1
ENSG00000124227	ENSG00000185662	0.916592	100	ANKRD60	SMIM23
ENSG00000124227	ENSG00000153498	0.916421	100	ANKRD60	SPACA7
ENSG00000124227	ENSG00000189326	0.916137	100	ANKRD60	SPANXN4
ENSG00000124227	ENSG00000167098	0.916421	100	ANKRD60	SUN5
ENSG00000124227	ENSG00000167139	0.870779	100	ANKRD60	TBC1D21
ENSG00000124227	ENSG00000133149	0.916592	100	ANKRD60	TEX13A
ENSG00000124227	ENSG00000187806	0.915966	100	ANKRD60	TMEM202
ENSG00000124227	ENSG00000204300	0.916137	100	ANKRD60	TMEM225
ENSG00000124227	ENSG00000187969	0.916137	100	ANKRD60	ZCCHC13
ENSG00000124227	ENSG00000185177	0.916706	100	ANKRD60	ZNF479
ENSG00000163516	ENSG00000176444	0.864283	100	ANKZF1	CLK2
ENSG00000011426	ENSG00000198901	0.86895	100	ANLN	PRC1
ENSG00000011426	ENSG00000161800	0.852051	100	ANLN	RACGAP1
ENSG00000163297	ENSG00000178202	0.860016	100	ANTXR2	KDELC2
ENSG00000163297	ENSG00000189184	0.854803	100	ANTXR2	PCDH18
ENSG00000165390	ENSG00000186807	0.962222	100	ANXA8	ANXA8L2
ENSG00000150165	ENSG00000165390	0.969254	100	ANXA8L1	ANXA8
ENSG00000150165	ENSG00000186807	0.9703	100	ANXA8L1	ANXA8L2
ENSG00000136250	ENSG00000204472	0.890501	100	AOAH	AIF1
ENSG00000136250	ENSG00000160593	0.856003	100	AOAH	AMICA1
ENSG00000136250	ENSG00000186517	0.855188	100	AOAH	ARHGAP30
ENSG00000136250	ENSG00000152213	0.860816	100	AOAH	ARL11
ENSG00000136250	ENSG00000141480	0.864837	100	AOAH	ARRB2
ENSG00000136250	ENSG00000140379	0.860245	100	AOAH	BCL2A1
ENSG00000136250	ENSG00000185905	0.863853	100	AOAH	C16orf54
ENSG00000136250	ENSG00000204397	0.882843	100	AOAH	CARD16
ENSG00000136250	ENSG00000198821	0.857002	100	AOAH	CD247
ENSG00000136250	ENSG00000167851	0.886587	100	AOAH	CD300A
ENSG00000136250	ENSG00000186074	0.892955	100	AOAH	CD300LF
ENSG00000136250	ENSG00000143119	0.931142	100	AOAH	CD53
ENSG00000136250	ENSG00000172243	0.859386	100	AOAH	CLEC7A
ENSG00000136250	ENSG00000163131	0.924384	100	AOAH	CTSS
ENSG00000136250	ENSG00000165168	0.919548	100	AOAH	CYBB
ENSG00000136250	ENSG00000185862	0.926468	100	AOAH	EVI2B
ENSG00000136250	ENSG00000158869	0.897574	100	AOAH	FCER1G
ENSG00000136250	ENSG00000154451	0.868143	100	AOAH	GBP5
ENSG00000136250	ENSG00000169508	0.867436	100	AOAH	GPR183
ENSG00000136250	ENSG00000140030	0.904494	100	AOAH	GPR65
ENSG00000136250	ENSG00000213654	0.883781	100	AOAH	GPSM3
ENSG00000136250	ENSG00000180353	0.903087	100	AOAH	HCLS1
ENSG00000136250	ENSG00000140749	0.895521	100	AOAH	IGSF6
ENSG00000136250	ENSG00000185811	0.888317	100	AOAH	IKZF1
ENSG00000136250	ENSG00000147168	0.879153	100	AOAH	IL2RG
ENSG00000136250	ENSG00000140968	0.892608	100	AOAH	IRF8
ENSG00000136250	ENSG00000160255	0.875462	100	AOAH	ITGB2
ENSG00000136250	ENSG00000162511	0.907577	100	AOAH	LAPTM5
ENSG00000136250	ENSG00000168961	0.855618	100	AOAH	LGALS9
ENSG00000136250	ENSG00000186818	0.860647	100	AOAH	LILRB4
ENSG00000136250	ENSG00000204482	0.856456	100	AOAH	LST1
ENSG00000136250	ENSG00000254087	0.902741	100	AOAH	LYN
ENSG00000136250	ENSG00000197629	0.870911	100	AOAH	MPEG1
ENSG00000136250	ENSG00000172936	0.850529	100	AOAH	MYD88
ENSG00000136250	ENSG00000158517	0.898259	100	AOAH	NCF1
ENSG00000136250	ENSG00000181631	0.857258	100	AOAH	P2RY13
ENSG00000136250	ENSG00000138964	0.86283	100	AOAH	PARVG
ENSG00000136250	ENSG00000137841	0.863422	100	AOAH	PLCB2
ENSG00000136250	ENSG00000150681	0.916011	100	AOAH	RGS18
ENSG00000136250	ENSG00000169413	0.8774	100	AOAH	RNASE6
ENSG00000136250	ENSG00000155307	0.915711	100	AOAH	SAMSN1
ENSG00000136250	ENSG00000142512	0.85421	100	AOAH	SIGLEC10
ENSG00000136250	ENSG00000155926	0.872218	100	AOAH	SLA
ENSG00000136250	ENSG00000164691	0.855019	100	AOAH	TAGAP
ENSG00000136250	ENSG00000174130	0.875455	100	AOAH	TLR6
ENSG00000136250	ENSG00000141968	0.901757	100	AOAH	VAV1
ENSG00000131471	ENSG00000149591	0.865721	100	AOC3	TAGLN
ENSG00000129354	ENSG00000213214	0.866157	100	AP1M2	ARHGEF35
ENSG00000129354	ENSG00000175707	0.917811	100	AP1M2	C1orf172
ENSG00000129354	ENSG00000253313	0.901593	100	AP1M2	C1orf210
ENSG00000129354	ENSG00000163624	0.87174	100	AP1M2	CDS1
ENSG00000129354	ENSG00000164695	0.855702	100	AP1M2	CHMP4C
ENSG00000129354	ENSG00000130545	0.853271	100	AP1M2	CRB3
ENSG00000129354	ENSG00000180921	0.851113	100	AP1M2	FAM83H
ENSG00000129354	ENSG00000152939	0.870201	100	AP1M2	MARVELD2
ENSG00000129354	ENSG00000167183	0.851762	100	AP1M2	PRR15L
ENSG00000129354	ENSG00000132698	0.871297	100	AP1M2	RAB25
ENSG00000129354	ENSG00000167642	0.870779	100	AP1M2	SPINT2
ENSG00000129354	ENSG00000149418	0.861442	100	AP1M2	ST14
ENSG00000129354	ENSG00000167608	0.874917	100	AP1M2	TMC4
ENSG00000129354	ENSG00000182107	0.877717	100	AP1M2	TMEM30B
ENSG00000134262	ENSG00000176953	0.878738	100	AP4B1	NFATC2IP
ENSG00000077420	ENSG00000204472	0.879468	100	APBB1IP	AIF1
ENSG00000077420	ENSG00000141480	0.865167	100	APBB1IP	ARRB2
ENSG00000077420	ENSG00000143119	0.87587	100	APBB1IP	CD53
ENSG00000077420	ENSG00000120280	0.865443	100	APBB1IP	CXorf21
ENSG00000077420	ENSG00000165168	0.854696	100	APBB1IP	CYBB
ENSG00000077420	ENSG00000100055	0.889409	100	APBB1IP	CYTH4
ENSG00000077420	ENSG00000134516	0.87414	100	APBB1IP	DOCK2
ENSG00000077420	ENSG00000126860	0.8777	100	APBB1IP	EVI2A
ENSG00000077420	ENSG00000185862	0.85282	100	APBB1IP	EVI2B
ENSG00000077420	ENSG00000130755	0.891646	100	APBB1IP	GMFG
ENSG00000077420	ENSG00000213654	0.881828	100	APBB1IP	GPSM3
ENSG00000077420	ENSG00000101336	0.854065	100	APBB1IP	HCK
ENSG00000077420	ENSG00000180353	0.895867	100	APBB1IP	HCLS1
ENSG00000077420	ENSG00000140749	0.874509	100	APBB1IP	IGSF6
ENSG00000077420	ENSG00000110324	0.859378	100	APBB1IP	IL10RA
ENSG00000077420	ENSG00000140968	0.883789	100	APBB1IP	IRF8
ENSG00000077420	ENSG00000160255	0.877085	100	APBB1IP	ITGB2
ENSG00000077420	ENSG00000167613	0.877392	100	APBB1IP	LAIR1
ENSG00000077420	ENSG00000162511	0.908131	100	APBB1IP	LAPTM5
ENSG00000077420	ENSG00000104972	0.874693	100	APBB1IP	LILRB1
ENSG00000077420	ENSG00000186818	0.869511	100	APBB1IP	LILRB4
ENSG00000077420	ENSG00000100365	0.85488	100	APBB1IP	NCF4
ENSG00000077420	ENSG00000123338	0.856287	100	APBB1IP	NCKAP1L
ENSG00000077420	ENSG00000137841	0.858432	100	APBB1IP	PLCB2
ENSG00000077420	ENSG00000115956	0.894991	100	APBB1IP	PLEK
ENSG00000077420	ENSG00000155307	0.856647	100	APBB1IP	SAMSN1
ENSG00000077420	ENSG00000122122	0.857679	100	APBB1IP	SASH3
ENSG00000077420	ENSG00000110876	0.852581	100	APBB1IP	SELPLG
ENSG00000077420	ENSG00000122862	0.85611	100	APBB1IP	SRGN
ENSG00000077420	ENSG00000102524	0.864268	100	APBB1IP	TNFSF13B
ENSG00000077420	ENSG00000115935	0.850759	100	APBB1IP	WIPF1
ENSG00000239713	ENSG00000244509	0.864506	100	APOBEC3G	APOBEC3C
ENSG00000128284	ENSG00000162654	0.864129	100	APOL3	GBP4
ENSG00000184945	ENSG00000185176	0.905652	100	AQP12A	AQP12B
ENSG00000021776	ENSG00000119285	0.864698	100	AQR	HEATR1
ENSG00000021776	ENSG00000113569	0.863261	100	AQR	NUP155
ENSG00000095139	ENSG00000184432	0.866082	100	ARCN1	COPB2
ENSG00000109321	ENSG00000205595	0.993641	100	AREG	AREGB
ENSG00000165527	ENSG00000172936	0.853027	100	ARF6	MYD88
ENSG00000198826	ENSG00000215784	0.869496	100	ARHGAP11A	FAM72D
ENSG00000198826	ENSG00000226650	0.873435	100	ARHGAP11A	KIF4B
ENSG00000198826	ENSG00000237649	0.897559	100	ARHGAP11A	KIFC1
ENSG00000198826	ENSG00000198901	0.867405	100	ARHGAP11A	PRC1
ENSG00000187951	ENSG00000198826	0.875954	100	ARHGAP11B	ARHGAP11A
ENSG00000187951	ENSG00000203817	0.87042	100	ARHGAP11B	ENSG00000203817
ENSG00000187951	ENSG00000215784	0.888002	100	ARHGAP11B	FAM72D
ENSG00000187951	ENSG00000226650	0.851858	100	ARHGAP11B	KIF4B
ENSG00000187951	ENSG00000237649	0.92207	100	ARHGAP11B	KIFC1
ENSG00000187951	ENSG00000198901	0.856072	100	ARHGAP11B	PRC1
ENSG00000187951	ENSG00000196584	0.852166	100	ARHGAP11B	XRCC2
ENSG00000163219	ENSG00000185862	0.857294	100	ARHGAP25	EVI2B
ENSG00000163219	ENSG00000180353	0.869927	100	ARHGAP25	HCLS1
ENSG00000163219	ENSG00000172349	0.855864	100	ARHGAP25	IL16
ENSG00000186517	ENSG00000198821	0.900911	100	ARHGAP30	CD247
ENSG00000186517	ENSG00000198851	0.868281	100	ARHGAP30	CD3E
ENSG00000186517	ENSG00000213654	0.945796	100	ARHGAP30	GPSM3
ENSG00000186517	ENSG00000234745	0.873886	100	ARHGAP30	HLA-B
ENSG00000186517	ENSG00000204482	0.875432	100	ARHGAP30	LST1
ENSG00000186517	ENSG00000235568	0.878207	100	ARHGAP30	NFAM1
ENSG00000186517	ENSG00000197471	0.871926	100	ARHGAP30	SPN
ENSG00000089820	ENSG00000130429	0.888748	100	ARHGAP4	ARPC1B
ENSG00000089820	ENSG00000173762	0.858977	100	ARHGAP4	CD7
ENSG00000089820	ENSG00000147443	0.851213	100	ARHGAP4	DOK2
ENSG00000089820	ENSG00000146094	0.861992	100	ARHGAP4	DOK3
ENSG00000089820	ENSG00000149781	0.905924	100	ARHGAP4	FERMT3
ENSG00000089820	ENSG00000213654	0.86007	100	ARHGAP4	GPSM3
ENSG00000089820	ENSG00000126264	0.885027	100	ARHGAP4	HCST
ENSG00000089820	ENSG00000180448	0.92942	100	ARHGAP4	HMHA1
ENSG00000089820	ENSG00000160255	0.850567	100	ARHGAP4	ITGB2
ENSG00000089820	ENSG00000136490	0.89057	100	ARHGAP4	LIMD2
ENSG00000089820	ENSG00000171700	0.897444	100	ARHGAP4	RGS19
ENSG00000089820	ENSG00000125910	0.868356	100	ARHGAP4	S1PR4
ENSG00000089820	ENSG00000167895	0.860208	100	ARHGAP4	TMC8
ENSG00000123329	ENSG00000186517	0.887249	100	ARHGAP9	ARHGAP30
ENSG00000123329	ENSG00000126353	0.851199	100	ARHGAP9	CCR7
ENSG00000123329	ENSG00000176390	0.867243	100	ARHGAP9	CRLF3
ENSG00000123329	ENSG00000134516	0.862453	100	ARHGAP9	DOCK2
ENSG00000123329	ENSG00000146094	0.89616	100	ARHGAP9	DOK3
ENSG00000123329	ENSG00000167261	0.854281	100	ARHGAP9	DPEP2
ENSG00000123329	ENSG00000136167	0.862284	100	ARHGAP9	LCP1
ENSG00000123329	ENSG00000136490	0.851513	100	ARHGAP9	LIMD2
ENSG00000123329	ENSG00000167077	0.860195	100	ARHGAP9	MEI1
ENSG00000123329	ENSG00000173200	0.853089	100	ARHGAP9	PARP15
ENSG00000123329	ENSG00000138964	0.904602	100	ARHGAP9	PARVG
ENSG00000123329	ENSG00000141506	0.893015	100	ARHGAP9	PIK3R5
ENSG00000123329	ENSG00000134242	0.892769	100	ARHGAP9	PTPN22
ENSG00000123329	ENSG00000143851	0.907554	100	ARHGAP9	PTPN7
ENSG00000123329	ENSG00000159496	0.894837	100	ARHGAP9	RGL4
ENSG00000123329	ENSG00000130775	0.878591	100	ARHGAP9	THEMIS2
ENSG00000123329	ENSG00000141968	0.875447	100	ARHGAP9	VAV1
ENSG00000123329	ENSG00000128815	0.87617	100	ARHGAP9	WDFY4
ENSG00000111348	ENSG00000143119	0.860216	100	ARHGDIB	CD53
ENSG00000111348	ENSG00000134516	0.863099	100	ARHGDIB	DOCK2
ENSG00000111348	ENSG00000185862	0.859001	100	ARHGDIB	EVI2B
ENSG00000111348	ENSG00000151702	0.86213	100	ARHGDIB	FLI1
ENSG00000111348	ENSG00000130755	0.930973	100	ARHGDIB	GMFG
ENSG00000111348	ENSG00000213654	0.864522	100	ARHGDIB	GPSM3
ENSG00000111348	ENSG00000180353	0.892554	100	ARHGDIB	HCLS1
ENSG00000111348	ENSG00000162511	0.877284	100	ARHGDIB	LAPTM5
ENSG00000111348	ENSG00000158517	0.877546	100	ARHGDIB	NCF1
ENSG00000111348	ENSG00000115956	0.878384	100	ARHGDIB	PLEK
ENSG00000111348	ENSG00000128340	0.850644	100	ARHGDIB	RAC2
ENSG00000111348	ENSG00000122122	0.850613	100	ARHGDIB	SASH3
ENSG00000111348	ENSG00000188404	0.853466	100	ARHGDIB	SELL
ENSG00000111348	ENSG00000122862	0.884289	100	ARHGDIB	SRGN
ENSG00000111348	ENSG00000113532	0.861315	100	ARHGDIB	ST8SIA4
ENSG00000111348	ENSG00000115935	0.852804	100	ARHGDIB	WIPF1
ENSG00000076928	ENSG00000089820	0.877015	100	ARHGEF1	ARHGAP4
ENSG00000076928	ENSG00000149781	0.854588	100	ARHGEF1	FERMT3
ENSG00000076928	ENSG00000213658	0.871472	100	ARHGEF1	LAT
ENSG00000076928	ENSG00000136490	0.85302	100	ARHGEF1	LIMD2
ENSG00000076928	ENSG00000104774	0.860239	100	ARHGEF1	MAN2B1
ENSG00000076928	ENSG00000136286	0.855634	100	ARHGEF1	MYO1G
ENSG00000076928	ENSG00000171700	0.85967	100	ARHGEF1	RGS19
ENSG00000076928	ENSG00000125910	0.867621	100	ARHGEF1	S1PR4
ENSG00000076928	ENSG00000175463	0.868197	100	ARHGEF1	TBC1D10C
ENSG00000076928	ENSG00000141524	0.877584	100	ARHGEF1	TMC6
ENSG00000076928	ENSG00000167895	0.874186	100	ARHGEF1	TMC8
ENSG00000076928	ENSG00000105397	0.859832	100	ARHGEF1	TYK2
ENSG00000198844	ENSG00000204301	0.862423	100	ARHGEF15	NOTCH4
ENSG00000130762	ENSG00000253313	0.871893	100	ARHGEF16	C1orf210
ENSG00000130762	ENSG00000182107	0.861023	100	ARHGEF16	TMEM30B
ENSG00000110237	ENSG00000126603	0.851121	100	ARHGEF17	GLIS2
ENSG00000213214	ENSG00000253313	0.857191	100	ARHGEF35	C1orf210
ENSG00000137135	ENSG00000186871	0.859971	100	ARHGEF39	ERCC6L
ENSG00000137135	ENSG00000163808	0.859622	100	ARHGEF39	KIF15
ENSG00000137135	ENSG00000165304	0.859963	100	ARHGEF39	MELK
ENSG00000137135	ENSG00000198901	0.853589	100	ARHGEF39	PRC1
ENSG00000137135	ENSG00000175063	0.859787	100	ARHGEF39	UBE2C
ENSG00000050327	ENSG00000129354	0.870433	100	ARHGEF5	AP1M2
ENSG00000050327	ENSG00000213214	0.93544	100	ARHGEF5	ARHGEF35
ENSG00000050327	ENSG00000175707	0.887129	100	ARHGEF5	C1orf172
ENSG00000050327	ENSG00000253313	0.873118	100	ARHGEF5	C1orf210
ENSG00000050327	ENSG00000188112	0.853451	100	ARHGEF5	C6orf132
ENSG00000050327	ENSG00000164695	0.863006	100	ARHGEF5	CHMP4C
ENSG00000050327	ENSG00000130545	0.851875	100	ARHGEF5	CRB3
ENSG00000050327	ENSG00000104413	0.881153	100	ARHGEF5	ESRP1
ENSG00000050327	ENSG00000180921	0.868314	100	ARHGEF5	FAM83H
ENSG00000050327	ENSG00000083307	0.857461	100	ARHGEF5	GRHL2
ENSG00000050327	ENSG00000180658	0.859895	100	ARHGEF5	OR2A4
ENSG00000050327	ENSG00000243896	0.856109	100	ARHGEF5	OR2A7
ENSG00000050327	ENSG00000126460	0.851761	100	ARHGEF5	PRRG2
ENSG00000050327	ENSG00000052344	0.854326	100	ARHGEF5	PRSS8
ENSG00000050327	ENSG00000132698	0.896685	100	ARHGEF5	RAB25
ENSG00000050327	ENSG00000166145	0.875106	100	ARHGEF5	SPINT1
ENSG00000050327	ENSG00000149418	0.862169	100	ARHGEF5	ST14
ENSG00000050327	ENSG00000182107	0.871718	100	ARHGEF5	TMEM30B
ENSG00000117713	ENSG00000144028	0.862223	100	ARID1A	SNRNP200
ENSG00000152213	ENSG00000186517	0.892802	100	ARL11	ARHGAP30
ENSG00000152213	ENSG00000165168	0.858752	100	ARL11	CYBB
ENSG00000152213	ENSG00000185862	0.875064	100	ARL11	EVI2B
ENSG00000152213	ENSG00000213654	0.898823	100	ARL11	GPSM3
ENSG00000152213	ENSG00000180353	0.866402	100	ARL11	HCLS1
ENSG00000152213	ENSG00000185811	0.851255	100	ARL11	IKZF1
ENSG00000152213	ENSG00000160255	0.857687	100	ARL11	ITGB2
ENSG00000152213	ENSG00000162511	0.892414	100	ARL11	LAPTM5
ENSG00000152213	ENSG00000204482	0.855918	100	ARL11	LST1
ENSG00000152213	ENSG00000254087	0.862242	100	ARL11	LYN
ENSG00000152213	ENSG00000158517	0.876382	100	ARL11	NCF1
ENSG00000152213	ENSG00000169403	0.865975	100	ARL11	PTAFR
ENSG00000152213	ENSG00000155307	0.860838	100	ARL11	SAMSN1
ENSG00000152213	ENSG00000163154	0.885774	100	ARL11	TNFAIP8L2
ENSG00000185829	ENSG00000228696	0.85598	100	ARL17A	ARL17B
ENSG00000138175	ENSG00000138443	0.880129	100	ARL3	ABI2
ENSG00000138175	ENSG00000163001	0.900627	100	ARL3	CCDC104
ENSG00000138175	ENSG00000147400	0.853873	100	ARL3	CETN2
ENSG00000138175	ENSG00000171533	0.874088	100	ARL3	MAP6
ENSG00000138175	ENSG00000182013	0.85651	100	ARL3	PNMAL1
ENSG00000138175	ENSG00000205084	0.873017	100	ARL3	TMEM231
ENSG00000138175	ENSG00000166402	0.866036	100	ARL3	TUB
ENSG00000113966	ENSG00000153558	0.85009	100	ARL6	FBXL2
ENSG00000113966	ENSG00000133640	0.859144	100	ARL6	LRRIQ1
ENSG00000126947	ENSG00000134590	0.859386	100	ARMCX1	FAM127A
ENSG00000126947	ENSG00000172465	0.860416	100	ARMCX1	TCEAL1
ENSG00000102401	ENSG00000184867	0.865467	100	ARMCX3	ARMCX2
ENSG00000130429	ENSG00000173762	0.868249	100	ARPC1B	CD7
ENSG00000130429	ENSG00000149781	0.880037	100	ARPC1B	FERMT3
ENSG00000130429	ENSG00000180448	0.871234	100	ARPC1B	HMHA1
ENSG00000130429	ENSG00000171700	0.881967	100	ARPC1B	RGS19
ENSG00000111229	ENSG00000138071	0.851743	100	ARPC3	ACTR2
ENSG00000111229	ENSG00000152213	0.852627	100	ARPC3	ARL11
ENSG00000111229	ENSG00000131236	0.850836	100	ARPC3	CAP1
ENSG00000111229	ENSG00000143119	0.865752	100	ARPC3	CD53
ENSG00000111229	ENSG00000120280	0.89386	100	ARPC3	CXorf21
ENSG00000111229	ENSG00000115232	0.864522	100	ARPC3	ITGA4
ENSG00000111229	ENSG00000162511	0.860385	100	ARPC3	LAPTM5
ENSG00000111229	ENSG00000254087	0.8777	100	ARPC3	LYN
ENSG00000111229	ENSG00000158517	0.854434	100	ARPC3	NCF1
ENSG00000111229	ENSG00000123609	0.858156	100	ARPC3	NMI
ENSG00000111229	ENSG00000111679	0.853596	100	ARPC3	PTPN6
ENSG00000111229	ENSG00000155307	0.87114	100	ARPC3	SAMSN1
ENSG00000111229	ENSG00000142669	0.85771	100	ARPC3	SH3BGRL3
ENSG00000111229	ENSG00000141968	0.860454	100	ARPC3	VAV1
ENSG00000141480	ENSG00000204472	0.899658	100	ARRB2	AIF1
ENSG00000141480	ENSG00000167851	0.895099	100	ARRB2	CD300A
ENSG00000141480	ENSG00000186074	0.890891	100	ARRB2	CD300LF
ENSG00000141480	ENSG00000143119	0.901288	100	ARRB2	CD53
ENSG00000141480	ENSG00000165168	0.895237	100	ARRB2	CYBB
ENSG00000141480	ENSG00000185862	0.864376	100	ARRB2	EVI2B
ENSG00000141480	ENSG00000158869	0.879022	100	ARRB2	FCER1G
ENSG00000141480	ENSG00000149781	0.855134	100	ARRB2	FERMT3
ENSG00000141480	ENSG00000184922	0.865206	100	ARRB2	FMNL1
ENSG00000141480	ENSG00000213654	0.900104	100	ARRB2	GPSM3
ENSG00000141480	ENSG00000180353	0.874386	100	ARRB2	HCLS1
ENSG00000141480	ENSG00000169896	0.85937	100	ARRB2	ITGAM
ENSG00000141480	ENSG00000160255	0.896283	100	ARRB2	ITGB2
ENSG00000141480	ENSG00000167613	0.863153	100	ARRB2	LAIR1
ENSG00000141480	ENSG00000162511	0.911367	100	ARRB2	LAPTM5
ENSG00000141480	ENSG00000186818	0.851236	100	ARRB2	LILRB4
ENSG00000141480	ENSG00000204482	0.858325	100	ARRB2	LST1
ENSG00000141480	ENSG00000142347	0.875708	100	ARRB2	MYO1F
ENSG00000141480	ENSG00000158517	0.861039	100	ARRB2	NCF1
ENSG00000141480	ENSG00000150681	0.86353	100	ARRB2	RGS18
ENSG00000141480	ENSG00000155307	0.897351	100	ARRB2	SAMSN1
ENSG00000141480	ENSG00000141968	0.850121	100	ARRB2	VAV1
ENSG00000105011	ENSG00000198826	0.90344	100	ASF1B	ARHGAP11A
ENSG00000105011	ENSG00000187951	0.888578	100	ASF1B	ARHGAP11B
ENSG00000105011	ENSG00000176208	0.85807	100	ASF1B	ATAD5
ENSG00000105011	ENSG00000136122	0.890969	100	ASF1B	BORA
ENSG00000105011	ENSG00000136492	0.877652	100	ASF1B	BRIP1
ENSG00000105011	ENSG00000169679	0.932128	100	ASF1B	BUB1
ENSG00000105011	ENSG00000156970	0.908829	100	ASF1B	BUB1B
ENSG00000105011	ENSG00000116489	0.857685	100	ASF1B	CAPZA1
ENSG00000105011	ENSG00000145386	0.900372	100	ASF1B	CCNA2
ENSG00000105011	ENSG00000134057	0.900111	100	ASF1B	CCNB1
ENSG00000105011	ENSG00000157456	0.928243	100	ASF1B	CCNB2
ENSG00000105011	ENSG00000117399	0.928834	100	ASF1B	CDC20
ENSG00000105011	ENSG00000158402	0.917859	100	ASF1B	CDC25C
ENSG00000105011	ENSG00000111665	0.893491	100	ASF1B	CDCA3
ENSG00000105011	ENSG00000146670	0.915926	100	ASF1B	CDCA5
ENSG00000105011	ENSG00000134690	0.961365	100	ASF1B	CDCA8
ENSG00000105011	ENSG00000170312	0.919417	100	ASF1B	CDK1
ENSG00000105011	ENSG00000138778	0.910644	100	ASF1B	CENPE
ENSG00000105011	ENSG00000117724	0.901671	100	ASF1B	CENPF
ENSG00000105011	ENSG00000153044	0.861299	100	ASF1B	CENPH
ENSG00000105011	ENSG00000123219	0.944251	100	ASF1B	CENPK
ENSG00000105011	ENSG00000151725	0.904516	100	ASF1B	CENPU
ENSG00000105011	ENSG00000138180	0.933493	100	ASF1B	CEP55
ENSG00000105011	ENSG00000149554	0.886671	100	ASF1B	CHEK1
ENSG00000105011	ENSG00000169607	0.90156	100	ASF1B	CKAP2L
ENSG00000105011	ENSG00000126787	0.940339	100	ASF1B	DLGAP5
ENSG00000105011	ENSG00000143476	0.890577	100	ASF1B	DTL
ENSG00000105011	ENSG00000165891	0.881762	100	ASF1B	E2F7
ENSG00000105011	ENSG00000114346	0.864928	100	ASF1B	ECT2
ENSG00000105011	ENSG00000203817	0.865848	100	ASF1B	ENSG00000203817
ENSG00000105011	ENSG00000186871	0.901224	100	ASF1B	ERCC6L
ENSG00000105011	ENSG00000171320	0.911879	100	ASF1B	ESCO2
ENSG00000105011	ENSG00000174371	0.908268	100	ASF1B	EXO1
ENSG00000105011	ENSG00000106462	0.892484	100	ASF1B	EZH2
ENSG00000105011	ENSG00000215784	0.893245	100	ASF1B	FAM72D
ENSG00000105011	ENSG00000187741	0.884434	100	ASF1B	FANCA
ENSG00000105011	ENSG00000140525	0.906154	100	ASF1B	FANCI
ENSG00000105011	ENSG00000168496	0.857178	100	ASF1B	FEN1
ENSG00000105011	ENSG00000111206	0.941452	100	ASF1B	FOXM1
ENSG00000105011	ENSG00000177602	0.900783	100	ASF1B	GSG2
ENSG00000105011	ENSG00000119969	0.887863	100	ASF1B	HELLS
ENSG00000105011	ENSG00000123485	0.903305	100	ASF1B	HJURP
ENSG00000105011	ENSG00000183856	0.857344	100	ASF1B	IQGAP3
ENSG00000105011	ENSG00000166803	0.914541	100	ASF1B	KIAA0101
ENSG00000105011	ENSG00000138160	0.930942	100	ASF1B	KIF11
ENSG00000105011	ENSG00000118193	0.919254	100	ASF1B	KIF14
ENSG00000105011	ENSG00000163808	0.898379	100	ASF1B	KIF15
ENSG00000105011	ENSG00000121621	0.891986	100	ASF1B	KIF18A
ENSG00000105011	ENSG00000186185	0.902707	100	ASF1B	KIF18B
ENSG00000105011	ENSG00000112984	0.916732	100	ASF1B	KIF20A
ENSG00000105011	ENSG00000137807	0.866274	100	ASF1B	KIF23
ENSG00000105011	ENSG00000142945	0.918117	100	ASF1B	KIF2C
ENSG00000105011	ENSG00000226650	0.910243	100	ASF1B	KIF4B
ENSG00000105011	ENSG00000237649	0.929227	100	ASF1B	KIFC1
ENSG00000105011	ENSG00000113368	0.913819	100	ASF1B	LMNB1
ENSG00000105011	ENSG00000164109	0.873316	100	ASF1B	MAD2L1
ENSG00000105011	ENSG00000165304	0.949942	100	ASF1B	MELK
ENSG00000105011	ENSG00000148773	0.880335	100	ASF1B	MKI67
ENSG00000105011	ENSG00000121211	0.87178	100	ASF1B	MND1
ENSG00000105011	ENSG00000146410	0.89778	100	ASF1B	MTFR2
ENSG00000105011	ENSG00000109805	0.914419	100	ASF1B	NCAPG
ENSG00000105011	ENSG00000146918	0.88029	100	ASF1B	NCAPG2
ENSG00000105011	ENSG00000121152	0.929865	100	ASF1B	NCAPH
ENSG00000105011	ENSG00000109674	0.892824	100	ASF1B	NEIL3
ENSG00000105011	ENSG00000117650	0.921193	100	ASF1B	NEK2
ENSG00000105011	ENSG00000143228	0.931518	100	ASF1B	NUF2
ENSG00000105011	ENSG00000137804	0.873262	100	ASF1B	NUSAP1
ENSG00000105011	ENSG00000185480	0.894091	100	ASF1B	PARPBP
ENSG00000105011	ENSG00000168078	0.928398	100	ASF1B	PBK
ENSG00000105011	ENSG00000132646	0.890131	100	ASF1B	PCNA
ENSG00000105011	ENSG00000127564	0.866606	100	ASF1B	PKMYT1
ENSG00000105011	ENSG00000166851	0.91149	100	ASF1B	PLK1
ENSG00000105011	ENSG00000142731	0.884918	100	ASF1B	PLK4
ENSG00000105011	ENSG00000164087	0.902865	100	ASF1B	POC1A
ENSG00000105011	ENSG00000198901	0.877599	100	ASF1B	PRC1
ENSG00000105011	ENSG00000161800	0.869918	100	ASF1B	RACGAP1
ENSG00000105011	ENSG00000111247	0.921838	100	ASF1B	RAD51AP1
ENSG00000105011	ENSG00000180198	0.879875	100	ASF1B	RCC1
ENSG00000105011	ENSG00000175643	0.865529	100	ASF1B	RMI2
ENSG00000105011	ENSG00000171848	0.891547	100	ASF1B	RRM2
ENSG00000105011	ENSG00000129810	0.933132	100	ASF1B	SGOL1
ENSG00000105011	ENSG00000163535	0.874223	100	ASF1B	SGOL2
ENSG00000105011	ENSG00000154839	0.933342	100	ASF1B	SKA1
ENSG00000105011	ENSG00000165480	0.921355	100	ASF1B	SKA3
ENSG00000105011	ENSG00000113810	0.856624	100	ASF1B	SMC4
ENSG00000105011	ENSG00000161888	0.881465	100	ASF1B	SPC24
ENSG00000105011	ENSG00000152253	0.8703	100	ASF1B	SPC25
ENSG00000105011	ENSG00000123473	0.897627	100	ASF1B	STIL
ENSG00000105011	ENSG00000111602	0.876676	100	ASF1B	TIMELESS
ENSG00000105011	ENSG00000131747	0.945721	100	ASF1B	TOP2A
ENSG00000105011	ENSG00000135451	0.930432	100	ASF1B	TROAP
ENSG00000105011	ENSG00000112742	0.9401	100	ASF1B	TTK
ENSG00000105011	ENSG00000176890	0.900847	100	ASF1B	TYMS
ENSG00000105011	ENSG00000175063	0.919354	100	ASF1B	UBE2C
ENSG00000105011	ENSG00000196584	0.863867	100	ASF1B	XRCC2
ENSG00000105011	ENSG00000122952	0.936193	100	ASF1B	ZWINT
ENSG00000066279	ENSG00000198826	0.913815	100	ASPM	ARHGAP11A
ENSG00000066279	ENSG00000187951	0.901363	100	ASPM	ARHGAP11B
ENSG00000066279	ENSG00000105011	0.911834	100	ASPM	ASF1B
ENSG00000066279	ENSG00000176208	0.880158	100	ASPM	ATAD5
ENSG00000066279	ENSG00000178999	0.890595	100	ASPM	AURKB
ENSG00000066279	ENSG00000089685	0.93984	100	ASPM	BIRC5
ENSG00000066279	ENSG00000136122	0.857465	100	ASPM	BORA
ENSG00000066279	ENSG00000136492	0.884624	100	ASPM	BRIP1
ENSG00000066279	ENSG00000169679	0.944978	100	ASPM	BUB1
ENSG00000066279	ENSG00000156970	0.918754	100	ASPM	BUB1B
ENSG00000066279	ENSG00000116489	0.868982	100	ASPM	CAPZA1
ENSG00000066279	ENSG00000145386	0.905976	100	ASPM	CCNA2
ENSG00000066279	ENSG00000134057	0.864646	100	ASPM	CCNB1
ENSG00000066279	ENSG00000157456	0.919842	100	ASPM	CCNB2
ENSG00000066279	ENSG00000117399	0.915786	100	ASPM	CDC20
ENSG00000066279	ENSG00000158402	0.900859	100	ASPM	CDC25C
ENSG00000066279	ENSG00000093009	0.926512	100	ASPM	CDC45
ENSG00000066279	ENSG00000094804	0.880292	100	ASPM	CDC6
ENSG00000066279	ENSG00000184661	0.87745	100	ASPM	CDCA2
ENSG00000066279	ENSG00000111665	0.869778	100	ASPM	CDCA3
ENSG00000066279	ENSG00000146670	0.903596	100	ASPM	CDCA5
ENSG00000066279	ENSG00000134690	0.935058	100	ASPM	CDCA8
ENSG00000066279	ENSG00000170312	0.9196	100	ASPM	CDK1
ENSG00000066279	ENSG00000115163	0.886003	100	ASPM	CENPA
ENSG00000066279	ENSG00000138778	0.936784	100	ASPM	CENPE
ENSG00000066279	ENSG00000117724	0.932959	100	ASPM	CENPF
ENSG00000066279	ENSG00000123219	0.916694	100	ASPM	CENPK
ENSG00000066279	ENSG00000151725	0.943108	100	ASPM	CENPU
ENSG00000066279	ENSG00000138180	0.918905	100	ASPM	CEP55
ENSG00000066279	ENSG00000149554	0.88248	100	ASPM	CHEK1
ENSG00000066279	ENSG00000169607	0.933856	100	ASPM	CKAP2L
ENSG00000066279	ENSG00000092853	0.901212	100	ASPM	CLSPN
ENSG00000066279	ENSG00000139734	0.851235	100	ASPM	DIAPH3
ENSG00000066279	ENSG00000126787	0.953377	100	ASPM	DLGAP5
ENSG00000066279	ENSG00000143476	0.869543	100	ASPM	DTL
ENSG00000066279	ENSG00000101412	0.851587	100	ASPM	E2F1
ENSG00000066279	ENSG00000165891	0.852958	100	ASPM	E2F7
ENSG00000066279	ENSG00000203817	0.901772	100	ASPM	ENSG00000203817
ENSG00000066279	ENSG00000186871	0.89298	100	ASPM	ERCC6L
ENSG00000066279	ENSG00000171320	0.905907	100	ASPM	ESCO2
ENSG00000066279	ENSG00000174371	0.913218	100	ASPM	EXO1
ENSG00000066279	ENSG00000106462	0.921895	100	ASPM	EZH2
ENSG00000066279	ENSG00000188610	0.85292	100	ASPM	FAM72B
ENSG00000066279	ENSG00000215784	0.932836	100	ASPM	FAM72D
ENSG00000066279	ENSG00000187741	0.868117	100	ASPM	FANCA
ENSG00000066279	ENSG00000140525	0.895985	100	ASPM	FANCI
ENSG00000066279	ENSG00000111206	0.946314	100	ASPM	FOXM1
ENSG00000066279	ENSG00000178295	0.871373	100	ASPM	GEN1
ENSG00000066279	ENSG00000101003	0.851191	100	ASPM	GINS1
ENSG00000066279	ENSG00000177602	0.877143	100	ASPM	GSG2
ENSG00000066279	ENSG00000075218	0.928386	100	ASPM	GTSE1
ENSG00000066279	ENSG00000119969	0.886059	100	ASPM	HELLS
ENSG00000066279	ENSG00000123485	0.931565	100	ASPM	HJURP
ENSG00000066279	ENSG00000072571	0.918012	100	ASPM	HMMR
ENSG00000066279	ENSG00000183856	0.885443	100	ASPM	IQGAP3
ENSG00000066279	ENSG00000166803	0.90784	100	ASPM	KIAA0101
ENSG00000066279	ENSG00000138160	0.932198	100	ASPM	KIF11
ENSG00000066279	ENSG00000118193	0.970054	100	ASPM	KIF14
ENSG00000066279	ENSG00000163808	0.899173	100	ASPM	KIF15
ENSG00000066279	ENSG00000121621	0.871235	100	ASPM	KIF18A
ENSG00000066279	ENSG00000186185	0.928215	100	ASPM	KIF18B
ENSG00000066279	ENSG00000112984	0.940349	100	ASPM	KIF20A
ENSG00000066279	ENSG00000138182	0.874187	100	ASPM	KIF20B
ENSG00000066279	ENSG00000137807	0.883856	100	ASPM	KIF23
ENSG00000066279	ENSG00000142945	0.913065	100	ASPM	KIF2C
ENSG00000066279	ENSG00000090889	0.877145	100	ASPM	KIF4A
ENSG00000066279	ENSG00000226650	0.854985	100	ASPM	KIF4B
ENSG00000066279	ENSG00000237649	0.934693	100	ASPM	KIFC1
ENSG00000066279	ENSG00000184445	0.854631	100	ASPM	KNTC1
ENSG00000066279	ENSG00000182481	0.860217	100	ASPM	KPNA2
ENSG00000066279	ENSG00000113368	0.918997	100	ASPM	LMNB1
ENSG00000066279	ENSG00000165304	0.928184	100	ASPM	MELK
ENSG00000066279	ENSG00000148773	0.938771	100	ASPM	MKI67
ENSG00000066279	ENSG00000121211	0.862441	100	ASPM	MND1
ENSG00000066279	ENSG00000146410	0.853415	100	ASPM	MTFR2
ENSG00000066279	ENSG00000101057	0.897749	100	ASPM	MYBL2
ENSG00000066279	ENSG00000109805	0.952557	100	ASPM	NCAPG
ENSG00000066279	ENSG00000146918	0.870947	100	ASPM	NCAPG2
ENSG00000066279	ENSG00000121152	0.929326	100	ASPM	NCAPH
ENSG00000066279	ENSG00000080986	0.890848	100	ASPM	NDC80
ENSG00000066279	ENSG00000109674	0.935847	100	ASPM	NEIL3
ENSG00000066279	ENSG00000117650	0.89013	100	ASPM	NEK2
ENSG00000066279	ENSG00000143228	0.929829	100	ASPM	NUF2
ENSG00000066279	ENSG00000137804	0.869455	100	ASPM	NUSAP1
ENSG00000066279	ENSG00000085840	0.909597	100	ASPM	ORC1
ENSG00000066279	ENSG00000091651	0.864919	100	ASPM	ORC6
ENSG00000066279	ENSG00000185480	0.897542	100	ASPM	PARPBP
ENSG00000066279	ENSG00000168078	0.891128	100	ASPM	PBK
ENSG00000066279	ENSG00000127564	0.854918	100	ASPM	PKMYT1
ENSG00000066279	ENSG00000166851	0.89211	100	ASPM	PLK1
ENSG00000066279	ENSG00000142731	0.869517	100	ASPM	PLK4
ENSG00000066279	ENSG00000198901	0.908894	100	ASPM	PRC1
ENSG00000066279	ENSG00000161800	0.861613	100	ASPM	RACGAP1
ENSG00000066279	ENSG00000111247	0.895208	100	ASPM	RAD51AP1
ENSG00000066279	ENSG00000171848	0.911862	100	ASPM	RRM2
ENSG00000066279	ENSG00000129810	0.929403	100	ASPM	SGOL1
ENSG00000066279	ENSG00000154839	0.916944	100	ASPM	SKA1
ENSG00000066279	ENSG00000165480	0.922503	100	ASPM	SKA3
ENSG00000066279	ENSG00000113810	0.903027	100	ASPM	SMC4
ENSG00000066279	ENSG00000161888	0.880933	100	ASPM	SPC24
ENSG00000066279	ENSG00000152253	0.862873	100	ASPM	SPC25
ENSG00000066279	ENSG00000123473	0.897553	100	ASPM	STIL
ENSG00000066279	ENSG00000111602	0.860167	100	ASPM	TIMELESS
ENSG00000066279	ENSG00000131747	0.944794	100	ASPM	TOP2A
ENSG00000066279	ENSG00000088325	0.945891	100	ASPM	TPX2
ENSG00000066279	ENSG00000135451	0.9301	100	ASPM	TROAP
ENSG00000066279	ENSG00000112742	0.918263	100	ASPM	TTK
ENSG00000066279	ENSG00000176890	0.881078	100	ASPM	TYMS
ENSG00000066279	ENSG00000175063	0.934153	100	ASPM	UBE2C
ENSG00000066279	ENSG00000092470	0.87774	100	ASPM	WDR76
ENSG00000066279	ENSG00000196584	0.867948	100	ASPM	XRCC2
ENSG00000066279	ENSG00000122952	0.889307	100	ASPM	ZWINT
ENSG00000119778	ENSG00000133858	0.874117	100	ATAD2B	ZFC3H1
ENSG00000176208	ENSG00000187951	0.876677	100	ATAD5	ARHGAP11B
ENSG00000176208	ENSG00000213551	0.855565	100	ATAD5	DNAJC9
ENSG00000176208	ENSG00000203817	0.871754	100	ATAD5	ENSG00000203817
ENSG00000176208	ENSG00000186871	0.904753	100	ATAD5	ERCC6L
ENSG00000176208	ENSG00000215784	0.885988	100	ATAD5	FAM72D
ENSG00000176208	ENSG00000177602	0.856528	100	ATAD5	GSG2
ENSG00000176208	ENSG00000237649	0.909714	100	ATAD5	KIFC1
ENSG00000176208	ENSG00000184445	0.892292	100	ATAD5	KNTC1
ENSG00000176208	ENSG00000185480	0.882067	100	ATAD5	PARPBP
ENSG00000176208	ENSG00000198901	0.872817	100	ATAD5	PRC1
ENSG00000176208	ENSG00000187555	0.859032	100	ATAD5	USP7
ENSG00000176208	ENSG00000198554	0.877661	100	ATAD5	WDHD1
ENSG00000176208	ENSG00000196584	0.923123	100	ATAD5	XRCC2
ENSG00000115966	ENSG00000128513	0.855334	100	ATF2	POT1
ENSG00000168010	ENSG00000197948	0.856364	100	ATG16L2	FCHSD1
ENSG00000105726	ENSG00000185504	0.859962	100	ATP13A1	C17orf70
ENSG00000105726	ENSG00000122515	0.855395	100	ATP13A1	ZMIZ2
ENSG00000018625	ENSG00000122367	0.877928	100	ATP1A2	LDB3
ENSG00000074370	ENSG00000196684	0.868948	100	ATP2A3	HSH2D
ENSG00000152234	ENSG00000165629	0.904386	100	ATP5A1	ATP5C1
ENSG00000152234	ENSG00000159199	0.878838	100	ATP5A1	ATP5G1
ENSG00000152234	ENSG00000154518	0.871441	100	ATP5A1	ATP5G3
ENSG00000152234	ENSG00000167863	0.886757	100	ATP5A1	ATP5H
ENSG00000152234	ENSG00000241837	0.909868	100	ATP5A1	ATP5O
ENSG00000152234	ENSG00000163541	0.852497	100	ATP5A1	SUCLG1
ENSG00000152234	ENSG00000173915	0.86742	100	ATP5A1	USMG5
ENSG00000110955	ENSG00000152234	0.932818	100	ATP5B	ATP5A1
ENSG00000110955	ENSG00000165629	0.895099	100	ATP5B	ATP5C1
ENSG00000110955	ENSG00000116459	0.876116	100	ATP5B	ATP5F1
ENSG00000110955	ENSG00000159199	0.86546	100	ATP5B	ATP5G1
ENSG00000110955	ENSG00000154518	0.911375	100	ATP5B	ATP5G3
ENSG00000110955	ENSG00000167863	0.866351	100	ATP5B	ATP5H
ENSG00000110955	ENSG00000154723	0.865844	100	ATP5B	ATP5J
ENSG00000110955	ENSG00000241468	0.895452	100	ATP5B	ATP5J2
ENSG00000110955	ENSG00000241837	0.850506	100	ATP5B	ATP5O
ENSG00000110955	ENSG00000156411	0.858771	100	ATP5B	C14orf2
ENSG00000110955	ENSG00000178741	0.87923	100	ATP5B	COX5A
ENSG00000110955	ENSG00000126267	0.862761	100	ATP5B	COX6B1
ENSG00000110955	ENSG00000179091	0.87118	100	ATP5B	CYC1
ENSG00000110955	ENSG00000172115	0.87484	100	ATP5B	CYCS
ENSG00000110955	ENSG00000184983	0.851182	100	ATP5B	NDUFA6
ENSG00000110955	ENSG00000117118	0.883781	100	ATP5B	SDHB
ENSG00000110955	ENSG00000119705	0.854803	100	ATP5B	SLIRP
ENSG00000110955	ENSG00000169021	0.907331	100	ATP5B	UQCRFS1
ENSG00000110955	ENSG00000173915	0.866013	100	ATP5B	USMG5
ENSG00000165629	ENSG00000167863	0.893353	100	ATP5C1	ATP5H
ENSG00000165629	ENSG00000204370	0.878568	100	ATP5C1	SDHD
ENSG00000165629	ENSG00000173915	0.869604	100	ATP5C1	USMG5
ENSG00000099624	ENSG00000182154	0.906201	100	ATP5D	MRPL41
ENSG00000099624	ENSG00000145494	0.867305	100	ATP5D	NDUFS6
ENSG00000099624	ENSG00000177700	0.858425	100	ATP5D	POLR2L
ENSG00000116459	ENSG00000154518	0.859832	100	ATP5F1	ATP5G3
ENSG00000116459	ENSG00000156411	0.856933	100	ATP5F1	C14orf2
ENSG00000116459	ENSG00000178741	0.898751	100	ATP5F1	COX5A
ENSG00000116459	ENSG00000172115	0.872356	100	ATP5F1	CYCS
ENSG00000116459	ENSG00000182180	0.851559	100	ATP5F1	MRPS16
ENSG00000116459	ENSG00000119013	0.869212	100	ATP5F1	NDUFB3
ENSG00000116459	ENSG00000117118	0.878991	100	ATP5F1	SDHB
ENSG00000116459	ENSG00000169021	0.882651	100	ATP5F1	UQCRFS1
ENSG00000159199	ENSG00000165629	0.874578	100	ATP5G1	ATP5C1
ENSG00000159199	ENSG00000167863	0.862115	100	ATP5G1	ATP5H
ENSG00000135390	ENSG00000178982	0.882982	100	ATP5G2	EIF3K
ENSG00000154518	ENSG00000165629	0.90414	100	ATP5G3	ATP5C1
ENSG00000154518	ENSG00000159199	0.873855	100	ATP5G3	ATP5G1
ENSG00000154518	ENSG00000167863	0.86097	100	ATP5G3	ATP5H
ENSG00000154518	ENSG00000169020	0.851882	100	ATP5G3	ATP5I
ENSG00000154518	ENSG00000154723	0.902287	100	ATP5G3	ATP5J
ENSG00000154518	ENSG00000241468	0.863791	100	ATP5G3	ATP5J2
ENSG00000154518	ENSG00000156411	0.870349	100	ATP5G3	C14orf2
ENSG00000154518	ENSG00000178741	0.862177	100	ATP5G3	COX5A
ENSG00000154518	ENSG00000179091	0.859217	100	ATP5G3	CYC1
ENSG00000154518	ENSG00000262814	0.85761	100	ATP5G3	MRPL12
ENSG00000154518	ENSG00000184983	0.873709	100	ATP5G3	NDUFA6
ENSG00000154518	ENSG00000204370	0.880268	100	ATP5G3	SDHD
ENSG00000154518	ENSG00000163541	0.8609	100	ATP5G3	SUCLG1
ENSG00000154518	ENSG00000173660	0.850113	100	ATP5G3	UQCRH
ENSG00000154518	ENSG00000213585	0.861969	100	ATP5G3	VDAC1
ENSG00000167863	ENSG00000173915	0.877138	100	ATP5H	USMG5
ENSG00000169020	ENSG00000176340	0.851236	100	ATP5I	COX8A
ENSG00000154723	ENSG00000165629	0.879837	100	ATP5J	ATP5C1
ENSG00000154723	ENSG00000164919	0.85425	100	ATP5J	COX6C
ENSG00000154723	ENSG00000184983	0.881528	100	ATP5J	NDUFA6
ENSG00000154723	ENSG00000173915	0.850267	100	ATP5J	USMG5
ENSG00000198899	ENSG00000198938	0.933749	100	ATP6	COX3
ENSG00000198899	ENSG00000212907	0.95287	100	ATP6	ND4L
ENSG00000081923	ENSG00000253313	0.856559	100	ATP8B1	C1orf210
ENSG00000081923	ENSG00000164695	0.860753	100	ATP8B1	CHMP4C
ENSG00000081923	ENSG00000164251	0.853586	100	ATP8B1	F2RL1
ENSG00000081923	ENSG00000165105	0.850927	100	ATP8B1	RASEF
ENSG00000081923	ENSG00000182107	0.882243	100	ATP8B1	TMEM30B
ENSG00000087586	ENSG00000100526	0.865175	100	AURKA	CDKN3
ENSG00000178999	ENSG00000198826	0.865854	100	AURKB	ARHGAP11A
ENSG00000178999	ENSG00000203817	0.855637	100	AURKB	ENSG00000203817
ENSG00000178999	ENSG00000189057	0.866697	100	AURKB	FAM111B
ENSG00000178999	ENSG00000215784	0.869783	100	AURKB	FAM72D
ENSG00000178999	ENSG00000186185	0.886017	100	AURKB	KIF18B
ENSG00000178999	ENSG00000237649	0.865454	100	AURKB	KIFC1
ENSG00000166710	ENSG00000198821	0.854957	100	B2M	CD247
ENSG00000166710	ENSG00000234745	0.89323	100	B2M	HLA-B
ENSG00000166710	ENSG00000204642	0.899058	100	B2M	HLA-F
ENSG00000179913	ENSG00000198643	0.850156	100	B3GNT3	FAM3D
ENSG00000108641	ENSG00000163001	0.870988	100	B9D1	CCDC104
ENSG00000108641	ENSG00000166171	0.855026	100	B9D1	DPCD
ENSG00000108641	ENSG00000128581	0.85089	100	B9D1	IFT22
ENSG00000108641	ENSG00000174628	0.870234	100	B9D1	IQCK
ENSG00000108641	ENSG00000162755	0.863353	100	B9D1	KLHDC9
ENSG00000108641	ENSG00000188010	0.867528	100	B9D1	MORN2
ENSG00000108641	ENSG00000112981	0.881103	100	B9D1	NME5
ENSG00000108641	ENSG00000116885	0.876162	100	B9D1	OSCP1
ENSG00000108641	ENSG00000116857	0.850021	100	B9D1	TMEM9
ENSG00000108641	ENSG00000148225	0.866075	100	B9D1	WDR31
ENSG00000006453	ENSG00000125850	0.852514	100	BAIAP2L1	OVOL2
ENSG00000006453	ENSG00000182107	0.8772	100	BAIAP2L1	TMEM30B
ENSG00000143032	ENSG00000181786	0.852387	100	BARHL2	ACTL9
ENSG00000143032	ENSG00000169717	0.852175	100	BARHL2	ACTRT2
ENSG00000143032	ENSG00000227059	0.91625	100	BARHL2	ANHX
ENSG00000143032	ENSG00000163098	0.999317	100	BARHL2	BIRC8
ENSG00000143032	ENSG00000234776	0.916421	100	BARHL2	C11orf94
ENSG00000143032	ENSG00000176605	0.916649	100	BARHL2	C14orf177
ENSG00000143032	ENSG00000167194	0.916649	100	BARHL2	C16orf92
ENSG00000143032	ENSG00000261190	0.999193	100	BARHL2	C16orf97
ENSG00000143032	ENSG00000227011	0.999503	100	BARHL2	C17orf112
ENSG00000143032	ENSG00000229086	0.852334	100	BARHL2	C21orf54
ENSG00000143032	ENSG00000186143	0.852387	100	BARHL2	C2orf53
ENSG00000143032	ENSG00000164645	0.916194	100	BARHL2	C7orf62
ENSG00000143032	ENSG00000205174	0.890185	100	BARHL2	C7orf66
ENSG00000143032	ENSG00000160994	0.852492	100	BARHL2	CCDC105
ENSG00000143032	ENSG00000197651	0.91625	100	BARHL2	CCER1
ENSG00000143032	ENSG00000172288	0.916421	100	BARHL2	CDY1
ENSG00000143032	ENSG00000172352	0.916421	100	BARHL2	CDY1B
ENSG00000143032	ENSG00000170516	0.851751	100	BARHL2	COX7B2
ENSG00000143032	ENSG00000236371	0.916649	100	BARHL2	CT47A1
ENSG00000143032	ENSG00000224089	0.916706	100	BARHL2	CT47A10
ENSG00000143032	ENSG00000226929	0.916706	100	BARHL2	CT47A11
ENSG00000143032	ENSG00000226685	0.916364	100	BARHL2	CT47A12
ENSG00000143032	ENSG00000242362	0.916706	100	BARHL2	CT47A2
ENSG00000143032	ENSG00000236126	0.916706	100	BARHL2	CT47A3
ENSG00000143032	ENSG00000230594	0.916706	100	BARHL2	CT47A4
ENSG00000143032	ENSG00000237957	0.916706	100	BARHL2	CT47A5
ENSG00000143032	ENSG00000230347	0.916706	100	BARHL2	CT47A8
ENSG00000143032	ENSG00000226600	0.916706	100	BARHL2	CT47A9
ENSG00000143032	ENSG00000236446	0.999193	100	BARHL2	CT47B1
ENSG00000143032	ENSG00000187516	0.916137	100	BARHL2	CXorf27
ENSG00000143032	ENSG00000183035	0.999193	100	BARHL2	CYLC1
ENSG00000143032	ENSG00000204548	0.998944	100	BARHL2	DEFB121
ENSG00000143032	ENSG00000180424	0.916307	100	BARHL2	DEFB123
ENSG00000143032	ENSG00000204752	0.999441	100	BARHL2	ENSG00000204752
ENSG00000143032	ENSG00000223874	0.852069	100	BARHL2	ENSG00000223874
ENSG00000143032	ENSG00000226364	0.999255	100	BARHL2	ENSG00000226364
ENSG00000143032	ENSG00000230000	0.999255	100	BARHL2	ENSG00000230000
ENSG00000143032	ENSG00000237435	0.916364	100	BARHL2	ENSG00000237435
ENSG00000143032	ENSG00000237896	0.916763	100	BARHL2	ENSG00000237896
ENSG00000143032	ENSG00000241128	0.916421	100	BARHL2	ENSG00000241128
ENSG00000143032	ENSG00000250038	0.916194	100	BARHL2	ENSG00000250038
ENSG00000143032	ENSG00000251283	0.99969	100	BARHL2	ENSG00000251283
ENSG00000143032	ENSG00000253787	0.851963	100	BARHL2	ENSG00000253787
ENSG00000143032	ENSG00000257860	0.999379	100	BARHL2	ENSG00000257860
ENSG00000143032	ENSG00000264116	0.916023	100	BARHL2	ENSG00000264116
ENSG00000143032	ENSG00000265352	0.999379	100	BARHL2	ENSG00000265352
ENSG00000143032	ENSG00000266614	0.851963	100	BARHL2	ENSG00000266614
ENSG00000143032	ENSG00000267857	0.852228	100	BARHL2	ENSG00000267857
ENSG00000143032	ENSG00000203795	0.99969	100	BARHL2	FAM24A
ENSG00000143032	ENSG00000183304	0.999565	100	BARHL2	FAM9A
ENSG00000143032	ENSG00000181867	0.999752	100	BARHL2	FTMT
ENSG00000143032	ENSG00000237597	0.85191	100	BARHL2	GAGE13
ENSG00000143032	ENSG00000178804	0.852387	100	BARHL2	H1FOO
ENSG00000143032	ENSG00000164508	0.852122	100	BARHL2	HIST1H2AA
ENSG00000143032	ENSG00000146047	0.916137	100	BARHL2	HIST1H2BA
ENSG00000143032	ENSG00000184345	0.916194	100	BARHL2	IQCF2
ENSG00000143032	ENSG00000214681	0.999441	100	BARHL2	IQCF5
ENSG00000143032	ENSG00000205442	0.852122	100	BARHL2	IZUMO3
ENSG00000143032	ENSG00000206105	0.999007	100	BARHL2	KRTAP20-4
ENSG00000143032	ENSG00000203784	0.916364	100	BARHL2	LELP1
ENSG00000143032	ENSG00000230891	0.999193	100	BARHL2	LINC00692
ENSG00000143032	ENSG00000205858	0.999441	100	BARHL2	LRRC72
ENSG00000143032	ENSG00000151033	0.852387	100	BARHL2	LYZL2
ENSG00000143032	ENSG00000161572	0.999503	100	BARHL2	LYZL6
ENSG00000143032	ENSG00000177689	0.852016	100	BARHL2	MAGEB10
ENSG00000143032	ENSG00000189023	0.916023	100	BARHL2	MAGEB16
ENSG00000143032	ENSG00000176746	0.999193	100	BARHL2	MAGEB6
ENSG00000143032	ENSG00000204979	0.999317	100	BARHL2	MS4A13
ENSG00000143032	ENSG00000166930	0.852387	100	BARHL2	MS4A5
ENSG00000143032	ENSG00000149507	0.852016	100	BARHL2	OOSP2
ENSG00000143032	ENSG00000196184	0.999317	100	BARHL2	OR10J1
ENSG00000143032	ENSG00000204279	0.999193	100	BARHL2	PAGE3
ENSG00000143032	ENSG00000221900	0.916137	100	BARHL2	POM121L12
ENSG00000143032	ENSG00000166351	0.852122	100	BARHL2	POTED
ENSG00000143032	ENSG00000178257	0.916649	100	BARHL2	PRM3
ENSG00000143032	ENSG00000180259	0.999007	100	BARHL2	PRNT
ENSG00000143032	ENSG00000184814	0.999441	100	BARHL2	PRR23B
ENSG00000143032	ENSG00000233701	0.999317	100	BARHL2	PRR23C
ENSG00000143032	ENSG00000185888	0.999193	100	BARHL2	PRSS38
ENSG00000143032	ENSG00000175718	0.91625	100	BARHL2	RBMXL3
ENSG00000143032	ENSG00000185662	0.999255	100	BARHL2	SMIM23
ENSG00000143032	ENSG00000153498	0.999441	100	BARHL2	SPACA7
ENSG00000143032	ENSG00000198021	0.851592	100	BARHL2	SPANXA1
ENSG00000143032	ENSG00000203926	0.851645	100	BARHL2	SPANXA1
ENSG00000143032	ENSG00000198573	0.851751	100	BARHL2	SPANXC
ENSG00000143032	ENSG00000196406	0.916194	100	BARHL2	SPANXE
ENSG00000143032	ENSG00000203924	0.915909	100	BARHL2	SPANXN2
ENSG00000143032	ENSG00000189326	0.999007	100	BARHL2	SPANXN4
ENSG00000143032	ENSG00000167098	0.999441	100	BARHL2	SUN5
ENSG00000143032	ENSG00000183434	0.852122	100	BARHL2	TFDP3
ENSG00000143032	ENSG00000153779	0.916194	100	BARHL2	TGIF2LX
ENSG00000143032	ENSG00000176679	0.916023	100	BARHL2	TGIF2LY
ENSG00000143032	ENSG00000187806	0.999565	100	BARHL2	TMEM202
ENSG00000143032	ENSG00000204300	0.999938	100	BARHL2	TMEM225
ENSG00000143032	ENSG00000235156	0.915966	100	BARHL2	TMEM30C
ENSG00000143032	ENSG00000178928	0.85191	100	BARHL2	TPRX1
ENSG00000143032	ENSG00000180083	0.852334	100	BARHL2	WFDC11
ENSG00000143032	ENSG00000171405	0.91625	100	BARHL2	XAGE5
ENSG00000143032	ENSG00000187969	0.999752	100	BARHL2	ZCCHC13
ENSG00000143032	ENSG00000185177	0.999317	100	BARHL2	ZNF479
ENSG00000156127	ENSG00000186517	0.868443	100	BATF	ARHGAP30
ENSG00000156127	ENSG00000184922	0.864918	100	BATF	FMNL1
ENSG00000156127	ENSG00000213654	0.85914	100	BATF	GPSM3
ENSG00000156127	ENSG00000160255	0.871692	100	BATF	ITGB2
ENSG00000156127	ENSG00000171700	0.867894	100	BATF	RGS19
ENSG00000156127	ENSG00000167895	0.852174	100	BATF	TMC8
ENSG00000174483	ENSG00000204852	0.863422	100	BBS1	TCTN1
ENSG00000140463	ENSG00000163001	0.858363	100	BBS4	CCDC104
ENSG00000140463	ENSG00000204852	0.860893	100	BBS4	TCTN1
ENSG00000140379	ENSG00000186517	0.854032	100	BCL2A1	ARHGAP30
ENSG00000140379	ENSG00000185905	0.852425	100	BCL2A1	C16orf54
ENSG00000140379	ENSG00000198821	0.875095	100	BCL2A1	CD247
ENSG00000140379	ENSG00000167851	0.85479	100	BCL2A1	CD300A
ENSG00000140379	ENSG00000186074	0.88315	100	BCL2A1	CD300LF
ENSG00000140379	ENSG00000169442	0.85622	100	BCL2A1	CD52
ENSG00000140379	ENSG00000143119	0.903531	100	BCL2A1	CD53
ENSG00000140379	ENSG00000172243	0.856954	100	BCL2A1	CLEC7A
ENSG00000140379	ENSG00000165168	0.870063	100	BCL2A1	CYBB
ENSG00000140379	ENSG00000185862	0.895219	100	BCL2A1	EVI2B
ENSG00000140379	ENSG00000169508	0.85665	100	BCL2A1	GPR183
ENSG00000140379	ENSG00000213654	0.888258	100	BCL2A1	GPSM3
ENSG00000140379	ENSG00000180353	0.874134	100	BCL2A1	HCLS1
ENSG00000140379	ENSG00000216490	0.868698	100	BCL2A1	IFI30
ENSG00000140379	ENSG00000140749	0.852202	100	BCL2A1	IGSF6
ENSG00000140379	ENSG00000185811	0.865388	100	BCL2A1	IKZF1
ENSG00000140379	ENSG00000140678	0.872585	100	BCL2A1	ITGAX
ENSG00000140379	ENSG00000160255	0.888104	100	BCL2A1	ITGB2
ENSG00000140379	ENSG00000162511	0.905165	100	BCL2A1	LAPTM5
ENSG00000140379	ENSG00000204482	0.873303	100	BCL2A1	LST1
ENSG00000140379	ENSG00000254087	0.877498	100	BCL2A1	LYN
ENSG00000140379	ENSG00000142347	0.870755	100	BCL2A1	MYO1F
ENSG00000140379	ENSG00000158517	0.882718	100	BCL2A1	NCF1
ENSG00000140379	ENSG00000169403	0.857615	100	BCL2A1	PTAFR
ENSG00000140379	ENSG00000155307	0.897122	100	BCL2A1	SAMSN1
ENSG00000140379	ENSG00000188404	0.875541	100	BCL2A1	SELL
ENSG00000140379	ENSG00000155926	0.869302	100	BCL2A1	SLA
ENSG00000140379	ENSG00000141968	0.871412	100	BCL2A1	VAV1
ENSG00000161940	ENSG00000198844	0.878153	100	BCL6B	ARHGEF15
ENSG00000161940	ENSG00000179776	0.886211	100	BCL6B	CDH5
ENSG00000161940	ENSG00000162618	0.860524	100	BCL6B	ELTD1
ENSG00000029363	ENSG00000112739	0.851997	100	BCLAF1	PRPF4B
ENSG00000110934	ENSG00000186517	0.898451	100	BIN2	ARHGAP30
ENSG00000110934	ENSG00000123329	0.940199	100	BIN2	ARHGAP9
ENSG00000110934	ENSG00000152213	0.877924	100	BIN2	ARL11
ENSG00000110934	ENSG00000134061	0.859407	100	BIN2	CD180
ENSG00000110934	ENSG00000186074	0.851844	100	BIN2	CD300LF
ENSG00000110934	ENSG00000143119	0.884942	100	BIN2	CD53
ENSG00000110934	ENSG00000114013	0.869681	100	BIN2	CD86
ENSG00000110934	ENSG00000176390	0.855349	100	BIN2	CRLF3
ENSG00000110934	ENSG00000165168	0.867566	100	BIN2	CYBB
ENSG00000110934	ENSG00000134516	0.908707	100	BIN2	DOCK2
ENSG00000110934	ENSG00000146094	0.924407	100	BIN2	DOK3
ENSG00000110934	ENSG00000167261	0.891831	100	BIN2	DPEP2
ENSG00000110934	ENSG00000185862	0.872149	100	BIN2	EVI2B
ENSG00000110934	ENSG00000188820	0.870778	100	BIN2	FAM26F
ENSG00000110934	ENSG00000184922	0.855249	100	BIN2	FMNL1
ENSG00000110934	ENSG00000154451	0.856572	100	BIN2	GBP5
ENSG00000110934	ENSG00000140030	0.858917	100	BIN2	GPR65
ENSG00000110934	ENSG00000213654	0.894268	100	BIN2	GPSM3
ENSG00000110934	ENSG00000180353	0.8618	100	BIN2	HCLS1
ENSG00000110934	ENSG00000185811	0.853796	100	BIN2	IKZF1
ENSG00000110934	ENSG00000160255	0.854019	100	BIN2	ITGB2
ENSG00000110934	ENSG00000162511	0.874755	100	BIN2	LAPTM5
ENSG00000110934	ENSG00000136167	0.850728	100	BIN2	LCP1
ENSG00000110934	ENSG00000158517	0.852405	100	BIN2	NCF1
ENSG00000110934	ENSG00000123338	0.891301	100	BIN2	NCKAP1L
ENSG00000110934	ENSG00000138964	0.906954	100	BIN2	PARVG
ENSG00000110934	ENSG00000141506	0.91116	100	BIN2	PIK3R5
ENSG00000110934	ENSG00000137841	0.860885	100	BIN2	PLCB2
ENSG00000110934	ENSG00000115956	0.894714	100	BIN2	PLEK
ENSG00000110934	ENSG00000140368	0.853335	100	BIN2	PSTPIP1
ENSG00000110934	ENSG00000134242	0.863115	100	BIN2	PTPN22
ENSG00000110934	ENSG00000155307	0.865843	100	BIN2	SAMSN1
ENSG00000110934	ENSG00000122122	0.859555	100	BIN2	SASH3
ENSG00000110934	ENSG00000130775	0.917741	100	BIN2	THEMIS2
ENSG00000110934	ENSG00000112195	0.874014	100	BIN2	TREML2
ENSG00000110934	ENSG00000141968	0.919271	100	BIN2	VAV1
ENSG00000110934	ENSG00000128815	0.865075	100	BIN2	WDFY4
ENSG00000023445	ENSG00000160593	0.853458	100	BIRC3	AMICA1
ENSG00000023445	ENSG00000116824	0.879066	100	BIRC3	CD2
ENSG00000023445	ENSG00000167286	0.87151	100	BIRC3	CD3D
ENSG00000023445	ENSG00000198851	0.873763	100	BIRC3	CD3E
ENSG00000023445	ENSG00000160654	0.888154	100	BIRC3	CD3G
ENSG00000023445	ENSG00000102245	0.851845	100	BIRC3	CD40LG
ENSG00000023445	ENSG00000117091	0.859024	100	BIRC3	CD48
ENSG00000023445	ENSG00000115165	0.856616	100	BIRC3	CYTIP
ENSG00000023445	ENSG00000147138	0.857777	100	BIRC3	GPR174
ENSG00000023445	ENSG00000161405	0.86685	100	BIRC3	IKZF3
ENSG00000023445	ENSG00000168685	0.878238	100	BIRC3	IL7R
ENSG00000023445	ENSG00000111796	0.878179	100	BIRC3	KLRB1
ENSG00000023445	ENSG00000122188	0.863905	100	BIRC3	LAX1
ENSG00000023445	ENSG00000182866	0.85813	100	BIRC3	LCK
ENSG00000023445	ENSG00000078589	0.865062	100	BIRC3	P2RY10
ENSG00000023445	ENSG00000134242	0.858402	100	BIRC3	PTPN22
ENSG00000023445	ENSG00000101082	0.850576	100	BIRC3	SLA2
ENSG00000023445	ENSG00000162739	0.85251	100	BIRC3	SLAMF6
ENSG00000023445	ENSG00000026751	0.874824	100	BIRC3	SLAMF7
ENSG00000089685	ENSG00000198826	0.922361	100	BIRC5	ARHGAP11A
ENSG00000089685	ENSG00000187951	0.889577	100	BIRC5	ARHGAP11B
ENSG00000089685	ENSG00000105011	0.938468	100	BIRC5	ASF1B
ENSG00000089685	ENSG00000176208	0.858439	100	BIRC5	ATAD5
ENSG00000089685	ENSG00000178999	0.875749	100	BIRC5	AURKB
ENSG00000089685	ENSG00000136122	0.882888	100	BIRC5	BORA
ENSG00000089685	ENSG00000136492	0.870916	100	BIRC5	BRIP1
ENSG00000089685	ENSG00000169679	0.949069	100	BIRC5	BUB1
ENSG00000089685	ENSG00000156970	0.932556	100	BIRC5	BUB1B
ENSG00000089685	ENSG00000116489	0.851112	100	BIRC5	CAPZA1
ENSG00000089685	ENSG00000145386	0.909806	100	BIRC5	CCNA2
ENSG00000089685	ENSG00000134057	0.911044	100	BIRC5	CCNB1
ENSG00000089685	ENSG00000157456	0.948687	100	BIRC5	CCNB2
ENSG00000089685	ENSG00000175305	0.859486	100	BIRC5	CCNE2
ENSG00000089685	ENSG00000162063	0.864067	100	BIRC5	CCNF
ENSG00000089685	ENSG00000117399	0.949102	100	BIRC5	CDC20
ENSG00000089685	ENSG00000158402	0.922992	100	BIRC5	CDC25C
ENSG00000089685	ENSG00000093009	0.947136	100	BIRC5	CDC45
ENSG00000089685	ENSG00000094804	0.913481	100	BIRC5	CDC6
ENSG00000089685	ENSG00000184661	0.865173	100	BIRC5	CDCA2
ENSG00000089685	ENSG00000111665	0.882104	100	BIRC5	CDCA3
ENSG00000089685	ENSG00000146670	0.938184	100	BIRC5	CDCA5
ENSG00000089685	ENSG00000134690	0.948264	100	BIRC5	CDCA8
ENSG00000089685	ENSG00000170312	0.934801	100	BIRC5	CDK1
ENSG00000089685	ENSG00000100526	0.864882	100	BIRC5	CDKN3
ENSG00000089685	ENSG00000167513	0.867714	100	BIRC5	CDT1
ENSG00000089685	ENSG00000115163	0.85432	100	BIRC5	CENPA
ENSG00000089685	ENSG00000138778	0.914534	100	BIRC5	CENPE
ENSG00000089685	ENSG00000117724	0.907715	100	BIRC5	CENPF
ENSG00000089685	ENSG00000153044	0.852573	100	BIRC5	CENPH
ENSG00000089685	ENSG00000123219	0.919132	100	BIRC5	CENPK
ENSG00000089685	ENSG00000100162	0.867345	100	BIRC5	CENPM
ENSG00000089685	ENSG00000151725	0.91967	100	BIRC5	CENPU
ENSG00000089685	ENSG00000138180	0.925677	100	BIRC5	CEP55
ENSG00000089685	ENSG00000149554	0.893806	100	BIRC5	CHEK1
ENSG00000089685	ENSG00000169607	0.944095	100	BIRC5	CKAP2L
ENSG00000089685	ENSG00000092853	0.900195	100	BIRC5	CLSPN
ENSG00000089685	ENSG00000123136	0.865628	100	BIRC5	DDX39A
ENSG00000089685	ENSG00000139734	0.873926	100	BIRC5	DIAPH3
ENSG00000089685	ENSG00000126787	0.966943	100	BIRC5	DLGAP5
ENSG00000089685	ENSG00000143476	0.906131	100	BIRC5	DTL
ENSG00000089685	ENSG00000101412	0.850466	100	BIRC5	E2F1
ENSG00000089685	ENSG00000165891	0.8949	100	BIRC5	E2F7
ENSG00000089685	ENSG00000114346	0.878806	100	BIRC5	ECT2
ENSG00000089685	ENSG00000203817	0.890898	100	BIRC5	ENSG00000203817
ENSG00000089685	ENSG00000186871	0.900659	100	BIRC5	ERCC6L
ENSG00000089685	ENSG00000171320	0.910445	100	BIRC5	ESCO2
ENSG00000089685	ENSG00000174371	0.919385	100	BIRC5	EXO1
ENSG00000089685	ENSG00000106462	0.900826	100	BIRC5	EZH2
ENSG00000089685	ENSG00000215784	0.902709	100	BIRC5	FAM72D
ENSG00000089685	ENSG00000187741	0.886171	100	BIRC5	FANCA
ENSG00000089685	ENSG00000140525	0.909345	100	BIRC5	FANCI
ENSG00000089685	ENSG00000168496	0.868803	100	BIRC5	FEN1
ENSG00000089685	ENSG00000111206	0.958982	100	BIRC5	FOXM1
ENSG00000089685	ENSG00000101003	0.874139	100	BIRC5	GINS1
ENSG00000089685	ENSG00000177602	0.894071	100	BIRC5	GSG2
ENSG00000089685	ENSG00000119969	0.887947	100	BIRC5	HELLS
ENSG00000089685	ENSG00000123485	0.936836	100	BIRC5	HJURP
ENSG00000089685	ENSG00000183856	0.892897	100	BIRC5	IQGAP3
ENSG00000089685	ENSG00000166803	0.917978	100	BIRC5	KIAA0101
ENSG00000089685	ENSG00000138160	0.946457	100	BIRC5	KIF11
ENSG00000089685	ENSG00000118193	0.956851	100	BIRC5	KIF14
ENSG00000089685	ENSG00000163808	0.916747	100	BIRC5	KIF15
ENSG00000089685	ENSG00000121621	0.890025	100	BIRC5	KIF18A
ENSG00000089685	ENSG00000186185	0.933802	100	BIRC5	KIF18B
ENSG00000089685	ENSG00000112984	0.946551	100	BIRC5	KIF20A
ENSG00000089685	ENSG00000137807	0.886294	100	BIRC5	KIF23
ENSG00000089685	ENSG00000142945	0.930081	100	BIRC5	KIF2C
ENSG00000089685	ENSG00000090889	0.891763	100	BIRC5	KIF4A
ENSG00000089685	ENSG00000226650	0.890137	100	BIRC5	KIF4B
ENSG00000089685	ENSG00000237649	0.936162	100	BIRC5	KIFC1
ENSG00000089685	ENSG00000182481	0.87786	100	BIRC5	KPNA2
ENSG00000089685	ENSG00000113368	0.907853	100	BIRC5	LMNB1
ENSG00000089685	ENSG00000164109	0.867304	100	BIRC5	MAD2L1
ENSG00000089685	ENSG00000165304	0.94669	100	BIRC5	MELK
ENSG00000089685	ENSG00000148773	0.910566	100	BIRC5	MKI67
ENSG00000089685	ENSG00000121211	0.893227	100	BIRC5	MND1
ENSG00000089685	ENSG00000146410	0.895251	100	BIRC5	MTFR2
ENSG00000089685	ENSG00000101057	0.919796	100	BIRC5	MYBL2
ENSG00000089685	ENSG00000109805	0.955476	100	BIRC5	NCAPG
ENSG00000089685	ENSG00000146918	0.901141	100	BIRC5	NCAPG2
ENSG00000089685	ENSG00000121152	0.957005	100	BIRC5	NCAPH
ENSG00000089685	ENSG00000109674	0.929346	100	BIRC5	NEIL3
ENSG00000089685	ENSG00000117650	0.933003	100	BIRC5	NEK2
ENSG00000089685	ENSG00000143228	0.948256	100	BIRC5	NUF2
ENSG00000089685	ENSG00000091651	0.865435	100	BIRC5	ORC6
ENSG00000089685	ENSG00000185480	0.913543	100	BIRC5	PARPBP
ENSG00000089685	ENSG00000168078	0.924542	100	BIRC5	PBK
ENSG00000089685	ENSG00000132646	0.868065	100	BIRC5	PCNA
ENSG00000089685	ENSG00000127564	0.887599	100	BIRC5	PKMYT1
ENSG00000089685	ENSG00000166851	0.924945	100	BIRC5	PLK1
ENSG00000089685	ENSG00000142731	0.900634	100	BIRC5	PLK4
ENSG00000089685	ENSG00000164087	0.896034	100	BIRC5	POC1A
ENSG00000089685	ENSG00000100479	0.858377	100	BIRC5	POLE2
ENSG00000089685	ENSG00000198901	0.913804	100	BIRC5	PRC1
ENSG00000089685	ENSG00000164611	0.874721	100	BIRC5	PTTG1
ENSG00000089685	ENSG00000161800	0.902679	100	BIRC5	RACGAP1
ENSG00000089685	ENSG00000111247	0.924437	100	BIRC5	RAD51AP1
ENSG00000089685	ENSG00000171848	0.911242	100	BIRC5	RRM2
ENSG00000089685	ENSG00000129810	0.934855	100	BIRC5	SGOL1
ENSG00000089685	ENSG00000163535	0.860669	100	BIRC5	SGOL2
ENSG00000089685	ENSG00000154839	0.94862	100	BIRC5	SKA1
ENSG00000089685	ENSG00000165480	0.946244	100	BIRC5	SKA3
ENSG00000089685	ENSG00000113810	0.868918	100	BIRC5	SMC4
ENSG00000089685	ENSG00000161888	0.900833	100	BIRC5	SPC24
ENSG00000089685	ENSG00000152253	0.874579	100	BIRC5	SPC25
ENSG00000089685	ENSG00000123473	0.908214	100	BIRC5	STIL
ENSG00000089685	ENSG00000140534	0.857245	100	BIRC5	TICRR
ENSG00000089685	ENSG00000111602	0.865943	100	BIRC5	TIMELESS
ENSG00000089685	ENSG00000131747	0.959287	100	BIRC5	TOP2A
ENSG00000089685	ENSG00000135451	0.940512	100	BIRC5	TROAP
ENSG00000089685	ENSG00000112742	0.938086	100	BIRC5	TTK
ENSG00000089685	ENSG00000176890	0.917454	100	BIRC5	TYMS
ENSG00000089685	ENSG00000175063	0.935684	100	BIRC5	UBE2C
ENSG00000089685	ENSG00000092470	0.876676	100	BIRC5	WDR76
ENSG00000089685	ENSG00000196584	0.880436	100	BIRC5	XRCC2
ENSG00000089685	ENSG00000122952	0.925767	100	BIRC5	ZWINT
ENSG00000163098	ENSG00000181786	0.852334	100	BIRC8	ACTL9
ENSG00000163098	ENSG00000169717	0.852387	100	BIRC8	ACTRT2
ENSG00000163098	ENSG00000227059	0.915909	100	BIRC8	ANHX
ENSG00000163098	ENSG00000234776	0.916649	100	BIRC8	C11orf94
ENSG00000163098	ENSG00000176605	0.916706	100	BIRC8	C14orf177
ENSG00000163098	ENSG00000167194	0.916592	100	BIRC8	C16orf92
ENSG00000163098	ENSG00000261190	0.999317	100	BIRC8	C16orf97
ENSG00000163098	ENSG00000227011	0.999752	100	BIRC8	C17orf112
ENSG00000163098	ENSG00000229086	0.852387	100	BIRC8	C21orf54
ENSG00000163098	ENSG00000186143	0.852334	100	BIRC8	C2orf53
ENSG00000163098	ENSG00000164645	0.916592	100	BIRC8	C7orf62
ENSG00000163098	ENSG00000205174	0.881683	100	BIRC8	C7orf66
ENSG00000163098	ENSG00000197651	0.916706	100	BIRC8	CCER1
ENSG00000163098	ENSG00000172288	0.91625	100	BIRC8	CDY1
ENSG00000163098	ENSG00000172352	0.91625	100	BIRC8	CDY1B
ENSG00000163098	ENSG00000170516	0.85244	100	BIRC8	COX7B2
ENSG00000163098	ENSG00000236371	0.915909	100	BIRC8	CT47A1
ENSG00000163098	ENSG00000224089	0.915966	100	BIRC8	CT47A10
ENSG00000163098	ENSG00000226929	0.915966	100	BIRC8	CT47A11
ENSG00000163098	ENSG00000226685	0.915738	100	BIRC8	CT47A12
ENSG00000163098	ENSG00000242362	0.915966	100	BIRC8	CT47A2
ENSG00000163098	ENSG00000236126	0.915966	100	BIRC8	CT47A3
ENSG00000163098	ENSG00000230594	0.915966	100	BIRC8	CT47A4
ENSG00000163098	ENSG00000237957	0.915966	100	BIRC8	CT47A5
ENSG00000163098	ENSG00000230347	0.915966	100	BIRC8	CT47A8
ENSG00000163098	ENSG00000226600	0.915966	100	BIRC8	CT47A9
ENSG00000163098	ENSG00000236446	0.999317	100	BIRC8	CT47B1
ENSG00000163098	ENSG00000187516	0.916649	100	BIRC8	CXorf27
ENSG00000163098	ENSG00000183035	0.999441	100	BIRC8	CYLC1
ENSG00000163098	ENSG00000204548	0.999441	100	BIRC8	DEFB121
ENSG00000163098	ENSG00000180424	0.916137	100	BIRC8	DEFB123
ENSG00000163098	ENSG00000204752	0.999876	100	BIRC8	ENSG00000204752
ENSG00000163098	ENSG00000223874	0.852228	100	BIRC8	ENSG00000223874
ENSG00000163098	ENSG00000226364	0.999317	100	BIRC8	ENSG00000226364
ENSG00000163098	ENSG00000230000	0.99969	100	BIRC8	ENSG00000230000
ENSG00000163098	ENSG00000237435	0.916706	100	BIRC8	ENSG00000237435
ENSG00000163098	ENSG00000237896	0.916364	100	BIRC8	ENSG00000237896
ENSG00000163098	ENSG00000241128	0.916649	100	BIRC8	ENSG00000241128
ENSG00000163098	ENSG00000250038	0.91682	100	BIRC8	ENSG00000250038
ENSG00000163098	ENSG00000251283	0.999752	100	BIRC8	ENSG00000251283
ENSG00000163098	ENSG00000253787	0.852334	100	BIRC8	ENSG00000253787
ENSG00000163098	ENSG00000257860	0.999007	100	BIRC8	ENSG00000257860
ENSG00000163098	ENSG00000264116	0.916706	100	BIRC8	ENSG00000264116
ENSG00000163098	ENSG00000265352	0.999938	100	BIRC8	ENSG00000265352
ENSG00000163098	ENSG00000266614	0.852545	100	BIRC8	ENSG00000266614
ENSG00000163098	ENSG00000267857	0.852016	100	BIRC8	ENSG00000267857
ENSG00000163098	ENSG00000203795	0.999752	100	BIRC8	FAM24A
ENSG00000163098	ENSG00000183304	0.999441	100	BIRC8	FAM9A
ENSG00000163098	ENSG00000181867	0.99969	100	BIRC8	FTMT
ENSG00000163098	ENSG00000237597	0.852334	100	BIRC8	GAGE13
ENSG00000163098	ENSG00000178804	0.852334	100	BIRC8	H1FOO
ENSG00000163098	ENSG00000164508	0.851963	100	BIRC8	HIST1H2AA
ENSG00000163098	ENSG00000184345	0.916592	100	BIRC8	IQCF2
ENSG00000163098	ENSG00000214681	0.999814	100	BIRC8	IQCF5
ENSG00000163098	ENSG00000205442	0.85244	100	BIRC8	IZUMO3
ENSG00000163098	ENSG00000206105	0.999565	100	BIRC8	KRTAP20-4
ENSG00000163098	ENSG00000203784	0.916706	100	BIRC8	LELP1
ENSG00000163098	ENSG00000230891	0.999752	100	BIRC8	LINC00692
ENSG00000163098	ENSG00000205858	0.999814	100	BIRC8	LRRC72
ENSG00000163098	ENSG00000177689	0.85244	100	BIRC8	MAGEB10
ENSG00000163098	ENSG00000189023	0.915966	100	BIRC8	MAGEB16
ENSG00000163098	ENSG00000176746	0.999627	100	BIRC8	MAGEB6
ENSG00000163098	ENSG00000204979	0.999193	100	BIRC8	MS4A13
ENSG00000163098	ENSG00000166930	0.852228	100	BIRC8	MS4A5
ENSG00000163098	ENSG00000196184	0.999876	100	BIRC8	OR10J1
ENSG00000163098	ENSG00000204279	0.999007	100	BIRC8	PAGE3
ENSG00000163098	ENSG00000221900	0.916649	100	BIRC8	POM121L12
ENSG00000163098	ENSG00000166351	0.85244	100	BIRC8	POTED
ENSG00000163098	ENSG00000178257	0.916706	100	BIRC8	PRM3
ENSG00000163098	ENSG00000180259	0.999814	100	BIRC8	PRNT
ENSG00000163098	ENSG00000184814	0.99969	100	BIRC8	PRR23B
ENSG00000163098	ENSG00000233701	0.999814	100	BIRC8	PRR23C
ENSG00000163098	ENSG00000185888	0.999317	100	BIRC8	PRSS38
ENSG00000163098	ENSG00000175718	0.916307	100	BIRC8	RBMXL3
ENSG00000163098	ENSG00000185662	0.99969	100	BIRC8	SMIM23
ENSG00000163098	ENSG00000198021	0.851963	100	BIRC8	SPANXA1
ENSG00000163098	ENSG00000203926	0.852016	100	BIRC8	SPANXA1
ENSG00000163098	ENSG00000198573	0.852228	100	BIRC8	SPANXC
ENSG00000163098	ENSG00000196406	0.916364	100	BIRC8	SPANXE
ENSG00000163098	ENSG00000203924	0.916364	100	BIRC8	SPANXN2
ENSG00000163098	ENSG00000189326	0.999193	100	BIRC8	SPANXN4
ENSG00000163098	ENSG00000167098	0.999814	100	BIRC8	SUN5
ENSG00000163098	ENSG00000183434	0.852228	100	BIRC8	TFDP3
ENSG00000163098	ENSG00000176679	0.916137	100	BIRC8	TGIF2LY
ENSG00000163098	ENSG00000187806	0.999938	100	BIRC8	TMEM202
ENSG00000163098	ENSG00000204300	0.999503	100	BIRC8	TMEM225
ENSG00000163098	ENSG00000235156	0.916478	100	BIRC8	TMEM30C
ENSG00000163098	ENSG00000178928	0.852387	100	BIRC8	TPRX1
ENSG00000163098	ENSG00000180083	0.852387	100	BIRC8	WFDC11
ENSG00000163098	ENSG00000171405	0.916421	100	BIRC8	XAGE5
ENSG00000163098	ENSG00000187969	0.999814	100	BIRC8	ZCCHC13
ENSG00000163098	ENSG00000185177	0.999193	100	BIRC8	ZNF479
ENSG00000136573	ENSG00000163534	0.886008	100	BLK	FCRL1
ENSG00000136573	ENSG00000163600	0.86287	100	BLK	ICOS
ENSG00000136573	ENSG00000161405	0.859869	100	BLK	IKZF3
ENSG00000136573	ENSG00000182866	0.850364	100	BLK	LCK
ENSG00000136573	ENSG00000226777	0.870401	100	BLK	LOC101926972
ENSG00000136573	ENSG00000156738	0.91371	100	BLK	MS4A1
ENSG00000136573	ENSG00000170476	0.850755	100	BLK	MZB1
ENSG00000136573	ENSG00000168421	0.885615	100	BLK	RHOH
ENSG00000136573	ENSG00000240505	0.857653	100	BLK	TNFRSF13B
ENSG00000038219	ENSG00000164190	0.871003	100	BOD1L1	NIPBL
ENSG00000038219	ENSG00000117523	0.867912	100	BOD1L1	PRRC2C
ENSG00000136122	ENSG00000198826	0.868796	100	BORA	ARHGAP11A
ENSG00000136122	ENSG00000187951	0.884865	100	BORA	ARHGAP11B
ENSG00000136122	ENSG00000176208	0.862569	100	BORA	ATAD5
ENSG00000136122	ENSG00000169679	0.88251	100	BORA	BUB1
ENSG00000136122	ENSG00000156970	0.858017	100	BORA	BUB1B
ENSG00000136122	ENSG00000145386	0.882513	100	BORA	CCNA2
ENSG00000136122	ENSG00000157456	0.878922	100	BORA	CCNB2
ENSG00000136122	ENSG00000146670	0.870088	100	BORA	CDCA5
ENSG00000136122	ENSG00000170312	0.900611	100	BORA	CDK1
ENSG00000136122	ENSG00000138778	0.869896	100	BORA	CENPE
ENSG00000136122	ENSG00000138180	0.871354	100	BORA	CEP55
ENSG00000136122	ENSG00000186871	0.866906	100	BORA	ERCC6L
ENSG00000136122	ENSG00000215784	0.860408	100	BORA	FAM72D
ENSG00000136122	ENSG00000140525	0.863653	100	BORA	FANCI
ENSG00000136122	ENSG00000166803	0.887871	100	BORA	KIAA0101
ENSG00000136122	ENSG00000138160	0.912244	100	BORA	KIF11
ENSG00000136122	ENSG00000163808	0.851422	100	BORA	KIF15
ENSG00000136122	ENSG00000186185	0.857302	100	BORA	KIF18B
ENSG00000136122	ENSG00000138182	0.865313	100	BORA	KIF20B
ENSG00000136122	ENSG00000142945	0.872372	100	BORA	KIF2C
ENSG00000136122	ENSG00000237649	0.876823	100	BORA	KIFC1
ENSG00000136122	ENSG00000165304	0.862473	100	BORA	MELK
ENSG00000136122	ENSG00000148773	0.86216	100	BORA	MKI67
ENSG00000136122	ENSG00000146918	0.869311	100	BORA	NCAPG2
ENSG00000136122	ENSG00000143228	0.88009	100	BORA	NUF2
ENSG00000136122	ENSG00000185480	0.882589	100	BORA	PARPBP
ENSG00000136122	ENSG00000166851	0.869242	100	BORA	PLK1
ENSG00000136122	ENSG00000164611	0.85863	100	BORA	PTTG1
ENSG00000136122	ENSG00000171848	0.861697	100	BORA	RRM2
ENSG00000136122	ENSG00000163535	0.854234	100	BORA	SGOL2
ENSG00000136122	ENSG00000154839	0.860247	100	BORA	SKA1
ENSG00000136122	ENSG00000165480	0.869258	100	BORA	SKA3
ENSG00000136122	ENSG00000175063	0.871666	100	BORA	UBE2C
ENSG00000131059	ENSG00000134249	0.91682	100	BPIFA3	ADAM30
ENSG00000131059	ENSG00000143032	0.916364	100	BPIFA3	BARHL2
ENSG00000131059	ENSG00000163098	0.916706	100	BPIFA3	BIRC8
ENSG00000131059	ENSG00000261190	0.916592	100	BPIFA3	C16orf97
ENSG00000131059	ENSG00000227011	0.91682	100	BPIFA3	C17orf112
ENSG00000131059	ENSG00000172288	0.999687	100	BPIFA3	CDY1
ENSG00000131059	ENSG00000172352	0.999687	100	BPIFA3	CDY1B
ENSG00000131059	ENSG00000182415	0.873447	100	BPIFA3	CDY2A
ENSG00000131059	ENSG00000236446	0.915966	100	BPIFA3	CT47B1
ENSG00000131059	ENSG00000183035	0.916649	100	BPIFA3	CYLC1
ENSG00000131059	ENSG00000204548	0.916364	100	BPIFA3	DEFB121
ENSG00000131059	ENSG00000204752	0.916478	100	BPIFA3	ENSG00000204752
ENSG00000131059	ENSG00000223874	0.929749	100	BPIFA3	ENSG00000223874
ENSG00000131059	ENSG00000226364	0.91625	100	BPIFA3	ENSG00000226364
ENSG00000131059	ENSG00000230000	0.91682	100	BPIFA3	ENSG00000230000
ENSG00000131059	ENSG00000251283	0.91682	100	BPIFA3	ENSG00000251283
ENSG00000131059	ENSG00000257860	0.916364	100	BPIFA3	ENSG00000257860
ENSG00000131059	ENSG00000265352	0.916649	100	BPIFA3	ENSG00000265352
ENSG00000131059	ENSG00000267857	0.929215	100	BPIFA3	ENSG00000267857
ENSG00000131059	ENSG00000203795	0.91682	100	BPIFA3	FAM24A
ENSG00000131059	ENSG00000183304	0.916023	100	BPIFA3	FAM9A
ENSG00000131059	ENSG00000181867	0.916763	100	BPIFA3	FTMT
ENSG00000131059	ENSG00000214681	0.916877	100	BPIFA3	IQCF5
ENSG00000131059	ENSG00000206105	0.916478	100	BPIFA3	KRTAP20-4
ENSG00000131059	ENSG00000230891	0.91625	100	BPIFA3	LINC00692
ENSG00000131059	ENSG00000205858	0.916877	100	BPIFA3	LRRC72
ENSG00000131059	ENSG00000161572	0.91682	100	BPIFA3	LYZL6
ENSG00000131059	ENSG00000176746	0.916307	100	BPIFA3	MAGEB6
ENSG00000131059	ENSG00000204979	0.916478	100	BPIFA3	MS4A13
ENSG00000131059	ENSG00000196184	0.916763	100	BPIFA3	OR10J1
ENSG00000131059	ENSG00000204279	0.91625	100	BPIFA3	PAGE3
ENSG00000131059	ENSG00000180259	0.916478	100	BPIFA3	PRNT
ENSG00000131059	ENSG00000184814	0.916194	100	BPIFA3	PRR23B
ENSG00000131059	ENSG00000233701	0.916421	100	BPIFA3	PRR23C
ENSG00000131059	ENSG00000185888	0.915966	100	BPIFA3	PRSS38
ENSG00000131059	ENSG00000132631	0.91682	100	BPIFA3	SCP2D1
ENSG00000131059	ENSG00000185662	0.91682	100	BPIFA3	SMIM23
ENSG00000131059	ENSG00000153498	0.916877	100	BPIFA3	SPACA7
ENSG00000131059	ENSG00000189326	0.915909	100	BPIFA3	SPANXN4
ENSG00000131059	ENSG00000167098	0.916877	100	BPIFA3	SUN5
ENSG00000131059	ENSG00000133149	0.91682	100	BPIFA3	TEX13A
ENSG00000131059	ENSG00000183434	0.926569	100	BPIFA3	TFDP3
ENSG00000131059	ENSG00000187806	0.916649	100	BPIFA3	TMEM202
ENSG00000131059	ENSG00000204300	0.916478	100	BPIFA3	TMEM225
ENSG00000131059	ENSG00000187969	0.916706	100	BPIFA3	ZCCHC13
ENSG00000131059	ENSG00000185177	0.916478	100	BPIFA3	ZNF479
ENSG00000183753	ENSG00000183795	0.910667	100	BPY2	BPY2B
ENSG00000183753	ENSG00000185894	0.910602	100	BPY2	BPY2C
ENSG00000183795	ENSG00000185894	0.999893	100	BPY2B	BPY2C
ENSG00000106009	ENSG00000176248	0.873409	100	BRAT1	ANAPC2
ENSG00000136492	ENSG00000176208	0.87247	100	BRIP1	ATAD5
ENSG00000136492	ENSG00000169679	0.877704	100	BRIP1	BUB1
ENSG00000136492	ENSG00000156970	0.852588	100	BRIP1	BUB1B
ENSG00000136492	ENSG00000145386	0.856578	100	BRIP1	CCNA2
ENSG00000136492	ENSG00000158402	0.876786	100	BRIP1	CDC25C
ENSG00000136492	ENSG00000170312	0.866835	100	BRIP1	CDK1
ENSG00000136492	ENSG00000138778	0.866274	100	BRIP1	CENPE
ENSG00000136492	ENSG00000151725	0.868595	100	BRIP1	CENPU
ENSG00000136492	ENSG00000138180	0.8529	100	BRIP1	CEP55
ENSG00000136492	ENSG00000149554	0.886471	100	BRIP1	CHEK1
ENSG00000136492	ENSG00000169607	0.855004	100	BRIP1	CKAP2L
ENSG00000136492	ENSG00000186871	0.865844	100	BRIP1	ERCC6L
ENSG00000136492	ENSG00000140525	0.850005	100	BRIP1	FANCI
ENSG00000136492	ENSG00000138160	0.88837	100	BRIP1	KIF11
ENSG00000136492	ENSG00000138182	0.888524	100	BRIP1	KIF20B
ENSG00000136492	ENSG00000142945	0.852157	100	BRIP1	KIF2C
ENSG00000136492	ENSG00000237649	0.884119	100	BRIP1	KIFC1
ENSG00000136492	ENSG00000164109	0.85594	100	BRIP1	MAD2L1
ENSG00000136492	ENSG00000165304	0.862507	100	BRIP1	MELK
ENSG00000136492	ENSG00000143228	0.864335	100	BRIP1	NUF2
ENSG00000136492	ENSG00000137804	0.859831	100	BRIP1	NUSAP1
ENSG00000136492	ENSG00000185480	0.889993	100	BRIP1	PARPBP
ENSG00000136492	ENSG00000142731	0.85867	100	BRIP1	PLK4
ENSG00000136492	ENSG00000163535	0.862691	100	BRIP1	SGOL2
ENSG00000136492	ENSG00000154839	0.851277	100	BRIP1	SKA1
ENSG00000136492	ENSG00000165480	0.863621	100	BRIP1	SKA3
ENSG00000136492	ENSG00000196584	0.859892	100	BRIP1	XRCC2
ENSG00000119411	ENSG00000175707	0.854799	100	BSPRY	C1orf172
ENSG00000095564	ENSG00000135164	0.868389	100	BTAF1	DMTF1
ENSG00000095564	ENSG00000107938	0.851874	100	BTAF1	EDRF1
ENSG00000095564	ENSG00000114857	0.864729	100	BTAF1	NKTR
ENSG00000095564	ENSG00000113593	0.861093	100	BTAF1	PPWD1
ENSG00000095564	ENSG00000119707	0.880121	100	BTAF1	RBM25
ENSG00000095564	ENSG00000116754	0.858771	100	BTAF1	SRSF11
ENSG00000095564	ENSG00000133858	0.860008	100	BTAF1	ZFC3H1
ENSG00000145741	ENSG00000196531	0.895206	100	BTF3	NACA
ENSG00000145741	ENSG00000198755	0.856995	100	BTF3	RPL10A
ENSG00000145741	ENSG00000148303	0.870103	100	BTF3	RPL7A
ENSG00000145741	ENSG00000149273	0.874963	100	BTF3	RPS3
ENSG00000010671	ENSG00000012779	0.881936	100	BTK	ALOX5
ENSG00000010671	ENSG00000160593	0.864783	100	BTK	AMICA1
ENSG00000010671	ENSG00000136250	0.857779	100	BTK	AOAH
ENSG00000010671	ENSG00000186517	0.946696	100	BTK	ARHGAP30
ENSG00000010671	ENSG00000123329	0.889025	100	BTK	ARHGAP9
ENSG00000010671	ENSG00000152213	0.882599	100	BTK	ARL11
ENSG00000010671	ENSG00000110934	0.899896	100	BTK	BIN2
ENSG00000010671	ENSG00000185905	0.858432	100	BTK	C16orf54
ENSG00000010671	ENSG00000134061	0.85685	100	BTK	CD180
ENSG00000010671	ENSG00000186074	0.85191	100	BTK	CD300LF
ENSG00000010671	ENSG00000105383	0.855688	100	BTK	CD33
ENSG00000010671	ENSG00000104894	0.927659	100	BTK	CD37
ENSG00000010671	ENSG00000117091	0.862676	100	BTK	CD48
ENSG00000010671	ENSG00000169442	0.860016	100	BTK	CD52
ENSG00000010671	ENSG00000143119	0.926544	100	BTK	CD53
ENSG00000010671	ENSG00000066294	0.9067	100	BTK	CD84
ENSG00000010671	ENSG00000114013	0.874055	100	BTK	CD86
ENSG00000010671	ENSG00000111729	0.864368	100	BTK	CLEC4A
ENSG00000010671	ENSG00000172243	0.875601	100	BTK	CLEC7A
ENSG00000010671	ENSG00000102879	0.870811	100	BTK	CORO1A
ENSG00000010671	ENSG00000100368	0.90118	100	BTK	CSF2RB
ENSG00000010671	ENSG00000120280	0.877729	100	BTK	CXorf21
ENSG00000010671	ENSG00000165168	0.867436	100	BTK	CYBB
ENSG00000010671	ENSG00000100055	0.890278	100	BTK	CYTH4
ENSG00000010671	ENSG00000134516	0.938354	100	BTK	DOCK2
ENSG00000010671	ENSG00000146094	0.884427	100	BTK	DOK3
ENSG00000010671	ENSG00000126860	0.873271	100	BTK	EVI2A
ENSG00000010671	ENSG00000185862	0.920125	100	BTK	EVI2B
ENSG00000010671	ENSG00000149781	0.861431	100	BTK	FERMT3
ENSG00000010671	ENSG00000184922	0.894768	100	BTK	FMNL1
ENSG00000010671	ENSG00000082074	0.895245	100	BTK	FYB
ENSG00000010671	ENSG00000175857	0.859956	100	BTK	GAPT
ENSG00000010671	ENSG00000089639	0.884004	100	BTK	GMIP
ENSG00000010671	ENSG00000140030	0.864168	100	BTK	GPR65
ENSG00000010671	ENSG00000213654	0.908	100	BTK	GPSM3
ENSG00000010671	ENSG00000101336	0.906493	100	BTK	HCK
ENSG00000010671	ENSG00000180353	0.893077	100	BTK	HCLS1
ENSG00000010671	ENSG00000185811	0.908369	100	BTK	IKZF1
ENSG00000010671	ENSG00000110324	0.908477	100	BTK	IL10RA
ENSG00000010671	ENSG00000096996	0.871464	100	BTK	IL12RB1
ENSG00000010671	ENSG00000172349	0.890339	100	BTK	IL16
ENSG00000010671	ENSG00000147168	0.872902	100	BTK	IL2RG
ENSG00000010671	ENSG00000077238	0.852551	100	BTK	IL4R
ENSG00000010671	ENSG00000140968	0.874678	100	BTK	IRF8
ENSG00000010671	ENSG00000115232	0.87221	100	BTK	ITGA4
ENSG00000010671	ENSG00000160255	0.866467	100	BTK	ITGB2
ENSG00000010671	ENSG00000167613	0.851582	100	BTK	LAIR1
ENSG00000010671	ENSG00000162511	0.896298	100	BTK	LAPTM5
ENSG00000010671	ENSG00000086730	0.886772	100	BTK	LAT2
ENSG00000010671	ENSG00000043462	0.886341	100	BTK	LCP2
ENSG00000010671	ENSG00000104972	0.877069	100	BTK	LILRB1
ENSG00000010671	ENSG00000112799	0.858257	100	BTK	LY86
ENSG00000010671	ENSG00000168404	0.859993	100	BTK	MLKL
ENSG00000010671	ENSG00000142347	0.862569	100	BTK	MYO1F
ENSG00000010671	ENSG00000136286	0.878838	100	BTK	MYO1G
ENSG00000010671	ENSG00000158517	0.866359	100	BTK	NCF1
ENSG00000010671	ENSG00000100365	0.899327	100	BTK	NCF4
ENSG00000010671	ENSG00000123338	0.948272	100	BTK	NCKAP1L
ENSG00000010671	ENSG00000173200	0.854696	100	BTK	PARP15
ENSG00000010671	ENSG00000138964	0.930958	100	BTK	PARVG
ENSG00000010671	ENSG00000105851	0.850552	100	BTK	PIK3CG
ENSG00000010671	ENSG00000141506	0.890363	100	BTK	PIK3R5
ENSG00000010671	ENSG00000137841	0.896283	100	BTK	PLCB2
ENSG00000010671	ENSG00000115956	0.904471	100	BTK	PLEK
ENSG00000010671	ENSG00000140368	0.854281	100	BTK	PSTPIP1
ENSG00000010671	ENSG00000169403	0.889578	100	BTK	PTAFR
ENSG00000010671	ENSG00000134242	0.889632	100	BTK	PTPN22
ENSG00000010671	ENSG00000081237	0.898474	100	BTK	PTPRC
ENSG00000010671	ENSG00000128340	0.889217	100	BTK	RAC2
ENSG00000010671	ENSG00000177105	0.85139	100	BTK	RHOG
ENSG00000010671	ENSG00000020633	0.857256	100	BTK	RUNX3
ENSG00000010671	ENSG00000155307	0.889385	100	BTK	SAMSN1
ENSG00000010671	ENSG00000122122	0.887802	100	BTK	SASH3
ENSG00000010671	ENSG00000110876	0.863714	100	BTK	SELPLG
ENSG00000010671	ENSG00000117090	0.869359	100	BTK	SLAMF1
ENSG00000010671	ENSG00000167208	0.859686	100	BTK	SNX20
ENSG00000010671	ENSG00000079263	0.873702	100	BTK	SP140
ENSG00000010671	ENSG00000066336	0.855157	100	BTK	SPI1
ENSG00000010671	ENSG00000081320	0.875578	100	BTK	STK17B
ENSG00000010671	ENSG00000101109	0.884865	100	BTK	STK4
ENSG00000010671	ENSG00000164691	0.873494	100	BTK	TAGAP
ENSG00000010671	ENSG00000167895	0.889786	100	BTK	TMC8
ENSG00000010671	ENSG00000163154	0.865244	100	BTK	TNFAIP8L2
ENSG00000010671	ENSG00000102524	0.870911	100	BTK	TNFSF13B
ENSG00000010671	ENSG00000141968	0.926375	100	BTK	VAV1
ENSG00000010671	ENSG00000015285	0.907662	100	BTK	WAS
ENSG00000010671	ENSG00000128815	0.856095	100	BTK	WDFY4
ENSG00000010671	ENSG00000115935	0.851674	100	BTK	WIPF1
ENSG00000186265	ENSG00000198851	0.87591	100	BTLA	CD3E
ENSG00000186265	ENSG00000255833	0.858788	100	BTLA	TIFAB
ENSG00000186265	ENSG00000240505	0.865096	100	BTLA	TNFRSF13B
ENSG00000026950	ENSG00000186470	0.895768	100	BTN3A1	BTN3A2
ENSG00000026950	ENSG00000111801	0.906408	100	BTN3A1	BTN3A3
ENSG00000186470	ENSG00000258659	0.858648	100	BTN3A2	TRIM34
ENSG00000111801	ENSG00000124508	0.860131	100	BTN3A3	BTN2A2
ENSG00000111801	ENSG00000186470	0.935163	100	BTN3A3	BTN3A2
ENSG00000169679	ENSG00000198826	0.910946	100	BUB1	ARHGAP11A
ENSG00000169679	ENSG00000187951	0.910324	100	BUB1	ARHGAP11B
ENSG00000169679	ENSG00000176208	0.867526	100	BUB1	ATAD5
ENSG00000169679	ENSG00000178999	0.857652	100	BUB1	AURKB
ENSG00000169679	ENSG00000175305	0.859541	100	BUB1	CCNE2
ENSG00000169679	ENSG00000184661	0.886146	100	BUB1	CDCA2
ENSG00000169679	ENSG00000170312	0.928107	100	BUB1	CDK1
ENSG00000169679	ENSG00000203817	0.898443	100	BUB1	ENSG00000203817
ENSG00000169679	ENSG00000186871	0.892267	100	BUB1	ERCC6L
ENSG00000169679	ENSG00000171320	0.900737	100	BUB1	ESCO2
ENSG00000169679	ENSG00000174371	0.924155	100	BUB1	EXO1
ENSG00000169679	ENSG00000215784	0.921572	100	BUB1	FAM72D
ENSG00000169679	ENSG00000187741	0.868437	100	BUB1	FANCA
ENSG00000169679	ENSG00000177602	0.897372	100	BUB1	GSG2
ENSG00000169679	ENSG00000183856	0.865709	100	BUB1	IQGAP3
ENSG00000169679	ENSG00000186185	0.924616	100	BUB1	KIF18B
ENSG00000169679	ENSG00000226650	0.86584	100	BUB1	KIF4B
ENSG00000169679	ENSG00000237649	0.92941	100	BUB1	KIFC1
ENSG00000169679	ENSG00000182481	0.877997	100	BUB1	KPNA2
ENSG00000169679	ENSG00000185480	0.904392	100	BUB1	PARPBP
ENSG00000169679	ENSG00000198901	0.908728	100	BUB1	PRC1
ENSG00000169679	ENSG00000171848	0.886866	100	BUB1	RRM2
ENSG00000169679	ENSG00000176890	0.891946	100	BUB1	TYMS
ENSG00000169679	ENSG00000175063	0.927185	100	BUB1	UBE2C
ENSG00000169679	ENSG00000198554	0.866115	100	BUB1	WDHD1
ENSG00000169679	ENSG00000196584	0.87819	100	BUB1	XRCC2
ENSG00000156970	ENSG00000198826	0.879899	100	BUB1B	ARHGAP11A
ENSG00000156970	ENSG00000187951	0.907216	100	BUB1B	ARHGAP11B
ENSG00000156970	ENSG00000176208	0.866667	100	BUB1B	ATAD5
ENSG00000156970	ENSG00000169679	0.917524	100	BUB1B	BUB1
ENSG00000156970	ENSG00000157456	0.931534	100	BUB1B	CCNB2
ENSG00000156970	ENSG00000158402	0.89245	100	BUB1B	CDC25C
ENSG00000156970	ENSG00000170312	0.910122	100	BUB1B	CDK1
ENSG00000156970	ENSG00000169607	0.936106	100	BUB1B	CKAP2L
ENSG00000156970	ENSG00000165891	0.860697	100	BUB1B	E2F7
ENSG00000156970	ENSG00000203817	0.878401	100	BUB1B	ENSG00000203817
ENSG00000156970	ENSG00000186871	0.879919	100	BUB1B	ERCC6L
ENSG00000156970	ENSG00000171320	0.880575	100	BUB1B	ESCO2
ENSG00000156970	ENSG00000174371	0.895559	100	BUB1B	EXO1
ENSG00000156970	ENSG00000215784	0.895406	100	BUB1B	FAM72D
ENSG00000156970	ENSG00000177602	0.886191	100	BUB1B	GSG2
ENSG00000156970	ENSG00000183856	0.891798	100	BUB1B	IQGAP3
ENSG00000156970	ENSG00000166803	0.890631	100	BUB1B	KIAA0101
ENSG00000156970	ENSG00000163808	0.912073	100	BUB1B	KIF15
ENSG00000156970	ENSG00000186185	0.896394	100	BUB1B	KIF18B
ENSG00000156970	ENSG00000226650	0.886949	100	BUB1B	KIF4B
ENSG00000156970	ENSG00000237649	0.926175	100	BUB1B	KIFC1
ENSG00000156970	ENSG00000165304	0.915823	100	BUB1B	MELK
ENSG00000156970	ENSG00000185480	0.896875	100	BUB1B	PARPBP
ENSG00000156970	ENSG00000168078	0.903082	100	BUB1B	PBK
ENSG00000156970	ENSG00000166851	0.915842	100	BUB1B	PLK1
ENSG00000156970	ENSG00000164087	0.852122	100	BUB1B	POC1A
ENSG00000156970	ENSG00000198901	0.902233	100	BUB1B	PRC1
ENSG00000156970	ENSG00000164611	0.855828	100	BUB1B	PTTG1
ENSG00000156970	ENSG00000161800	0.906877	100	BUB1B	RACGAP1
ENSG00000156970	ENSG00000171848	0.857853	100	BUB1B	RRM2
ENSG00000156970	ENSG00000163535	0.853081	100	BUB1B	SGOL2
ENSG00000156970	ENSG00000165480	0.923535	100	BUB1B	SKA3
ENSG00000156970	ENSG00000161888	0.857186	100	BUB1B	SPC24
ENSG00000156970	ENSG00000176890	0.883345	100	BUB1B	TYMS
ENSG00000156970	ENSG00000175063	0.896807	100	BUB1B	UBE2C
ENSG00000156970	ENSG00000196584	0.880145	100	BUB1B	XRCC2
ENSG00000183559	ENSG00000241128	0.873629	100	C10orf120	ENSG00000241128
ENSG00000107738	ENSG00000177105	0.895975	100	C10orf54	RHOG
ENSG00000234776	ENSG00000261190	0.916478	100	C11orf94	C16orf97
ENSG00000234776	ENSG00000236446	0.916137	100	C11orf94	CT47B1
ENSG00000234776	ENSG00000251283	0.916763	100	C11orf94	ENSG00000251283
ENSG00000234776	ENSG00000257860	0.916421	100	C11orf94	ENSG00000257860
ENSG00000234776	ENSG00000265352	0.916706	100	C11orf94	ENSG00000265352
ENSG00000234776	ENSG00000267857	0.926715	100	C11orf94	ENSG00000267857
ENSG00000176605	ENSG00000261190	0.91625	100	C14orf177	C16orf97
ENSG00000176605	ENSG00000227011	0.916649	100	C14orf177	C17orf112
ENSG00000176605	ENSG00000236446	0.916023	100	C14orf177	CT47B1
ENSG00000176605	ENSG00000183035	0.91625	100	C14orf177	CYLC1
ENSG00000176605	ENSG00000204548	0.916023	100	C14orf177	DEFB121
ENSG00000176605	ENSG00000204752	0.916706	100	C14orf177	ENSG00000204752
ENSG00000176605	ENSG00000226364	0.91608	100	C14orf177	ENSG00000226364
ENSG00000176605	ENSG00000230000	0.916535	100	C14orf177	ENSG00000230000
ENSG00000176605	ENSG00000251283	0.91682	100	C14orf177	ENSG00000251283
ENSG00000176605	ENSG00000257860	0.91608	100	C14orf177	ENSG00000257860
ENSG00000176605	ENSG00000265352	0.916649	100	C14orf177	ENSG00000265352
ENSG00000176605	ENSG00000203795	0.91682	100	C14orf177	FAM24A
ENSG00000176605	ENSG00000183304	0.916364	100	C14orf177	FAM9A
ENSG00000176605	ENSG00000181867	0.916763	100	C14orf177	FTMT
ENSG00000176605	ENSG00000214681	0.916706	100	C14orf177	IQCF5
ENSG00000176605	ENSG00000206105	0.916307	100	C14orf177	KRTAP20-4
ENSG00000176605	ENSG00000230891	0.916364	100	C14orf177	LINC00692
ENSG00000176605	ENSG00000205858	0.916706	100	C14orf177	LRRC72
ENSG00000176605	ENSG00000176746	0.91625	100	C14orf177	MAGEB6
ENSG00000176605	ENSG00000204979	0.916137	100	C14orf177	MS4A13
ENSG00000176605	ENSG00000196184	0.916592	100	C14orf177	OR10J1
ENSG00000176605	ENSG00000204279	0.916023	100	C14orf177	PAGE3
ENSG00000176605	ENSG00000180259	0.916421	100	C14orf177	PRNT
ENSG00000176605	ENSG00000184814	0.916478	100	C14orf177	PRR23B
ENSG00000176605	ENSG00000233701	0.916478	100	C14orf177	PRR23C
ENSG00000176605	ENSG00000185888	0.916023	100	C14orf177	PRSS38
ENSG00000176605	ENSG00000185662	0.916535	100	C14orf177	SMIM23
ENSG00000176605	ENSG00000189326	0.915852	100	C14orf177	SPANXN4
ENSG00000176605	ENSG00000187806	0.91682	100	C14orf177	TMEM202
ENSG00000176605	ENSG00000204300	0.916706	100	C14orf177	TMEM225
ENSG00000176605	ENSG00000187969	0.916877	100	C14orf177	ZCCHC13
ENSG00000176605	ENSG00000185177	0.916137	100	C14orf177	ZNF479
ENSG00000156411	ENSG00000159199	0.866828	100	C14orf2	ATP5G1
ENSG00000156411	ENSG00000164919	0.872187	100	C14orf2	COX6C
ENSG00000156411	ENSG00000169021	0.872971	100	C14orf2	UQCRFS1
ENSG00000140104	ENSG00000174483	0.861331	100	C14orf79	BBS1
ENSG00000140104	ENSG00000163040	0.860391	100	C14orf79	CCDC74A
ENSG00000140104	ENSG00000153832	0.851059	100	C14orf79	FBXO36
ENSG00000140104	ENSG00000187535	0.854473	100	C14orf79	IFT140
ENSG00000140104	ENSG00000168778	0.884727	100	C14orf79	TCTN2
ENSG00000185905	ENSG00000186517	0.878415	100	C16orf54	ARHGAP30
ENSG00000185905	ENSG00000198821	0.921631	100	C16orf54	CD247
ENSG00000185905	ENSG00000186074	0.86064	100	C16orf54	CD300LF
ENSG00000185905	ENSG00000198851	0.885327	100	C16orf54	CD3E
ENSG00000185905	ENSG00000213654	0.865214	100	C16orf54	GPSM3
ENSG00000185905	ENSG00000234745	0.85947	100	C16orf54	HLA-B
ENSG00000185905	ENSG00000196684	0.88858	100	C16orf54	HSH2D
ENSG00000185905	ENSG00000226777	0.858572	100	C16orf54	LOC101926972
ENSG00000185905	ENSG00000227507	0.85651	100	C16orf54	LTB
ENSG00000185905	ENSG00000205045	0.866164	100	C16orf54	SLFN12L
ENSG00000185905	ENSG00000197471	0.880275	100	C16orf54	SPN
ENSG00000167194	ENSG00000261190	0.916364	100	C16orf92	C16orf97
ENSG00000167194	ENSG00000227011	0.91682	100	C16orf92	C17orf112
ENSG00000167194	ENSG00000236446	0.91608	100	C16orf92	CT47B1
ENSG00000167194	ENSG00000183035	0.916535	100	C16orf92	CYLC1
ENSG00000167194	ENSG00000204548	0.91625	100	C16orf92	DEFB121
ENSG00000167194	ENSG00000204752	0.916421	100	C16orf92	ENSG00000204752
ENSG00000167194	ENSG00000226364	0.916364	100	C16orf92	ENSG00000226364
ENSG00000167194	ENSG00000230000	0.916592	100	C16orf92	ENSG00000230000
ENSG00000167194	ENSG00000251283	0.91682	100	C16orf92	ENSG00000251283
ENSG00000167194	ENSG00000257860	0.916364	100	C16orf92	ENSG00000257860
ENSG00000167194	ENSG00000265352	0.916649	100	C16orf92	ENSG00000265352
ENSG00000167194	ENSG00000203795	0.91682	100	C16orf92	FAM24A
ENSG00000167194	ENSG00000185448	0.873401	100	C16orf92	FAM47A
ENSG00000167194	ENSG00000183304	0.91625	100	C16orf92	FAM9A
ENSG00000167194	ENSG00000181867	0.916877	100	C16orf92	FTMT
ENSG00000167194	ENSG00000214681	0.916763	100	C16orf92	IQCF5
ENSG00000167194	ENSG00000206105	0.916137	100	C16orf92	KRTAP20-4
ENSG00000167194	ENSG00000230891	0.91625	100	C16orf92	LINC00692
ENSG00000167194	ENSG00000205858	0.916763	100	C16orf92	LRRC72
ENSG00000167194	ENSG00000176746	0.916364	100	C16orf92	MAGEB6
ENSG00000167194	ENSG00000204979	0.916478	100	C16orf92	MS4A13
ENSG00000167194	ENSG00000196184	0.916706	100	C16orf92	OR10J1
ENSG00000167194	ENSG00000204279	0.91608	100	C16orf92	PAGE3
ENSG00000167194	ENSG00000180259	0.916194	100	C16orf92	PRNT
ENSG00000167194	ENSG00000184814	0.916307	100	C16orf92	PRR23B
ENSG00000167194	ENSG00000233701	0.916478	100	C16orf92	PRR23C
ENSG00000167194	ENSG00000185888	0.91608	100	C16orf92	PRSS38
ENSG00000167194	ENSG00000185662	0.916592	100	C16orf92	SMIM23
ENSG00000167194	ENSG00000189326	0.915909	100	C16orf92	SPANXN4
ENSG00000167194	ENSG00000187806	0.916649	100	C16orf92	TMEM202
ENSG00000167194	ENSG00000204300	0.916763	100	C16orf92	TMEM225
ENSG00000167194	ENSG00000187969	0.916763	100	C16orf92	ZCCHC13
ENSG00000167194	ENSG00000185177	0.916478	100	C16orf92	ZNF479
ENSG00000261190	ENSG00000264116	0.916649	100	C16orf97	ENSG00000264116
ENSG00000261190	ENSG00000265352	0.999193	100	C16orf97	ENSG00000265352
ENSG00000261190	ENSG00000266614	0.852228	100	C16orf97	ENSG00000266614
ENSG00000261190	ENSG00000267857	0.851645	100	C16orf97	ENSG00000267857
ENSG00000227011	ENSG00000227059	0.915795	100	C17orf112	ANHX
ENSG00000227011	ENSG00000234776	0.916877	100	C17orf112	C11orf94
ENSG00000227011	ENSG00000261190	0.999565	100	C17orf112	C16orf97
ENSG00000227011	ENSG00000229086	0.852492	100	C17orf112	C21orf54
ENSG00000227011	ENSG00000236371	0.916307	100	C17orf112	CT47A1
ENSG00000227011	ENSG00000242362	0.916194	100	C17orf112	CT47A2
ENSG00000227011	ENSG00000236126	0.916194	100	C17orf112	CT47A3
ENSG00000227011	ENSG00000230594	0.916194	100	C17orf112	CT47A4
ENSG00000227011	ENSG00000237957	0.916194	100	C17orf112	CT47A5
ENSG00000227011	ENSG00000230347	0.916194	100	C17orf112	CT47A8
ENSG00000227011	ENSG00000236446	0.999193	100	C17orf112	CT47B1
ENSG00000227011	ENSG00000230000	0.999814	100	C17orf112	ENSG00000230000
ENSG00000227011	ENSG00000237435	0.91682	100	C17orf112	ENSG00000237435
ENSG00000227011	ENSG00000237896	0.916706	100	C17orf112	ENSG00000237896
ENSG00000227011	ENSG00000241128	0.916877	100	C17orf112	ENSG00000241128
ENSG00000227011	ENSG00000250038	0.916763	100	C17orf112	ENSG00000250038
ENSG00000227011	ENSG00000251283	0.999876	100	C17orf112	ENSG00000251283
ENSG00000227011	ENSG00000253787	0.85244	100	C17orf112	ENSG00000253787
ENSG00000227011	ENSG00000257860	0.999503	100	C17orf112	ENSG00000257860
ENSG00000227011	ENSG00000264116	0.916649	100	C17orf112	ENSG00000264116
ENSG00000227011	ENSG00000265352	0.999814	100	C17orf112	ENSG00000265352
ENSG00000227011	ENSG00000266614	0.852492	100	C17orf112	ENSG00000266614
ENSG00000227011	ENSG00000267857	0.852069	100	C17orf112	ENSG00000267857
ENSG00000227011	ENSG00000237597	0.852492	100	C17orf112	GAGE13
ENSG00000227011	ENSG00000230891	0.999379	100	C17orf112	LINC00692
ENSG00000227011	ENSG00000233701	0.999627	100	C17orf112	PRR23C
ENSG00000227011	ENSG00000235156	0.91625	100	C17orf112	TMEM30C
ENSG00000125319	ENSG00000140534	0.853823	100	C17orf53	TICRR
ENSG00000006015	ENSG00000261221	0.855111	100	C19orf60	ZNF865
ENSG00000174917	ENSG00000175756	0.851682	100	C19orf70	AURKAIP1
ENSG00000000460	ENSG00000163507	0.858048	100	C1orf112	KIAA1524
ENSG00000000460	ENSG00000172167	0.859001	100	C1orf112	MTBP
ENSG00000000460	ENSG00000132780	0.87976	100	C1orf112	NASP
ENSG00000000460	ENSG00000113569	0.856825	100	C1orf112	NUP155
ENSG00000000460	ENSG00000166788	0.852343	100	C1orf112	SAAL1
ENSG00000000460	ENSG00000079387	0.858086	100	C1orf112	SENP1
ENSG00000143110	ENSG00000143119	0.85322	100	C1orf162	CD53
ENSG00000143110	ENSG00000158869	0.877046	100	C1orf162	FCER1G
ENSG00000143110	ENSG00000180353	0.868066	100	C1orf162	HCLS1
ENSG00000143110	ENSG00000162511	0.854304	100	C1orf162	LAPTM5
ENSG00000175707	ENSG00000253313	0.870362	100	C1orf172	C1orf210
ENSG00000175707	ENSG00000188112	0.869442	100	C1orf172	C6orf132
ENSG00000175707	ENSG00000180921	0.906283	100	C1orf172	FAM83H
ENSG00000175707	ENSG00000182107	0.869668	100	C1orf172	TMEM30B
ENSG00000162585	ENSG00000183260	0.863622	100	C1orf86	ABHD16B
ENSG00000173372	ENSG00000177575	0.851874	100	C1QA	CD163
ENSG00000173369	ENSG00000173372	0.982101	100	C1QB	C1QA
ENSG00000173369	ENSG00000177575	0.854311	100	C1QB	CD163
ENSG00000173369	ENSG00000182578	0.860147	100	C1QB	CSF1R
ENSG00000159189	ENSG00000173372	0.985684	100	C1QC	C1QA
ENSG00000159189	ENSG00000173369	0.980341	100	C1QC	C1QB
ENSG00000159189	ENSG00000166278	0.882836	100	C1QC	C2
ENSG00000159189	ENSG00000182578	0.85784	100	C1QC	CSF1R
ENSG00000159189	ENSG00000166927	0.880398	100	C1QC	MS4A7
ENSG00000163145	ENSG00000197256	0.85115	100	C1QTNF7	KANK2
ENSG00000159403	ENSG00000182326	0.935232	100	C1R	C1S
ENSG00000166278	ENSG00000173372	0.886657	100	C2	C1QA
ENSG00000166278	ENSG00000173369	0.879722	100	C2	C1QB
ENSG00000166278	ENSG00000166927	0.85518	100	C2	MS4A7
ENSG00000125975	ENSG00000181786	0.852492	100	C20orf173	ACTL9
ENSG00000125975	ENSG00000169717	0.852545	100	C20orf173	ACTRT2
ENSG00000125975	ENSG00000134249	0.999938	100	C20orf173	ADAM30
ENSG00000125975	ENSG00000227059	0.915738	100	C20orf173	ANHX
ENSG00000125975	ENSG00000143032	0.999441	100	C20orf173	BARHL2
ENSG00000125975	ENSG00000163098	0.999814	100	C20orf173	BIRC8
ENSG00000125975	ENSG00000131059	0.916877	100	C20orf173	BPIFA3
ENSG00000125975	ENSG00000234776	0.91682	100	C20orf173	C11orf94
ENSG00000125975	ENSG00000176605	0.916706	100	C20orf173	C14orf177
ENSG00000125975	ENSG00000167194	0.916763	100	C20orf173	C16orf92
ENSG00000125975	ENSG00000261190	0.99969	100	C20orf173	C16orf97
ENSG00000125975	ENSG00000227011	0.999938	100	C20orf173	C17orf112
ENSG00000125975	ENSG00000229086	0.852545	100	C20orf173	C21orf54
ENSG00000125975	ENSG00000186143	0.852492	100	C20orf173	C2orf53
ENSG00000125975	ENSG00000164645	0.91682	100	C20orf173	C7orf62
ENSG00000125975	ENSG00000205174	0.882029	100	C20orf173	C7orf66
ENSG00000125975	ENSG00000160994	0.852334	100	C20orf173	CCDC105
ENSG00000125975	ENSG00000197651	0.916421	100	C20orf173	CCER1
ENSG00000125975	ENSG00000172288	0.916535	100	C20orf173	CDY1
ENSG00000125975	ENSG00000172352	0.916535	100	C20orf173	CDY1B
ENSG00000125975	ENSG00000170516	0.852228	100	C20orf173	COX7B2
ENSG00000125975	ENSG00000236371	0.916137	100	C20orf173	CT47A1
ENSG00000125975	ENSG00000224089	0.916023	100	C20orf173	CT47A10
ENSG00000125975	ENSG00000226929	0.916023	100	C20orf173	CT47A11
ENSG00000125975	ENSG00000226685	0.915909	100	C20orf173	CT47A12
ENSG00000125975	ENSG00000242362	0.916023	100	C20orf173	CT47A2
ENSG00000125975	ENSG00000236126	0.916023	100	C20orf173	CT47A3
ENSG00000125975	ENSG00000230594	0.916023	100	C20orf173	CT47A4
ENSG00000125975	ENSG00000237957	0.916023	100	C20orf173	CT47A5
ENSG00000125975	ENSG00000230347	0.916023	100	C20orf173	CT47A8
ENSG00000125975	ENSG00000226600	0.916023	100	C20orf173	CT47A9
ENSG00000125975	ENSG00000236446	0.999007	100	C20orf173	CT47B1
ENSG00000125975	ENSG00000187516	0.91625	100	C20orf173	CXorf27
ENSG00000125975	ENSG00000183035	0.999752	100	C20orf173	CYLC1
ENSG00000125975	ENSG00000204548	0.999441	100	C20orf173	DEFB121
ENSG00000125975	ENSG00000180424	0.915909	100	C20orf173	DEFB123
ENSG00000125975	ENSG00000204752	0.999565	100	C20orf173	ENSG00000204752
ENSG00000125975	ENSG00000223874	0.85244	100	C20orf173	ENSG00000223874
ENSG00000125975	ENSG00000226364	0.999317	100	C20orf173	ENSG00000226364
ENSG00000125975	ENSG00000230000	0.999938	100	C20orf173	ENSG00000230000
ENSG00000125975	ENSG00000237435	0.916877	100	C20orf173	ENSG00000237435
ENSG00000125975	ENSG00000237896	0.916592	100	C20orf173	ENSG00000237896
ENSG00000125975	ENSG00000241128	0.91682	100	C20orf173	ENSG00000241128
ENSG00000125975	ENSG00000250038	0.91682	100	C20orf173	ENSG00000250038
ENSG00000125975	ENSG00000251283	0.999938	100	C20orf173	ENSG00000251283
ENSG00000125975	ENSG00000253787	0.852545	100	C20orf173	ENSG00000253787
ENSG00000125975	ENSG00000257860	0.999441	100	C20orf173	ENSG00000257860
ENSG00000125975	ENSG00000264116	0.916763	100	C20orf173	ENSG00000264116
ENSG00000125975	ENSG00000265352	0.999752	100	C20orf173	ENSG00000265352
ENSG00000125975	ENSG00000266614	0.852545	100	C20orf173	ENSG00000266614
ENSG00000125975	ENSG00000267857	0.851857	100	C20orf173	ENSG00000267857
ENSG00000125975	ENSG00000203795	0.999938	100	C20orf173	FAM24A
ENSG00000125975	ENSG00000183304	0.999069	100	C20orf173	FAM9A
ENSG00000125975	ENSG00000132446	0.851857	100	C20orf173	FTHL17
ENSG00000125975	ENSG00000181867	0.999876	100	C20orf173	FTMT
ENSG00000125975	ENSG00000237597	0.852387	100	C20orf173	GAGE13
ENSG00000125975	ENSG00000178804	0.852492	100	C20orf173	H1FOO
ENSG00000125975	ENSG00000164508	0.851698	100	C20orf173	HIST1H2AA
ENSG00000125975	ENSG00000146047	0.91625	100	C20orf173	HIST1H2BA
ENSG00000125975	ENSG00000184345	0.91682	100	C20orf173	IQCF2
ENSG00000125975	ENSG00000214681	1	100	C20orf173	IQCF5
ENSG00000125975	ENSG00000205442	0.852598	100	C20orf173	IZUMO3
ENSG00000125975	ENSG00000141200	0.91682	100	C20orf173	KIF2B
ENSG00000125975	ENSG00000206105	0.999565	100	C20orf173	KRTAP20-4
ENSG00000125975	ENSG00000203784	0.916877	100	C20orf173	LELP1
ENSG00000125975	ENSG00000230891	0.999317	100	C20orf173	LINC00692
ENSG00000125975	ENSG00000205858	1	100	C20orf173	LRRC72
ENSG00000125975	ENSG00000151033	0.852492	100	C20orf173	LYZL2
ENSG00000125975	ENSG00000161572	0.999938	100	C20orf173	LYZL6
ENSG00000125975	ENSG00000177689	0.852175	100	C20orf173	MAGEB10
ENSG00000125975	ENSG00000189023	0.915795	100	C20orf173	MAGEB16
ENSG00000125975	ENSG00000176746	0.999379	100	C20orf173	MAGEB6
ENSG00000125975	ENSG00000204979	0.999565	100	C20orf173	MS4A13
ENSG00000125975	ENSG00000166930	0.85244	100	C20orf173	MS4A5
ENSG00000125975	ENSG00000149507	0.852069	100	C20orf173	OOSP2
ENSG00000125975	ENSG00000196184	0.999876	100	C20orf173	OR10J1
ENSG00000125975	ENSG00000204279	0.999317	100	C20orf173	PAGE3
ENSG00000125975	ENSG00000221900	0.91625	100	C20orf173	POM121L12
ENSG00000125975	ENSG00000166351	0.852598	100	C20orf173	POTED
ENSG00000125975	ENSG00000178257	0.916706	100	C20orf173	PRM3
ENSG00000125975	ENSG00000180259	0.999565	100	C20orf173	PRNT
ENSG00000125975	ENSG00000184814	0.999255	100	C20orf173	PRR23B
ENSG00000125975	ENSG00000233701	0.999503	100	C20orf173	PRR23C
[truncated: 18,006 more rows]
