# Supplementary material for: Evolutionary hallmarks of the human proteome: chasing the age and coregulation of protein-coding genes
Source: BMC Genomics. 2016 Oct 25;17(Suppl 8):725. doi: 10.1186/s12864-016-3062-y (PMC5088522; doi:10.1186/s12864-016-3062-y)
Supplement: Additional file 4: — TABLE (.XLS) including the data and IDs of the 17,437 human protein-coding genes included in each of the eight evolutionary stages. (XLSX 1432 kb) [file 12864_2016_3062_MOESM4_ESM.xlsx]

## Sheet: all 17437 human genes in stages
name	stage_level	stage_description	time_marks	lca_name	lca_level	ensembl	gene_name	chromosome	gene_type	status_gene	status_HKgTEg
AACS	st1	Cellular organisms (Prokaryota)	1	cellular organisms	1	ENSG00000081760	AACS	12	protein_coding	KNOWN	NA
AADAC	st1	Cellular organisms (Prokaryota)	1	cellular organisms	1	ENSG00000114771	AADAC	3	protein_coding	KNOWN	NA
AADAT	st1	Cellular organisms (Prokaryota)	1	cellular organisms	1	ENSG00000109576	AADAT	4	protein_coding	KNOWN	NA
AAMDC	st1	Cellular organisms (Prokaryota)	1	cellular organisms	1	ENSG00000087884	AAMDC	11	protein_coding	KNOWN	NA
AARS	st1	Cellular organisms (Prokaryota)	1	cellular organisms	1	ENSG00000090861	AARS	16	protein_coding	KNOWN	Housekeeping
ABAT	st1	Cellular organisms (Prokaryota)	1	cellular organisms	1	ENSG00000183044	ABAT	16	protein_coding	KNOWN	NA
ABCB10	st1	Cellular organisms (Prokaryota)	1	cellular organisms	1	ENSG00000135776	ABCB10	1	protein_coding	KNOWN	Housekeeping
ABCB7	st1	Cellular organisms (Prokaryota)	1	cellular organisms	1	ENSG00000131269	ABCB7	X	protein_coding	KNOWN	Housekeeping
ABCB8	st1	Cellular organisms (Prokaryota)	1	cellular organisms	1	ENSG00000197150	ABCB8	7	protein_coding	KNOWN	NA
ABCB9	st1	Cellular organisms (Prokaryota)	1	cellular organisms	1	ENSG00000150967	ABCB9	12	protein_coding	KNOWN	NA
ABCD1	st1	Cellular organisms (Prokaryota)	1	cellular organisms	1	ENSG00000101986	ABCD1	X	protein_coding	KNOWN	NA
ABCD4	st1	Cellular organisms (Prokaryota)	1	cellular organisms	1	ENSG00000119688	ABCD4	14	protein_coding	KNOWN	NA
ABCE1	st1	Cellular organisms (Prokaryota)	1	cellular organisms	1	ENSG00000164163	ABCE1	4	protein_coding	KNOWN	Housekeeping
ABCF2	st1	Cellular organisms (Prokaryota)	1	cellular organisms	1	ENSG00000033050	ABCF2	7	protein_coding	KNOWN	Housekeeping
ABCF3	st1	Cellular organisms (Prokaryota)	1	cellular organisms	1	ENSG00000161204	ABCF3	3	protein_coding	KNOWN	Housekeeping
ABHD1	st1	Cellular organisms (Prokaryota)	1	cellular organisms	1	ENSG00000143994	ABHD1	2	protein_coding	KNOWN	NA
ABHD10	st1	Cellular organisms (Prokaryota)	1	cellular organisms	1	ENSG00000144827	ABHD10	3	protein_coding	KNOWN	Housekeeping
ABHD13	st1	Cellular organisms (Prokaryota)	1	cellular organisms	1	ENSG00000139826	ABHD13	13	protein_coding	KNOWN	NA
ABHD14A-ACY1	st1	Cellular organisms (Prokaryota)	1	cellular organisms	1	ENSG00000114786	ABHD14A-ACY1	3	protein_coding	KNOWN	Tissue-enriched
ABHD14B	st1	Cellular organisms (Prokaryota)	1	cellular organisms	1	ENSG00000114779	ABHD14B	3	protein_coding	KNOWN	NA
ABHD3	st1	Cellular organisms (Prokaryota)	1	cellular organisms	1	ENSG00000158201	ABHD3	18	protein_coding	KNOWN	NA
ABHD6	st1	Cellular organisms (Prokaryota)	1	cellular organisms	1	ENSG00000163686	ABHD6	3	protein_coding	KNOWN	NA
AC078925.1	st1	Cellular organisms (Prokaryota)	1	cellular organisms	1	ENSG00000268091	AC078925.1	12	protein_coding	NOVEL	Tissue-enriched
ACAA1	st1	Cellular organisms (Prokaryota)	1	cellular organisms	1	ENSG00000060971	ACAA1	3	protein_coding	KNOWN	NA
ACAA2	st1	Cellular organisms (Prokaryota)	1	cellular organisms	1	ENSG00000167315	ACAA2	18	protein_coding	KNOWN	NA
ACAD8	st1	Cellular organisms (Prokaryota)	1	cellular organisms	1	ENSG00000151498	ACAD8	11	protein_coding	KNOWN	NA
ACAD9	st1	Cellular organisms (Prokaryota)	1	cellular organisms	1	ENSG00000177646	ACAD9	3	protein_coding	KNOWN	Housekeeping
ACADL	st1	Cellular organisms (Prokaryota)	1	cellular organisms	1	ENSG00000115361	ACADL	2	protein_coding	KNOWN	NA
ACADM	st1	Cellular organisms (Prokaryota)	1	cellular organisms	1	ENSG00000117054	ACADM	1	protein_coding	KNOWN	NA
ACADS	st1	Cellular organisms (Prokaryota)	1	cellular organisms	1	ENSG00000122971	ACADS	12	protein_coding	KNOWN	NA
ACADSB	st1	Cellular organisms (Prokaryota)	1	cellular organisms	1	ENSG00000196177	ACADSB	10	protein_coding	KNOWN	NA
ACAT1	st1	Cellular organisms (Prokaryota)	1	cellular organisms	1	ENSG00000075239	ACAT1	11	protein_coding	KNOWN	NA
ACAT2	st1	Cellular organisms (Prokaryota)	1	cellular organisms	1	ENSG00000120437	ACAT2	6	protein_coding	KNOWN	NA
ACE	st1	Cellular organisms (Prokaryota)	1	cellular organisms	1	ENSG00000159640	ACE	17	protein_coding	KNOWN	NA
ACHE	st1	Cellular organisms (Prokaryota)	1	cellular organisms	1	ENSG00000087085	ACHE	7	protein_coding	KNOWN	NA
ACMSD	st1	Cellular organisms (Prokaryota)	1	cellular organisms	1	ENSG00000153086	ACMSD	2	protein_coding	KNOWN	Tissue-enriched
ACO1	st1	Cellular organisms (Prokaryota)	1	cellular organisms	1	ENSG00000122729	ACO1	9	protein_coding	KNOWN	NA
ACO2	st1	Cellular organisms (Prokaryota)	1	cellular organisms	1	ENSG00000100412	ACO2	22	protein_coding	KNOWN	NA
ACOT2	st1	Cellular organisms (Prokaryota)	1	cellular organisms	1	ENSG00000119673	ACOT2	14	protein_coding	KNOWN	NA
ACOT4	st1	Cellular organisms (Prokaryota)	1	cellular organisms	1	ENSG00000177465	ACOT4	14	protein_coding	KNOWN	NA
ACOT7	st1	Cellular organisms (Prokaryota)	1	cellular organisms	1	ENSG00000097021	ACOT7	1	protein_coding	KNOWN	NA
ACOT8	st1	Cellular organisms (Prokaryota)	1	cellular organisms	1	ENSG00000101473	ACOT8	20	protein_coding	KNOWN	Housekeeping
ACP1	st1	Cellular organisms (Prokaryota)	1	cellular organisms	1	ENSG00000143727	ACP1	2	protein_coding	KNOWN	Housekeeping
ACP2	st1	Cellular organisms (Prokaryota)	1	cellular organisms	1	ENSG00000134575	ACP2	11	protein_coding	KNOWN	NA
ACP5	st1	Cellular organisms (Prokaryota)	1	cellular organisms	1	ENSG00000102575	ACP5	19	protein_coding	KNOWN	NA
ACPT	st1	Cellular organisms (Prokaryota)	1	cellular organisms	1	ENSG00000142513	ACPT	19	protein_coding	KNOWN	Tissue-enriched
ACSBG1	st1	Cellular organisms (Prokaryota)	1	cellular organisms	1	ENSG00000103740	ACSBG1	15	protein_coding	KNOWN	NA
ACSBG2	st1	Cellular organisms (Prokaryota)	1	cellular organisms	1	ENSG00000130377	ACSBG2	19	protein_coding	KNOWN	Tissue-enriched
ACSF2	st1	Cellular organisms (Prokaryota)	1	cellular organisms	1	ENSG00000167107	ACSF2	17	protein_coding	KNOWN	NA
ACSF3	st1	Cellular organisms (Prokaryota)	1	cellular organisms	1	ENSG00000176715	ACSF3	16	protein_coding	KNOWN	Housekeeping
ACSL1	st1	Cellular organisms (Prokaryota)	1	cellular organisms	1	ENSG00000151726	ACSL1	4	protein_coding	KNOWN	NA
ACSL5	st1	Cellular organisms (Prokaryota)	1	cellular organisms	1	ENSG00000197142	ACSL5	10	protein_coding	KNOWN	NA
ACSL6	st1	Cellular organisms (Prokaryota)	1	cellular organisms	1	ENSG00000164398	ACSL6	5	protein_coding	KNOWN	NA
ACSM1	st1	Cellular organisms (Prokaryota)	1	cellular organisms	1	ENSG00000166743	ACSM1	16	protein_coding	KNOWN	NA
ACSM2A	st1	Cellular organisms (Prokaryota)	1	cellular organisms	1	ENSG00000183747	ACSM2A	16	protein_coding	KNOWN	Tissue-enriched
ACSM2B	st1	Cellular organisms (Prokaryota)	1	cellular organisms	1	ENSG00000066813	ACSM2B	16	protein_coding	KNOWN	NA
ACSM3	st1	Cellular organisms (Prokaryota)	1	cellular organisms	1	ENSG00000005187	ACSM3	16	protein_coding	KNOWN	NA
ACSM5	st1	Cellular organisms (Prokaryota)	1	cellular organisms	1	ENSG00000183549	ACSM5	16	protein_coding	KNOWN	NA
ACSS1	st1	Cellular organisms (Prokaryota)	1	cellular organisms	1	ENSG00000154930	ACSS1	20	protein_coding	KNOWN	NA
ACSS2	st1	Cellular organisms (Prokaryota)	1	cellular organisms	1	ENSG00000131069	ACSS2	20	protein_coding	KNOWN	Housekeeping
ACSS3	st1	Cellular organisms (Prokaryota)	1	cellular organisms	1	ENSG00000111058	ACSS3	12	protein_coding	KNOWN	NA
ACY3	st1	Cellular organisms (Prokaryota)	1	cellular organisms	1	ENSG00000132744	ACY3	11	protein_coding	KNOWN	NA
ADA	st1	Cellular organisms (Prokaryota)	1	cellular organisms	1	ENSG00000196839	ADA	20	protein_coding	KNOWN	NA
ADAT2	st1	Cellular organisms (Prokaryota)	1	cellular organisms	1	ENSG00000189007	ADAT2	6	protein_coding	KNOWN	NA
ADCK3	st1	Cellular organisms (Prokaryota)	1	cellular organisms	1	ENSG00000163050	ADCK3	1	protein_coding	KNOWN	NA
ADCK4	st1	Cellular organisms (Prokaryota)	1	cellular organisms	1	ENSG00000123815	ADCK4	19	protein_coding	KNOWN	Housekeeping
ADH1A	st1	Cellular organisms (Prokaryota)	1	cellular organisms	1	ENSG00000187758	ADH1A	4	protein_coding	KNOWN	NA
ADH1B	st1	Cellular organisms (Prokaryota)	1	cellular organisms	1	ENSG00000196616	ADH1B	4	protein_coding	KNOWN	NA
ADH4	st1	Cellular organisms (Prokaryota)	1	cellular organisms	1	ENSG00000198099	ADH4	4	protein_coding	KNOWN	NA
ADH5	st1	Cellular organisms (Prokaryota)	1	cellular organisms	1	ENSG00000197894	ADH5	4	protein_coding	KNOWN	Housekeeping
ADH6	st1	Cellular organisms (Prokaryota)	1	cellular organisms	1	ENSG00000172955	ADH6	4	protein_coding	KNOWN	NA
ADHFE1	st1	Cellular organisms (Prokaryota)	1	cellular organisms	1	ENSG00000147576	ADHFE1	8	protein_coding	KNOWN	NA
ADPRHL2	st1	Cellular organisms (Prokaryota)	1	cellular organisms	1	ENSG00000116863	ADPRHL2	1	protein_coding	KNOWN	Housekeeping
ADPRM	st1	Cellular organisms (Prokaryota)	1	cellular organisms	1	ENSG00000170222	ADPRM	17	protein_coding	KNOWN	Housekeeping
ADSL	st1	Cellular organisms (Prokaryota)	1	cellular organisms	1	ENSG00000239900	ADSL	22	protein_coding	KNOWN	Housekeeping
ADSS	st1	Cellular organisms (Prokaryota)	1	cellular organisms	1	ENSG00000035687	ADSS	1	protein_coding	KNOWN	NA
ADSSL1	st1	Cellular organisms (Prokaryota)	1	cellular organisms	1	ENSG00000185100	ADSSL1	14	protein_coding	KNOWN	NA
AFG3L2	st1	Cellular organisms (Prokaryota)	1	cellular organisms	1	ENSG00000141385	AFG3L2	18	protein_coding	KNOWN	NA
AFMID	st1	Cellular organisms (Prokaryota)	1	cellular organisms	1	ENSG00000183077	AFMID	17	protein_coding	KNOWN	NA
AGMAT	st1	Cellular organisms (Prokaryota)	1	cellular organisms	1	ENSG00000116771	AGMAT	1	protein_coding	KNOWN	NA
AGPAT2	st1	Cellular organisms (Prokaryota)	1	cellular organisms	1	ENSG00000169692	AGPAT2	9	protein_coding	KNOWN	NA
AGPS	st1	Cellular organisms (Prokaryota)	1	cellular organisms	1	ENSG00000018510	AGPS	2	protein_coding	KNOWN	Housekeeping
AGXT	st1	Cellular organisms (Prokaryota)	1	cellular organisms	1	ENSG00000172482	AGXT	2	protein_coding	KNOWN	Tissue-enriched
AGXT2	st1	Cellular organisms (Prokaryota)	1	cellular organisms	1	ENSG00000113492	AGXT2	5	protein_coding	KNOWN	NA
AHCY	st1	Cellular organisms (Prokaryota)	1	cellular organisms	1	ENSG00000101444	AHCY	20	protein_coding	KNOWN	Housekeeping
AHNAK	st1	Cellular organisms (Prokaryota)	1	cellular organisms	1	ENSG00000124942	AHNAK	11	protein_coding	KNOWN	NA
AIFM2	st1	Cellular organisms (Prokaryota)	1	cellular organisms	1	ENSG00000042286	AIFM2	10	protein_coding	KNOWN	NA
AIFM3	st1	Cellular organisms (Prokaryota)	1	cellular organisms	1	ENSG00000183773	AIFM3	22	protein_coding	KNOWN	NA
AK2	st1	Cellular organisms (Prokaryota)	1	cellular organisms	1	ENSG00000004455	AK2	1	protein_coding	KNOWN	Housekeeping
AK3	st1	Cellular organisms (Prokaryota)	1	cellular organisms	1	ENSG00000147853	AK3	9	protein_coding	KNOWN	Housekeeping
AK4	st1	Cellular organisms (Prokaryota)	1	cellular organisms	1	ENSG00000162433	AK4	1	protein_coding	KNOWN	NA
AKR1A1	st1	Cellular organisms (Prokaryota)	1	cellular organisms	1	ENSG00000117448	AKR1A1	1	protein_coding	KNOWN	Housekeeping
AKR1B1	st1	Cellular organisms (Prokaryota)	1	cellular organisms	1	ENSG00000085662	AKR1B1	7	protein_coding	KNOWN	NA
AKR1B10	st1	Cellular organisms (Prokaryota)	1	cellular organisms	1	ENSG00000198074	AKR1B10	7	protein_coding	KNOWN	NA
AKR1B15	st1	Cellular organisms (Prokaryota)	1	cellular organisms	1	ENSG00000227471	AKR1B15	7	protein_coding	KNOWN	NA
AKR1C1	st1	Cellular organisms (Prokaryota)	1	cellular organisms	1	ENSG00000187134	AKR1C1	10	protein_coding	KNOWN	NA
AKR1CL1	st1	Cellular organisms (Prokaryota)	1	cellular organisms	1	ENSG00000196326	AKR1CL1	10	protein_coding	KNOWN	Tissue-enriched
AKR1D1	st1	Cellular organisms (Prokaryota)	1	cellular organisms	1	ENSG00000122787	AKR1D1	7	protein_coding	KNOWN	Tissue-enriched
AKR1E2	st1	Cellular organisms (Prokaryota)	1	cellular organisms	1	ENSG00000165568	AKR1E2	10	protein_coding	KNOWN	NA
AKR7A2	st1	Cellular organisms (Prokaryota)	1	cellular organisms	1	ENSG00000053371	AKR7A2	1	protein_coding	KNOWN	Housekeeping
ALAD	st1	Cellular organisms (Prokaryota)	1	cellular organisms	1	ENSG00000148218	ALAD	9	protein_coding	KNOWN	Housekeeping
ALAS2	st1	Cellular organisms (Prokaryota)	1	cellular organisms	1	ENSG00000158578	ALAS2	X	protein_coding	KNOWN	Tissue-enriched
ALDH16A1	st1	Cellular organisms (Prokaryota)	1	cellular organisms	1	ENSG00000161618	ALDH16A1	19	protein_coding	KNOWN	NA
ALDH1A1	st1	Cellular organisms (Prokaryota)	1	cellular organisms	1	ENSG00000165092	ALDH1A1	9	protein_coding	KNOWN	NA
ALDH1A2	st1	Cellular organisms (Prokaryota)	1	cellular organisms	1	ENSG00000128918	ALDH1A2	15	protein_coding	KNOWN	NA
ALDH1A3	st1	Cellular organisms (Prokaryota)	1	cellular organisms	1	ENSG00000184254	ALDH1A3	15	protein_coding	KNOWN	NA
ALDH1B1	st1	Cellular organisms (Prokaryota)	1	cellular organisms	1	ENSG00000137124	ALDH1B1	9	protein_coding	KNOWN	NA
ALDH2	st1	Cellular organisms (Prokaryota)	1	cellular organisms	1	ENSG00000111275	ALDH2	12	protein_coding	KNOWN	NA
ALDH3A1	st1	Cellular organisms (Prokaryota)	1	cellular organisms	1	ENSG00000108602	ALDH3A1	17	protein_coding	KNOWN	NA
ALDH3A2	st1	Cellular organisms (Prokaryota)	1	cellular organisms	1	ENSG00000072210	ALDH3A2	17	protein_coding	KNOWN	Housekeeping
ALDH3B1	st1	Cellular organisms (Prokaryota)	1	cellular organisms	1	ENSG00000006534	ALDH3B1	11	protein_coding	KNOWN	NA
ALDH3B2	st1	Cellular organisms (Prokaryota)	1	cellular organisms	1	ENSG00000132746	ALDH3B2	11	protein_coding	KNOWN	NA
ALDH4A1	st1	Cellular organisms (Prokaryota)	1	cellular organisms	1	ENSG00000159423	ALDH4A1	1	protein_coding	KNOWN	NA
ALDH5A1	st1	Cellular organisms (Prokaryota)	1	cellular organisms	1	ENSG00000112294	ALDH5A1	6	protein_coding	KNOWN	NA
ALDH6A1	st1	Cellular organisms (Prokaryota)	1	cellular organisms	1	ENSG00000119711	ALDH6A1	14	protein_coding	KNOWN	NA
ALDH7A1	st1	Cellular organisms (Prokaryota)	1	cellular organisms	1	ENSG00000164904	ALDH7A1	5	protein_coding	KNOWN	NA
ALDH8A1	st1	Cellular organisms (Prokaryota)	1	cellular organisms	1	ENSG00000118514	ALDH8A1	6	protein_coding	KNOWN	Tissue-enriched
ALDH9A1	st1	Cellular organisms (Prokaryota)	1	cellular organisms	1	ENSG00000143149	ALDH9A1	1	protein_coding	KNOWN	Housekeeping
ALDOA	st1	Cellular organisms (Prokaryota)	1	cellular organisms	1	ENSG00000149925	ALDOA	16	protein_coding	KNOWN	NA
ALDOC	st1	Cellular organisms (Prokaryota)	1	cellular organisms	1	ENSG00000109107	ALDOC	17	protein_coding	KNOWN	NA
ALG5	st1	Cellular organisms (Prokaryota)	1	cellular organisms	1	ENSG00000120697	ALG5	13	protein_coding	KNOWN	Housekeeping
ALLC	st1	Cellular organisms (Prokaryota)	1	cellular organisms	1	ENSG00000151360	ALLC	2	protein_coding	KNOWN	Tissue-enriched
ALOX15B	st1	Cellular organisms (Prokaryota)	1	cellular organisms	1	ENSG00000179593	ALOX15B	17	protein_coding	KNOWN	NA
ALPI	st1	Cellular organisms (Prokaryota)	1	cellular organisms	1	ENSG00000163295	ALPI	2	protein_coding	KNOWN	NA
ALPL	st1	Cellular organisms (Prokaryota)	1	cellular organisms	1	ENSG00000162551	ALPL	1	protein_coding	KNOWN	NA
ALPP	st1	Cellular organisms (Prokaryota)	1	cellular organisms	1	ENSG00000163283	ALPP	2	protein_coding	KNOWN	Tissue-enriched
ALPPL2	st1	Cellular organisms (Prokaryota)	1	cellular organisms	1	ENSG00000163286	ALPPL2	2	protein_coding	KNOWN	Tissue-enriched
AMACR	st1	Cellular organisms (Prokaryota)	1	cellular organisms	1	ENSG00000242110	AMACR	5	protein_coding	KNOWN	NA
AMDHD1	st1	Cellular organisms (Prokaryota)	1	cellular organisms	1	ENSG00000139344	AMDHD1	12	protein_coding	KNOWN	NA
AMDHD2	st1	Cellular organisms (Prokaryota)	1	cellular organisms	1	ENSG00000162066	AMDHD2	16	protein_coding	KNOWN	NA
AMT	st1	Cellular organisms (Prokaryota)	1	cellular organisms	1	ENSG00000145020	AMT	3	protein_coding	KNOWN	NA
AMY1C	st1	Cellular organisms (Prokaryota)	1	cellular organisms	1	ENSG00000187733	AMY1C	1	protein_coding	KNOWN	NA
AMY2A	st1	Cellular organisms (Prokaryota)	1	cellular organisms	1	ENSG00000243480	AMY2A	1	protein_coding	KNOWN	NA
AMY2B	st1	Cellular organisms (Prokaryota)	1	cellular organisms	1	ENSG00000240038	AMY2B	1	protein_coding	KNOWN	NA
ANK2	st1	Cellular organisms (Prokaryota)	1	cellular organisms	1	ENSG00000145362	ANK2	4	protein_coding	KNOWN	NA
ANKRD29	st1	Cellular organisms (Prokaryota)	1	cellular organisms	1	ENSG00000154065	ANKRD29	18	protein_coding	KNOWN	NA
APEX1	st1	Cellular organisms (Prokaryota)	1	cellular organisms	1	ENSG00000100823	APEX1	14	protein_coding	KNOWN	Housekeeping
APIP	st1	Cellular organisms (Prokaryota)	1	cellular organisms	1	ENSG00000149089	APIP	11	protein_coding	KNOWN	Housekeeping
APMAP	st1	Cellular organisms (Prokaryota)	1	cellular organisms	1	ENSG00000101474	APMAP	20	protein_coding	KNOWN	NA
APRT	st1	Cellular organisms (Prokaryota)	1	cellular organisms	1	ENSG00000198931	APRT	16	protein_coding	KNOWN	NA
AQP3	st1	Cellular organisms (Prokaryota)	1	cellular organisms	1	ENSG00000165272	AQP3	9	protein_coding	KNOWN	NA
AQP5	st1	Cellular organisms (Prokaryota)	1	cellular organisms	1	ENSG00000161798	AQP5	12	protein_coding	KNOWN	NA
AQP7	st1	Cellular organisms (Prokaryota)	1	cellular organisms	1	ENSG00000165269	AQP7	9	protein_coding	KNOWN	NA
AQP9	st1	Cellular organisms (Prokaryota)	1	cellular organisms	1	ENSG00000103569	AQP9	15	protein_coding	KNOWN	NA
ARG1	st1	Cellular organisms (Prokaryota)	1	cellular organisms	1	ENSG00000118520	ARG1	6	protein_coding	KNOWN	NA
ARG2	st1	Cellular organisms (Prokaryota)	1	cellular organisms	1	ENSG00000081181	ARG2	14	protein_coding	KNOWN	NA
ARSA	st1	Cellular organisms (Prokaryota)	1	cellular organisms	1	ENSG00000100299	ARSA	22	protein_coding	KNOWN	NA
ARSD	st1	Cellular organisms (Prokaryota)	1	cellular organisms	1	ENSG00000006756	ARSD	X	protein_coding	KNOWN	NA
ARSE	st1	Cellular organisms (Prokaryota)	1	cellular organisms	1	ENSG00000157399	ARSE	X	protein_coding	KNOWN	NA
ARSG	st1	Cellular organisms (Prokaryota)	1	cellular organisms	1	ENSG00000141337	ARSG	17	protein_coding	KNOWN	NA
AS3MT	st1	Cellular organisms (Prokaryota)	1	cellular organisms	1	ENSG00000214435	AS3MT	10	protein_coding	KNOWN	NA
ASAH2	st1	Cellular organisms (Prokaryota)	1	cellular organisms	1	ENSG00000188611	ASAH2	10	protein_coding	KNOWN	NA
ASAH2C	st1	Cellular organisms (Prokaryota)	1	cellular organisms	1	ENSG00000072444	ASAH2C	10	protein_coding	KNOWN	NA
ASB13	st1	Cellular organisms (Prokaryota)	1	cellular organisms	1	ENSG00000196372	ASB13	10	protein_coding	KNOWN	NA
ASL	st1	Cellular organisms (Prokaryota)	1	cellular organisms	1	ENSG00000126522	ASL	7	protein_coding	KNOWN	NA
ASNA1	st1	Cellular organisms (Prokaryota)	1	cellular organisms	1	ENSG00000198356	ASNA1	19	protein_coding	KNOWN	Housekeeping
ASNS	st1	Cellular organisms (Prokaryota)	1	cellular organisms	1	ENSG00000070669	ASNS	7	protein_coding	KNOWN	NA
ASPA	st1	Cellular organisms (Prokaryota)	1	cellular organisms	1	ENSG00000108381	ASPA	17	protein_coding	KNOWN	NA
ASRGL1	st1	Cellular organisms (Prokaryota)	1	cellular organisms	1	ENSG00000162174	ASRGL1	11	protein_coding	KNOWN	NA
ASS1	st1	Cellular organisms (Prokaryota)	1	cellular organisms	1	ENSG00000130707	ASS1	9	protein_coding	KNOWN	NA
ATIC	st1	Cellular organisms (Prokaryota)	1	cellular organisms	1	ENSG00000138363	ATIC	2	protein_coding	KNOWN	Housekeeping
ATP1A1	st1	Cellular organisms (Prokaryota)	1	cellular organisms	1	ENSG00000163399	ATP1A1	1	protein_coding	KNOWN	NA
ATP2A1	st1	Cellular organisms (Prokaryota)	1	cellular organisms	1	ENSG00000196296	ATP2A1	16	protein_coding	KNOWN	NA
ATP2A3	st1	Cellular organisms (Prokaryota)	1	cellular organisms	1	ENSG00000074370	ATP2A3	17	protein_coding	KNOWN	NA
ATP2C1	st1	Cellular organisms (Prokaryota)	1	cellular organisms	1	ENSG00000017260	ATP2C1	3	protein_coding	KNOWN	Housekeeping
ATP5A1	st1	Cellular organisms (Prokaryota)	1	cellular organisms	1	ENSG00000152234	ATP5A1	18	protein_coding	KNOWN	Housekeeping
ATP5B	st1	Cellular organisms (Prokaryota)	1	cellular organisms	1	ENSG00000110955	ATP5B	12	protein_coding	KNOWN	Housekeeping
ATP5C1	st1	Cellular organisms (Prokaryota)	1	cellular organisms	1	ENSG00000165629	ATP5C1	10	protein_coding	KNOWN	Housekeeping
ATP5O	st1	Cellular organisms (Prokaryota)	1	cellular organisms	1	ENSG00000241837	ATP5O	21	protein_coding	KNOWN	Housekeeping
ATP6V0C	st1	Cellular organisms (Prokaryota)	1	cellular organisms	1	ENSG00000185883	ATP6V0C	16	protein_coding	KNOWN	Housekeeping
ATP6V1A	st1	Cellular organisms (Prokaryota)	1	cellular organisms	1	ENSG00000114573	ATP6V1A	3	protein_coding	KNOWN	NA
ATP6V1B2	st1	Cellular organisms (Prokaryota)	1	cellular organisms	1	ENSG00000147416	ATP6V1B2	8	protein_coding	KNOWN	NA
ATP6V1D	st1	Cellular organisms (Prokaryota)	1	cellular organisms	1	ENSG00000100554	ATP6V1D	14	protein_coding	KNOWN	Housekeeping
ATP7A	st1	Cellular organisms (Prokaryota)	1	cellular organisms	1	ENSG00000165240	ATP7A	X	protein_coding	KNOWN	NA
AUH	st1	Cellular organisms (Prokaryota)	1	cellular organisms	1	ENSG00000148090	AUH	9	protein_coding	KNOWN	Housekeeping
AURKC	st1	Cellular organisms (Prokaryota)	1	cellular organisms	1	ENSG00000105146	AURKC	19	protein_coding	KNOWN	NA
B3GNTL1	st1	Cellular organisms (Prokaryota)	1	cellular organisms	1	ENSG00000175711	B3GNTL1	17	protein_coding	KNOWN	NA
BBS4	st1	Cellular organisms (Prokaryota)	1	cellular organisms	1	ENSG00000140463	BBS4	15	protein_coding	KNOWN	Housekeeping
BCAT1	st1	Cellular organisms (Prokaryota)	1	cellular organisms	1	ENSG00000060982	BCAT1	12	protein_coding	KNOWN	NA
BCAT2	st1	Cellular organisms (Prokaryota)	1	cellular organisms	1	ENSG00000105552	BCAT2	19	protein_coding	KNOWN	Housekeeping
BCKDHA	st1	Cellular organisms (Prokaryota)	1	cellular organisms	1	ENSG00000248098	BCKDHA	19	protein_coding	KNOWN	Housekeeping
BCKDHB	st1	Cellular organisms (Prokaryota)	1	cellular organisms	1	ENSG00000083123	BCKDHB	6	protein_coding	KNOWN	NA
BDH2	st1	Cellular organisms (Prokaryota)	1	cellular organisms	1	ENSG00000164039	BDH2	4	protein_coding	KNOWN	NA
BHMT2	st1	Cellular organisms (Prokaryota)	1	cellular organisms	1	ENSG00000132840	BHMT2	5	protein_coding	KNOWN	NA
BLMH	st1	Cellular organisms (Prokaryota)	1	cellular organisms	1	ENSG00000108578	BLMH	17	protein_coding	KNOWN	Housekeeping
BLVRB	st1	Cellular organisms (Prokaryota)	1	cellular organisms	1	ENSG00000090013	BLVRB	19	protein_coding	KNOWN	NA
BSN	st1	Cellular organisms (Prokaryota)	1	cellular organisms	1	ENSG00000164061	BSN	3	protein_coding	KNOWN	Tissue-enriched
C12orf10	st1	Cellular organisms (Prokaryota)	1	cellular organisms	1	ENSG00000139637	C12orf10	12	protein_coding	KNOWN	Housekeeping
C12orf65	st1	Cellular organisms (Prokaryota)	1	cellular organisms	1	ENSG00000130921	C12orf65	12	protein_coding	KNOWN	Housekeeping
C16orf13	st1	Cellular organisms (Prokaryota)	1	cellular organisms	1	ENSG00000130731	C16orf13	16	protein_coding	KNOWN	Housekeeping
C1QB	st1	Cellular organisms (Prokaryota)	1	cellular organisms	1	ENSG00000173369	C1QB	1	protein_coding	KNOWN	NA
C1QTNF2	st1	Cellular organisms (Prokaryota)	1	cellular organisms	1	ENSG00000145861	C1QTNF2	5	protein_coding	KNOWN	NA
C1QTNF9	st1	Cellular organisms (Prokaryota)	1	cellular organisms	1	ENSG00000240654	C1QTNF9	13	protein_coding	KNOWN	Tissue-enriched
C4orf33	st1	Cellular organisms (Prokaryota)	1	cellular organisms	1	ENSG00000151470	C4orf33	4	protein_coding	KNOWN	NA
C6orf211	st1	Cellular organisms (Prokaryota)	1	cellular organisms	1	ENSG00000146476	C6orf211	6	protein_coding	KNOWN	NA
CA2	st1	Cellular organisms (Prokaryota)	1	cellular organisms	1	ENSG00000104267	CA2	8	protein_coding	KNOWN	NA
CAD	st1	Cellular organisms (Prokaryota)	1	cellular organisms	1	ENSG00000084774	CAD	2	protein_coding	KNOWN	NA
CAT	st1	Cellular organisms (Prokaryota)	1	cellular organisms	1	ENSG00000121691	CAT	11	protein_coding	KNOWN	NA
CBR1	st1	Cellular organisms (Prokaryota)	1	cellular organisms	1	ENSG00000159228	CBR1	21	protein_coding	KNOWN	NA
CBR3	st1	Cellular organisms (Prokaryota)	1	cellular organisms	1	ENSG00000159231	CBR3	21	protein_coding	KNOWN	NA
CBR4	st1	Cellular organisms (Prokaryota)	1	cellular organisms	1	ENSG00000145439	CBR4	4	protein_coding	KNOWN	Housekeeping
CBS	st1	Cellular organisms (Prokaryota)	1	cellular organisms	1	ENSG00000160200	CBS	21	protein_coding	KNOWN	NA
CCBL1	st1	Cellular organisms (Prokaryota)	1	cellular organisms	1	ENSG00000171097	CCBL1	9	protein_coding	KNOWN	NA
CCBL2	st1	Cellular organisms (Prokaryota)	1	cellular organisms	1	ENSG00000137944	CCBL2	1	protein_coding	KNOWN	NA
CCDC19	st1	Cellular organisms (Prokaryota)	1	cellular organisms	1	ENSG00000213085	CCDC19	1	protein_coding	KNOWN	NA
CCDC41	st1	Cellular organisms (Prokaryota)	1	cellular organisms	1	ENSG00000173588	CCDC41	12	protein_coding	KNOWN	NA
CCT4	st1	Cellular organisms (Prokaryota)	1	cellular organisms	1	ENSG00000115484	CCT4	2	protein_coding	KNOWN	Housekeeping
CCT5	st1	Cellular organisms (Prokaryota)	1	cellular organisms	1	ENSG00000150753	CCT5	5	protein_coding	KNOWN	Housekeeping
CDA	st1	Cellular organisms (Prokaryota)	1	cellular organisms	1	ENSG00000158825	CDA	1	protein_coding	KNOWN	NA
CDC6	st1	Cellular organisms (Prokaryota)	1	cellular organisms	1	ENSG00000094804	CDC6	17	protein_coding	KNOWN	NA
CDIPT	st1	Cellular organisms (Prokaryota)	1	cellular organisms	1	ENSG00000103502	CDIPT	16	protein_coding	KNOWN	Housekeeping
CDK20	st1	Cellular organisms (Prokaryota)	1	cellular organisms	1	ENSG00000156345	CDK20	9	protein_coding	KNOWN	NA
CDK5RAP1	st1	Cellular organisms (Prokaryota)	1	cellular organisms	1	ENSG00000101391	CDK5RAP1	20	protein_coding	KNOWN	Housekeeping
CDKAL1	st1	Cellular organisms (Prokaryota)	1	cellular organisms	1	ENSG00000145996	CDKAL1	6	protein_coding	KNOWN	NA
CDKN2C	st1	Cellular organisms (Prokaryota)	1	cellular organisms	1	ENSG00000123080	CDKN2C	1	protein_coding	KNOWN	NA
CECR1	st1	Cellular organisms (Prokaryota)	1	cellular organisms	1	ENSG00000093072	CECR1	22	protein_coding	KNOWN	NA
CELA1	st1	Cellular organisms (Prokaryota)	1	cellular organisms	1	ENSG00000139610	CELA1	12	protein_coding	KNOWN	Tissue-enriched
CES1	st1	Cellular organisms (Prokaryota)	1	cellular organisms	1	ENSG00000198848	CES1	16	protein_coding	KNOWN	NA
CES2	st1	Cellular organisms (Prokaryota)	1	cellular organisms	1	ENSG00000172831	CES2	16	protein_coding	KNOWN	NA
CHAC1	st1	Cellular organisms (Prokaryota)	1	cellular organisms	1	ENSG00000128965	CHAC1	15	protein_coding	KNOWN	NA
CHAC2	st1	Cellular organisms (Prokaryota)	1	cellular organisms	1	ENSG00000143942	CHAC2	2	protein_coding	KNOWN	NA
CHDH	st1	Cellular organisms (Prokaryota)	1	cellular organisms	1	ENSG00000016391	CHDH	3	protein_coding	KNOWN	NA
CHI3L1	st1	Cellular organisms (Prokaryota)	1	cellular organisms	1	ENSG00000133048	CHI3L1	1	protein_coding	KNOWN	NA
CHI3L2	st1	Cellular organisms (Prokaryota)	1	cellular organisms	1	ENSG00000064886	CHI3L2	1	protein_coding	KNOWN	NA
CHIA	st1	Cellular organisms (Prokaryota)	1	cellular organisms	1	ENSG00000134216	CHIA	1	protein_coding	KNOWN	Tissue-enriched
CHID1	st1	Cellular organisms (Prokaryota)	1	cellular organisms	1	ENSG00000177830	CHID1	11	protein_coding	KNOWN	Housekeeping
CIRBP	st1	Cellular organisms (Prokaryota)	1	cellular organisms	1	ENSG00000099622	CIRBP	19	protein_coding	KNOWN	NA
CKB	st1	Cellular organisms (Prokaryota)	1	cellular organisms	1	ENSG00000166165	CKB	14	protein_coding	KNOWN	NA
CLPP	st1	Cellular organisms (Prokaryota)	1	cellular organisms	1	ENSG00000125656	CLPP	19	protein_coding	KNOWN	Housekeeping
CLYBL	st1	Cellular organisms (Prokaryota)	1	cellular organisms	1	ENSG00000125246	CLYBL	13	protein_coding	KNOWN	NA
CMAS	st1	Cellular organisms (Prokaryota)	1	cellular organisms	1	ENSG00000111726	CMAS	12	protein_coding	KNOWN	Housekeeping
CNDP1	st1	Cellular organisms (Prokaryota)	1	cellular organisms	1	ENSG00000150656	CNDP1	18	protein_coding	KNOWN	NA
CNDP2	st1	Cellular organisms (Prokaryota)	1	cellular organisms	1	ENSG00000133313	CNDP2	18	protein_coding	KNOWN	NA
COL13A1	st1	Cellular organisms (Prokaryota)	1	cellular organisms	1	ENSG00000197467	COL13A1	10	protein_coding	KNOWN	NA
COL1A1	st1	Cellular organisms (Prokaryota)	1	cellular organisms	1	ENSG00000108821	COL1A1	17	protein_coding	KNOWN	NA
COL1A2	st1	Cellular organisms (Prokaryota)	1	cellular organisms	1	ENSG00000164692	COL1A2	7	protein_coding	KNOWN	NA
COL2A1	st1	Cellular organisms (Prokaryota)	1	cellular organisms	1	ENSG00000139219	COL2A1	12	protein_coding	KNOWN	NA
COL4A1	st1	Cellular organisms (Prokaryota)	1	cellular organisms	1	ENSG00000187498	COL4A1	13	protein_coding	KNOWN	NA
COL4A2	st1	Cellular organisms (Prokaryota)	1	cellular organisms	1	ENSG00000134871	COL4A2	13	protein_coding	KNOWN	NA
COL4A5	st1	Cellular organisms (Prokaryota)	1	cellular organisms	1	ENSG00000188153	COL4A5	X	protein_coding	KNOWN	NA
COL8A2	st1	Cellular organisms (Prokaryota)	1	cellular organisms	1	ENSG00000171812	COL8A2	1	protein_coding	KNOWN	NA
COL9A2	st1	Cellular organisms (Prokaryota)	1	cellular organisms	1	ENSG00000049089	COL9A2	1	protein_coding	KNOWN	NA
COL9A3	st1	Cellular organisms (Prokaryota)	1	cellular organisms	1	ENSG00000092758	COL9A3	20	protein_coding	KNOWN	NA
COMT	st1	Cellular organisms (Prokaryota)	1	cellular organisms	1	ENSG00000093010	COMT	22	protein_coding	KNOWN	Housekeeping
COMTD1	st1	Cellular organisms (Prokaryota)	1	cellular organisms	1	ENSG00000165644	COMTD1	10	protein_coding	KNOWN	NA
COQ10B	st1	Cellular organisms (Prokaryota)	1	cellular organisms	1	ENSG00000115520	COQ10B	2	protein_coding	KNOWN	Housekeeping
COQ2	st1	Cellular organisms (Prokaryota)	1	cellular organisms	1	ENSG00000173085	COQ2	4	protein_coding	KNOWN	Housekeeping
COQ3	st1	Cellular organisms (Prokaryota)	1	cellular organisms	1	ENSG00000132423	COQ3	6	protein_coding	KNOWN	NA
COQ5	st1	Cellular organisms (Prokaryota)	1	cellular organisms	1	ENSG00000110871	COQ5	12	protein_coding	KNOWN	Housekeeping
COQ7	st1	Cellular organisms (Prokaryota)	1	cellular organisms	1	ENSG00000167186	COQ7	16	protein_coding	KNOWN	NA
COX15	st1	Cellular organisms (Prokaryota)	1	cellular organisms	1	ENSG00000014919	COX15	10	protein_coding	KNOWN	Housekeeping
CPA2	st1	Cellular organisms (Prokaryota)	1	cellular organisms	1	ENSG00000158516	CPA2	7	protein_coding	KNOWN	NA
CPOX	st1	Cellular organisms (Prokaryota)	1	cellular organisms	1	ENSG00000080819	CPOX	3	protein_coding	KNOWN	Housekeeping
CPPED1	st1	Cellular organisms (Prokaryota)	1	cellular organisms	1	ENSG00000103381	CPPED1	16	protein_coding	KNOWN	NA
CPQ	st1	Cellular organisms (Prokaryota)	1	cellular organisms	1	ENSG00000104324	CPQ	8	protein_coding	KNOWN	NA
CPS1	st1	Cellular organisms (Prokaryota)	1	cellular organisms	1	ENSG00000021826	CPS1	2	protein_coding	KNOWN	NA
CPSF3L	st1	Cellular organisms (Prokaryota)	1	cellular organisms	1	ENSG00000127054	CPSF3L	1	protein_coding	KNOWN	Housekeeping
CRTAC1	st1	Cellular organisms (Prokaryota)	1	cellular organisms	1	ENSG00000095713	CRTAC1	10	protein_coding	KNOWN	NA
CRYL1	st1	Cellular organisms (Prokaryota)	1	cellular organisms	1	ENSG00000165475	CRYL1	13	protein_coding	KNOWN	NA
CRYM	st1	Cellular organisms (Prokaryota)	1	cellular organisms	1	ENSG00000103316	CRYM	16	protein_coding	KNOWN	NA
CRYZ	st1	Cellular organisms (Prokaryota)	1	cellular organisms	1	ENSG00000116791	CRYZ	1	protein_coding	KNOWN	NA
CS	st1	Cellular organisms (Prokaryota)	1	cellular organisms	1	ENSG00000062485	CS	12	protein_coding	KNOWN	NA
CSAD	st1	Cellular organisms (Prokaryota)	1	cellular organisms	1	ENSG00000139631	CSAD	12	protein_coding	KNOWN	NA
CTC-435M10.3	st1	Cellular organisms (Prokaryota)	1	cellular organisms	1	ENSG00000255730	CTC-435M10.3	19	protein_coding	KNOWN	Tissue-enriched
CTD-3193O13.9	st1	Cellular organisms (Prokaryota)	1	cellular organisms	1	ENSG00000183248	CTD-3193O13.9	19	protein_coding	NOVEL	Tissue-enriched
CTH	st1	Cellular organisms (Prokaryota)	1	cellular organisms	1	ENSG00000116761	CTH	1	protein_coding	KNOWN	NA
CTPS1	st1	Cellular organisms (Prokaryota)	1	cellular organisms	1	ENSG00000171793	CTPS1	1	protein_coding	KNOWN	NA
CTPS2	st1	Cellular organisms (Prokaryota)	1	cellular organisms	1	ENSG00000047230	CTPS2	X	protein_coding	KNOWN	NA
CTRB2	st1	Cellular organisms (Prokaryota)	1	cellular organisms	1	ENSG00000168928	CTRB2	16	protein_coding	KNOWN	NA
CTRL	st1	Cellular organisms (Prokaryota)	1	cellular organisms	1	ENSG00000141086	CTRL	16	protein_coding	KNOWN	NA
CTU1	st1	Cellular organisms (Prokaryota)	1	cellular organisms	1	ENSG00000142544	CTU1	19	protein_coding	KNOWN	NA
CUTC	st1	Cellular organisms (Prokaryota)	1	cellular organisms	1	ENSG00000119929	CUTC	10	protein_coding	KNOWN	NA
CYB5R2	st1	Cellular organisms (Prokaryota)	1	cellular organisms	1	ENSG00000166394	CYB5R2	11	protein_coding	KNOWN	NA
CYC1	st1	Cellular organisms (Prokaryota)	1	cellular organisms	1	ENSG00000179091	CYC1	8	protein_coding	KNOWN	Housekeeping
CYCS	st1	Cellular organisms (Prokaryota)	1	cellular organisms	1	ENSG00000172115	CYCS	7	protein_coding	KNOWN	NA
CYLC1	st1	Cellular organisms (Prokaryota)	1	cellular organisms	1	ENSG00000183035	CYLC1	X	protein_coding	KNOWN	Tissue-enriched
CYP26A1	st1	Cellular organisms (Prokaryota)	1	cellular organisms	1	ENSG00000095596	CYP26A1	10	protein_coding	KNOWN	Tissue-enriched
CYP3A5	st1	Cellular organisms (Prokaryota)	1	cellular organisms	1	ENSG00000106258	CYP3A5	7	protein_coding	KNOWN	NA
CYP4F11	st1	Cellular organisms (Prokaryota)	1	cellular organisms	1	ENSG00000171903	CYP4F11	19	protein_coding	KNOWN	NA
CYP4F12	st1	Cellular organisms (Prokaryota)	1	cellular organisms	1	ENSG00000186204	CYP4F12	19	protein_coding	KNOWN	NA
CYP4F2	st1	Cellular organisms (Prokaryota)	1	cellular organisms	1	ENSG00000186115	CYP4F2	19	protein_coding	KNOWN	NA
CYP4F3	st1	Cellular organisms (Prokaryota)	1	cellular organisms	1	ENSG00000186529	CYP4F3	19	protein_coding	KNOWN	NA
CYP51A1	st1	Cellular organisms (Prokaryota)	1	cellular organisms	1	ENSG00000001630	CYP51A1	7	protein_coding	KNOWN	NA
D2HGDH	st1	Cellular organisms (Prokaryota)	1	cellular organisms	1	ENSG00000180902	D2HGDH	2	protein_coding	KNOWN	Housekeeping
DAK	st1	Cellular organisms (Prokaryota)	1	cellular organisms	1	ENSG00000149476	DAK	11	protein_coding	KNOWN	NA
DARS	st1	Cellular organisms (Prokaryota)	1	cellular organisms	1	ENSG00000115866	DARS	2	protein_coding	KNOWN	Housekeeping
DARS2	st1	Cellular organisms (Prokaryota)	1	cellular organisms	1	ENSG00000117593	DARS2	1	protein_coding	KNOWN	Housekeeping
DAW1	st1	Cellular organisms (Prokaryota)	1	cellular organisms	1	ENSG00000123977	DAW1	2	protein_coding	KNOWN	Tissue-enriched
DBI	st1	Cellular organisms (Prokaryota)	1	cellular organisms	1	ENSG00000155368	DBI	2	protein_coding	KNOWN	NA
DBT	st1	Cellular organisms (Prokaryota)	1	cellular organisms	1	ENSG00000137992	DBT	1	protein_coding	KNOWN	Housekeeping
DCAKD	st1	Cellular organisms (Prokaryota)	1	cellular organisms	1	ENSG00000172992	DCAKD	17	protein_coding	KNOWN	Housekeeping
DCTD	st1	Cellular organisms (Prokaryota)	1	cellular organisms	1	ENSG00000129187	DCTD	4	protein_coding	KNOWN	Housekeeping
DCTPP1	st1	Cellular organisms (Prokaryota)	1	cellular organisms	1	ENSG00000179958	DCTPP1	16	protein_coding	KNOWN	Housekeeping
DCXR	st1	Cellular organisms (Prokaryota)	1	cellular organisms	1	ENSG00000169738	DCXR	17	protein_coding	KNOWN	NA
DDAH1	st1	Cellular organisms (Prokaryota)	1	cellular organisms	1	ENSG00000153904	DDAH1	1	protein_coding	KNOWN	NA
DDX19B	st1	Cellular organisms (Prokaryota)	1	cellular organisms	1	ENSG00000157349	DDX19B	16	protein_coding	KNOWN	Housekeeping
DDX39A	st1	Cellular organisms (Prokaryota)	1	cellular organisms	1	ENSG00000123136	DDX39A	19	protein_coding	KNOWN	NA
DDX47	st1	Cellular organisms (Prokaryota)	1	cellular organisms	1	ENSG00000213782	DDX47	12	protein_coding	KNOWN	Housekeeping
DDX50	st1	Cellular organisms (Prokaryota)	1	cellular organisms	1	ENSG00000107625	DDX50	10	protein_coding	KNOWN	NA
DECR1	st1	Cellular organisms (Prokaryota)	1	cellular organisms	1	ENSG00000104325	DECR1	8	protein_coding	KNOWN	NA
DECR2	st1	Cellular organisms (Prokaryota)	1	cellular organisms	1	ENSG00000242612	DECR2	16	protein_coding	KNOWN	NA
DEGS1	st1	Cellular organisms (Prokaryota)	1	cellular organisms	1	ENSG00000143753	DEGS1	1	protein_coding	KNOWN	Housekeeping
DEGS2	st1	Cellular organisms (Prokaryota)	1	cellular organisms	1	ENSG00000168350	DEGS2	14	protein_coding	KNOWN	NA
DERA	st1	Cellular organisms (Prokaryota)	1	cellular organisms	1	ENSG00000023697	DERA	12	protein_coding	KNOWN	Housekeeping
DHCR24	st1	Cellular organisms (Prokaryota)	1	cellular organisms	1	ENSG00000116133	DHCR24	1	protein_coding	KNOWN	NA
DHCR7	st1	Cellular organisms (Prokaryota)	1	cellular organisms	1	ENSG00000172893	DHCR7	11	protein_coding	KNOWN	NA
DHDDS	st1	Cellular organisms (Prokaryota)	1	cellular organisms	1	ENSG00000117682	DHDDS	1	protein_coding	KNOWN	NA
DHDH	st1	Cellular organisms (Prokaryota)	1	cellular organisms	1	ENSG00000104808	DHDH	19	protein_coding	KNOWN	NA
DHFRL1	st1	Cellular organisms (Prokaryota)	1	cellular organisms	1	ENSG00000178700	DHFRL1	3	protein_coding	KNOWN	NA
DHODH	st1	Cellular organisms (Prokaryota)	1	cellular organisms	1	ENSG00000102967	DHODH	16	protein_coding	KNOWN	NA
DHPS	st1	Cellular organisms (Prokaryota)	1	cellular organisms	1	ENSG00000095059	DHPS	19	protein_coding	KNOWN	Housekeeping
DHRS1	st1	Cellular organisms (Prokaryota)	1	cellular organisms	1	ENSG00000157379	DHRS1	14	protein_coding	KNOWN	NA
DHRS12	st1	Cellular organisms (Prokaryota)	1	cellular organisms	1	ENSG00000102796	DHRS12	13	protein_coding	KNOWN	Housekeeping
DHRS2	st1	Cellular organisms (Prokaryota)	1	cellular organisms	1	ENSG00000100867	DHRS2	14	protein_coding	KNOWN	NA
DHRS4	st1	Cellular organisms (Prokaryota)	1	cellular organisms	1	ENSG00000157326	DHRS4	14	protein_coding	KNOWN	NA
DHRS4L2	st1	Cellular organisms (Prokaryota)	1	cellular organisms	1	ENSG00000187630	DHRS4L2	14	protein_coding	KNOWN	NA
DHRS7B	st1	Cellular organisms (Prokaryota)	1	cellular organisms	1	ENSG00000109016	DHRS7B	17	protein_coding	KNOWN	Housekeeping
DHX33	st1	Cellular organisms (Prokaryota)	1	cellular organisms	1	ENSG00000005100	DHX33	17	protein_coding	KNOWN	Housekeeping
DLD	st1	Cellular organisms (Prokaryota)	1	cellular organisms	1	ENSG00000091140	DLD	7	protein_coding	KNOWN	Housekeeping
DLST	st1	Cellular organisms (Prokaryota)	1	cellular organisms	1	ENSG00000119689	DLST	14	protein_coding	KNOWN	Housekeeping
DMC1	st1	Cellular organisms (Prokaryota)	1	cellular organisms	1	ENSG00000100206	DMC1	22	protein_coding	KNOWN	NA
DMGDH	st1	Cellular organisms (Prokaryota)	1	cellular organisms	1	ENSG00000132837	DMGDH	5	protein_coding	KNOWN	NA
DNAJA3	st1	Cellular organisms (Prokaryota)	1	cellular organisms	1	ENSG00000103423	DNAJA3	16	protein_coding	KNOWN	Housekeeping
DNAJB5	st1	Cellular organisms (Prokaryota)	1	cellular organisms	1	ENSG00000137094	DNAJB5	9	protein_coding	KNOWN	NA
DNAJC3	st1	Cellular organisms (Prokaryota)	1	cellular organisms	1	ENSG00000102580	DNAJC3	13	protein_coding	KNOWN	Housekeeping
DNASE1	st1	Cellular organisms (Prokaryota)	1	cellular organisms	1	ENSG00000213918	DNASE1	16	protein_coding	KNOWN	NA
DNASE2	st1	Cellular organisms (Prokaryota)	1	cellular organisms	1	ENSG00000105612	DNASE2	19	protein_coding	KNOWN	Housekeeping
DNPEP	st1	Cellular organisms (Prokaryota)	1	cellular organisms	1	ENSG00000123992	DNPEP	2	protein_coding	KNOWN	NA
DPEP1	st1	Cellular organisms (Prokaryota)	1	cellular organisms	1	ENSG00000015413	DPEP1	16	protein_coding	KNOWN	NA
DPEP2	st1	Cellular organisms (Prokaryota)	1	cellular organisms	1	ENSG00000167261	DPEP2	16	protein_coding	KNOWN	NA
DPEP3	st1	Cellular organisms (Prokaryota)	1	cellular organisms	1	ENSG00000141096	DPEP3	16	protein_coding	KNOWN	Tissue-enriched
DPH5	st1	Cellular organisms (Prokaryota)	1	cellular organisms	1	ENSG00000117543	DPH5	1	protein_coding	KNOWN	Housekeeping
DPH6	st1	Cellular organisms (Prokaryota)	1	cellular organisms	1	ENSG00000134146	DPH6	15	protein_coding	KNOWN	NA
DPM1	st1	Cellular organisms (Prokaryota)	1	cellular organisms	1	ENSG00000000419	DPM1	20	protein_coding	KNOWN	Housekeeping
DPP3	st1	Cellular organisms (Prokaryota)	1	cellular organisms	1	ENSG00000254986	DPP3	11	protein_coding	KNOWN	NA
DPP4	st1	Cellular organisms (Prokaryota)	1	cellular organisms	1	ENSG00000197635	DPP4	2	protein_coding	KNOWN	NA
DPP8	st1	Cellular organisms (Prokaryota)	1	cellular organisms	1	ENSG00000074603	DPP8	15	protein_coding	KNOWN	NA
DPYS	st1	Cellular organisms (Prokaryota)	1	cellular organisms	1	ENSG00000147647	DPYS	8	protein_coding	KNOWN	NA
DPYSL2	st1	Cellular organisms (Prokaryota)	1	cellular organisms	1	ENSG00000092964	DPYSL2	8	protein_coding	KNOWN	NA
DPYSL3	st1	Cellular organisms (Prokaryota)	1	cellular organisms	1	ENSG00000113657	DPYSL3	5	protein_coding	KNOWN	NA
DPYSL5	st1	Cellular organisms (Prokaryota)	1	cellular organisms	1	ENSG00000157851	DPYSL5	2	protein_coding	KNOWN	Tissue-enriched
DRG1	st1	Cellular organisms (Prokaryota)	1	cellular organisms	1	ENSG00000185721	DRG1	22	protein_coding	KNOWN	NA
DRG2	st1	Cellular organisms (Prokaryota)	1	cellular organisms	1	ENSG00000108591	DRG2	17	protein_coding	KNOWN	Housekeeping
DTD1	st1	Cellular organisms (Prokaryota)	1	cellular organisms	1	ENSG00000125821	DTD1	20	protein_coding	KNOWN	NA
DTWD2	st1	Cellular organisms (Prokaryota)	1	cellular organisms	1	ENSG00000169570	DTWD2	5	protein_coding	KNOWN	NA
DUSP23	st1	Cellular organisms (Prokaryota)	1	cellular organisms	1	ENSG00000158716	DUSP23	1	protein_coding	KNOWN	NA
DUSP28	st1	Cellular organisms (Prokaryota)	1	cellular organisms	1	ENSG00000188542	DUSP28	2	protein_coding	KNOWN	NA
EARS2	st1	Cellular organisms (Prokaryota)	1	cellular organisms	1	ENSG00000103356	EARS2	16	protein_coding	KNOWN	Housekeeping
ECE1	st1	Cellular organisms (Prokaryota)	1	cellular organisms	1	ENSG00000117298	ECE1	1	protein_coding	KNOWN	NA
ECE2	st1	Cellular organisms (Prokaryota)	1	cellular organisms	1	ENSG00000145194	ECE2	3	protein_coding	KNOWN	NA
ECH1	st1	Cellular organisms (Prokaryota)	1	cellular organisms	1	ENSG00000104823	ECH1	19	protein_coding	KNOWN	Housekeeping
ECHDC2	st1	Cellular organisms (Prokaryota)	1	cellular organisms	1	ENSG00000121310	ECHDC2	1	protein_coding	KNOWN	NA
ECHDC3	st1	Cellular organisms (Prokaryota)	1	cellular organisms	1	ENSG00000134463	ECHDC3	10	protein_coding	KNOWN	NA
ECHS1	st1	Cellular organisms (Prokaryota)	1	cellular organisms	1	ENSG00000127884	ECHS1	10	protein_coding	KNOWN	Housekeeping
EEA1	st1	Cellular organisms (Prokaryota)	1	cellular organisms	1	ENSG00000102189	EEA1	12	protein_coding	KNOWN	NA
EEF1A1	st1	Cellular organisms (Prokaryota)	1	cellular organisms	1	ENSG00000156508	EEF1A1	6	protein_coding	KNOWN	NA
EEF1A2	st1	Cellular organisms (Prokaryota)	1	cellular organisms	1	ENSG00000101210	EEF1A2	20	protein_coding	KNOWN	NA
EEF2	st1	Cellular organisms (Prokaryota)	1	cellular organisms	1	ENSG00000167658	EEF2	19	protein_coding	KNOWN	Housekeeping
EHHADH	st1	Cellular organisms (Prokaryota)	1	cellular organisms	1	ENSG00000113790	EHHADH	3	protein_coding	KNOWN	NA
EIF2S3	st1	Cellular organisms (Prokaryota)	1	cellular organisms	1	ENSG00000130741	EIF2S3	X	protein_coding	KNOWN	NA
EIF4A1	st1	Cellular organisms (Prokaryota)	1	cellular organisms	1	ENSG00000161960	EIF4A1	17	protein_coding	KNOWN	Housekeeping
EIF4A2	st1	Cellular organisms (Prokaryota)	1	cellular organisms	1	ENSG00000156976	EIF4A2	3	protein_coding	KNOWN	NA
EIF4A3	st1	Cellular organisms (Prokaryota)	1	cellular organisms	1	ENSG00000141543	EIF4A3	17	protein_coding	KNOWN	Housekeeping
EIF6	st1	Cellular organisms (Prokaryota)	1	cellular organisms	1	ENSG00000242372	EIF6	20	protein_coding	KNOWN	Housekeeping
ELAC1	st1	Cellular organisms (Prokaryota)	1	cellular organisms	1	ENSG00000141642	ELAC1	18	protein_coding	KNOWN	NA
ELP3	st1	Cellular organisms (Prokaryota)	1	cellular organisms	1	ENSG00000134014	ELP3	8	protein_coding	KNOWN	Housekeeping
ENDOV	st1	Cellular organisms (Prokaryota)	1	cellular organisms	1	ENSG00000173818	ENDOV	17	protein_coding	KNOWN	NA
ENO1	st1	Cellular organisms (Prokaryota)	1	cellular organisms	1	ENSG00000074800	ENO1	1	protein_coding	KNOWN	NA
ENO3	st1	Cellular organisms (Prokaryota)	1	cellular organisms	1	ENSG00000108515	ENO3	17	protein_coding	KNOWN	NA
ENOSF1	st1	Cellular organisms (Prokaryota)	1	cellular organisms	1	ENSG00000132199	ENOSF1	18	protein_coding	KNOWN	NA
ENPP4	st1	Cellular organisms (Prokaryota)	1	cellular organisms	1	ENSG00000001561	ENPP4	6	protein_coding	KNOWN	NA
ENPP5	st1	Cellular organisms (Prokaryota)	1	cellular organisms	1	ENSG00000112796	ENPP5	6	protein_coding	KNOWN	NA
EPHX1	st1	Cellular organisms (Prokaryota)	1	cellular organisms	1	ENSG00000143819	EPHX1	1	protein_coding	KNOWN	NA
EPHX3	st1	Cellular organisms (Prokaryota)	1	cellular organisms	1	ENSG00000105131	EPHX3	19	protein_coding	KNOWN	NA
EPHX4	st1	Cellular organisms (Prokaryota)	1	cellular organisms	1	ENSG00000172031	EPHX4	1	protein_coding	KNOWN	NA
EPX	st1	Cellular organisms (Prokaryota)	1	cellular organisms	1	ENSG00000121053	EPX	17	protein_coding	KNOWN	Tissue-enriched
ERAL1	st1	Cellular organisms (Prokaryota)	1	cellular organisms	1	ENSG00000132591	ERAL1	17	protein_coding	KNOWN	Housekeeping
ERC1	st1	Cellular organisms (Prokaryota)	1	cellular organisms	1	ENSG00000082805	ERC1	12	protein_coding	KNOWN	NA
ERCC3	st1	Cellular organisms (Prokaryota)	1	cellular organisms	1	ENSG00000163161	ERCC3	2	protein_coding	KNOWN	Housekeeping
ERI3	st1	Cellular organisms (Prokaryota)	1	cellular organisms	1	ENSG00000117419	ERI3	1	protein_coding	KNOWN	Housekeeping
ESD	st1	Cellular organisms (Prokaryota)	1	cellular organisms	1	ENSG00000139684	ESD	13	protein_coding	KNOWN	Housekeeping
ETF1	st1	Cellular organisms (Prokaryota)	1	cellular organisms	1	ENSG00000120705	ETF1	5	protein_coding	KNOWN	Housekeeping
ETFB	st1	Cellular organisms (Prokaryota)	1	cellular organisms	1	ENSG00000105379	ETFB	19	protein_coding	KNOWN	Housekeeping
ETFDH	st1	Cellular organisms (Prokaryota)	1	cellular organisms	1	ENSG00000171503	ETFDH	4	protein_coding	KNOWN	NA
ETHE1	st1	Cellular organisms (Prokaryota)	1	cellular organisms	1	ENSG00000105755	ETHE1	19	protein_coding	KNOWN	NA
ETNPPL	st1	Cellular organisms (Prokaryota)	1	cellular organisms	1	ENSG00000164089	ETNPPL	4	protein_coding	KNOWN	NA
EXOSC8	st1	Cellular organisms (Prokaryota)	1	cellular organisms	1	ENSG00000120699	EXOSC8	13	protein_coding	KNOWN	Housekeeping
FAAH2	st1	Cellular organisms (Prokaryota)	1	cellular organisms	1	ENSG00000165591	FAAH2	X	protein_coding	KNOWN	NA
FAH	st1	Cellular organisms (Prokaryota)	1	cellular organisms	1	ENSG00000103876	FAH	15	protein_coding	KNOWN	NA
FAHD1	st1	Cellular organisms (Prokaryota)	1	cellular organisms	1	ENSG00000180185	FAHD1	16	protein_coding	KNOWN	Housekeeping
FAHD2A	st1	Cellular organisms (Prokaryota)	1	cellular organisms	1	ENSG00000115042	FAHD2A	2	protein_coding	KNOWN	NA
FAHD2B	st1	Cellular organisms (Prokaryota)	1	cellular organisms	1	ENSG00000144199	FAHD2B	2	protein_coding	KNOWN	NA
FAM115A	st1	Cellular organisms (Prokaryota)	1	cellular organisms	1	ENSG00000198420	FAM115A	7	protein_coding	KNOWN	NA
FAM173A	st1	Cellular organisms (Prokaryota)	1	cellular organisms	1	ENSG00000103254	FAM173A	16	protein_coding	KNOWN	NA
FARSB	st1	Cellular organisms (Prokaryota)	1	cellular organisms	1	ENSG00000116120	FARSB	2	protein_coding	KNOWN	Housekeeping
FASN	st1	Cellular organisms (Prokaryota)	1	cellular organisms	1	ENSG00000169710	FASN	17	protein_coding	KNOWN	NA
FBL	st1	Cellular organisms (Prokaryota)	1	cellular organisms	1	ENSG00000105202	FBL	19	protein_coding	KNOWN	NA
FBP1	st1	Cellular organisms (Prokaryota)	1	cellular organisms	1	ENSG00000165140	FBP1	9	protein_coding	KNOWN	NA
FBP2	st1	Cellular organisms (Prokaryota)	1	cellular organisms	1	ENSG00000130957	FBP2	9	protein_coding	KNOWN	NA
FDXR	st1	Cellular organisms (Prokaryota)	1	cellular organisms	1	ENSG00000161513	FDXR	17	protein_coding	KNOWN	NA
FECH	st1	Cellular organisms (Prokaryota)	1	cellular organisms	1	ENSG00000066926	FECH	18	protein_coding	KNOWN	Housekeeping
FEN1	st1	Cellular organisms (Prokaryota)	1	cellular organisms	1	ENSG00000168496	FEN1	11	protein_coding	KNOWN	Housekeeping
FGGY	st1	Cellular organisms (Prokaryota)	1	cellular organisms	1	ENSG00000172456	FGGY	1	protein_coding	KNOWN	NA
FH	st1	Cellular organisms (Prokaryota)	1	cellular organisms	1	ENSG00000091483	FH	1	protein_coding	KNOWN	Housekeeping
FKBP1A	st1	Cellular organisms (Prokaryota)	1	cellular organisms	1	ENSG00000088832	FKBP1A	20	protein_coding	KNOWN	NA
FKBP1B	st1	Cellular organisms (Prokaryota)	1	cellular organisms	1	ENSG00000119782	FKBP1B	2	protein_coding	KNOWN	NA
FLAD1	st1	Cellular organisms (Prokaryota)	1	cellular organisms	1	ENSG00000160688	FLAD1	1	protein_coding	KNOWN	Housekeeping
FLG	st1	Cellular organisms (Prokaryota)	1	cellular organisms	1	ENSG00000143631	FLG	1	protein_coding	KNOWN	Tissue-enriched
FLG2	st1	Cellular organisms (Prokaryota)	1	cellular organisms	1	ENSG00000143520	FLG2	1	protein_coding	KNOWN	Tissue-enriched
FMO2	st1	Cellular organisms (Prokaryota)	1	cellular organisms	1	ENSG00000094963	FMO2	1	protein_coding	KNOWN	NA
FMO6P	st1	Cellular organisms (Prokaryota)	1	cellular organisms	1	ENSG00000117507	FMO6P	1	protein_coding	KNOWN	Tissue-enriched
FN3KRP	st1	Cellular organisms (Prokaryota)	1	cellular organisms	1	ENSG00000141560	FN3KRP	17	protein_coding	KNOWN	NA
FOXRED1	st1	Cellular organisms (Prokaryota)	1	cellular organisms	1	ENSG00000110074	FOXRED1	11	protein_coding	KNOWN	Housekeeping
FTCD	st1	Cellular organisms (Prokaryota)	1	cellular organisms	1	ENSG00000160282	FTCD	21	protein_coding	KNOWN	NA
FTH1	st1	Cellular organisms (Prokaryota)	1	cellular organisms	1	ENSG00000167996	FTH1	11	protein_coding	KNOWN	NA
FTMT	st1	Cellular organisms (Prokaryota)	1	cellular organisms	1	ENSG00000181867	FTMT	5	protein_coding	KNOWN	Tissue-enriched
FTSJ2	st1	Cellular organisms (Prokaryota)	1	cellular organisms	1	ENSG00000122687	FTSJ2	7	protein_coding	KNOWN	Housekeeping
FUCA1	st1	Cellular organisms (Prokaryota)	1	cellular organisms	1	ENSG00000179163	FUCA1	1	protein_coding	KNOWN	NA
FUCA2	st1	Cellular organisms (Prokaryota)	1	cellular organisms	1	ENSG00000001036	FUCA2	6	protein_coding	KNOWN	NA
FUOM	st1	Cellular organisms (Prokaryota)	1	cellular organisms	1	ENSG00000148803	FUOM	10	protein_coding	KNOWN	NA
FUT7	st1	Cellular organisms (Prokaryota)	1	cellular organisms	1	ENSG00000180549	FUT7	9	protein_coding	KNOWN	NA
G6PD	st1	Cellular organisms (Prokaryota)	1	cellular organisms	1	ENSG00000160211	G6PD	X	protein_coding	KNOWN	NA
GADL1	st1	Cellular organisms (Prokaryota)	1	cellular organisms	1	ENSG00000144644	GADL1	3	protein_coding	KNOWN	Tissue-enriched
GALC	st1	Cellular organisms (Prokaryota)	1	cellular organisms	1	ENSG00000054983	GALC	14	protein_coding	KNOWN	NA
GALE	st1	Cellular organisms (Prokaryota)	1	cellular organisms	1	ENSG00000117308	GALE	1	protein_coding	KNOWN	NA
GALK1	st1	Cellular organisms (Prokaryota)	1	cellular organisms	1	ENSG00000108479	GALK1	17	protein_coding	KNOWN	NA
GALM	st1	Cellular organisms (Prokaryota)	1	cellular organisms	1	ENSG00000143891	GALM	2	protein_coding	KNOWN	NA
GALNS	st1	Cellular organisms (Prokaryota)	1	cellular organisms	1	ENSG00000141012	GALNS	16	protein_coding	KNOWN	Housekeeping
GALT	st1	Cellular organisms (Prokaryota)	1	cellular organisms	1	ENSG00000213930	GALT	9	protein_coding	KNOWN	Housekeeping
GAPDH	st1	Cellular organisms (Prokaryota)	1	cellular organisms	1	ENSG00000111640	GAPDH	12	protein_coding	KNOWN	NA
GAPDHS	st1	Cellular organisms (Prokaryota)	1	cellular organisms	1	ENSG00000105679	GAPDHS	19	protein_coding	KNOWN	Tissue-enriched
GARS	st1	Cellular organisms (Prokaryota)	1	cellular organisms	1	ENSG00000106105	GARS	7	protein_coding	KNOWN	Housekeeping
GATM	st1	Cellular organisms (Prokaryota)	1	cellular organisms	1	ENSG00000171766	GATM	15	protein_coding	KNOWN	NA
GBA	st1	Cellular organisms (Prokaryota)	1	cellular organisms	1	ENSG00000177628	GBA	1	protein_coding	KNOWN	Housekeeping
GBA2	st1	Cellular organisms (Prokaryota)	1	cellular organisms	1	ENSG00000070610	GBA2	9	protein_coding	KNOWN	Housekeeping
GBE1	st1	Cellular organisms (Prokaryota)	1	cellular organisms	1	ENSG00000114480	GBE1	3	protein_coding	KNOWN	NA
GCAT	st1	Cellular organisms (Prokaryota)	1	cellular organisms	1	ENSG00000100116	GCAT	22	protein_coding	KNOWN	NA
GCC2	st1	Cellular organisms (Prokaryota)	1	cellular organisms	1	ENSG00000135968	GCC2	2	protein_coding	KNOWN	NA
GCDH	st1	Cellular organisms (Prokaryota)	1	cellular organisms	1	ENSG00000105607	GCDH	19	protein_coding	KNOWN	Housekeeping
GCH1	st1	Cellular organisms (Prokaryota)	1	cellular organisms	1	ENSG00000131979	GCH1	14	protein_coding	KNOWN	NA
GCSH	st1	Cellular organisms (Prokaryota)	1	cellular organisms	1	ENSG00000140905	GCSH	16	protein_coding	KNOWN	NA
GDA	st1	Cellular organisms (Prokaryota)	1	cellular organisms	1	ENSG00000119125	GDA	9	protein_coding	KNOWN	NA
GFM1	st1	Cellular organisms (Prokaryota)	1	cellular organisms	1	ENSG00000168827	GFM1	3	protein_coding	KNOWN	Housekeeping
GFOD1	st1	Cellular organisms (Prokaryota)	1	cellular organisms	1	ENSG00000145990	GFOD1	6	protein_coding	KNOWN	NA
GFOD2	st1	Cellular organisms (Prokaryota)	1	cellular organisms	1	ENSG00000141098	GFOD2	16	protein_coding	KNOWN	Housekeeping
GFPT1	st1	Cellular organisms (Prokaryota)	1	cellular organisms	1	ENSG00000198380	GFPT1	2	protein_coding	KNOWN	NA
GFPT2	st1	Cellular organisms (Prokaryota)	1	cellular organisms	1	ENSG00000131459	GFPT2	5	protein_coding	KNOWN	NA
GGCT	st1	Cellular organisms (Prokaryota)	1	cellular organisms	1	ENSG00000006625	GGCT	7	protein_coding	KNOWN	Housekeeping
GGT1	st1	Cellular organisms (Prokaryota)	1	cellular organisms	1	ENSG00000100031	GGT1	22	protein_coding	KNOWN	NA
GGT2	st1	Cellular organisms (Prokaryota)	1	cellular organisms	1	ENSG00000133475	GGT2	22	protein_coding	KNOWN	NA
GGT5	st1	Cellular organisms (Prokaryota)	1	cellular organisms	1	ENSG00000099998	GGT5	22	protein_coding	KNOWN	NA
GGTLC1	st1	Cellular organisms (Prokaryota)	1	cellular organisms	1	ENSG00000149435	GGTLC1	20	protein_coding	KNOWN	NA
GK	st1	Cellular organisms (Prokaryota)	1	cellular organisms	1	ENSG00000198814	GK	X	protein_coding	KNOWN	NA
GK2	st1	Cellular organisms (Prokaryota)	1	cellular organisms	1	ENSG00000196475	GK2	4	protein_coding	KNOWN	Tissue-enriched
GK5	st1	Cellular organisms (Prokaryota)	1	cellular organisms	1	ENSG00000175066	GK5	3	protein_coding	KNOWN	NA
GLA	st1	Cellular organisms (Prokaryota)	1	cellular organisms	1	ENSG00000102393	GLA	X	protein_coding	KNOWN	NA
GLB1	st1	Cellular organisms (Prokaryota)	1	cellular organisms	1	ENSG00000170266	GLB1	3	protein_coding	KNOWN	NA
GLB1L2	st1	Cellular organisms (Prokaryota)	1	cellular organisms	1	ENSG00000149328	GLB1L2	11	protein_coding	KNOWN	NA
GLB1L3	st1	Cellular organisms (Prokaryota)	1	cellular organisms	1	ENSG00000166105	GLB1L3	11	protein_coding	KNOWN	NA
GLDC	st1	Cellular organisms (Prokaryota)	1	cellular organisms	1	ENSG00000178445	GLDC	9	protein_coding	KNOWN	NA
GLIPR2	st1	Cellular organisms (Prokaryota)	1	cellular organisms	1	ENSG00000122694	GLIPR2	9	protein_coding	KNOWN	NA
GLO1	st1	Cellular organisms (Prokaryota)	1	cellular organisms	1	ENSG00000124767	GLO1	6	protein_coding	KNOWN	Housekeeping
GLOD5	st1	Cellular organisms (Prokaryota)	1	cellular organisms	1	ENSG00000171433	GLOD5	X	protein_coding	KNOWN	NA
GLRX5	st1	Cellular organisms (Prokaryota)	1	cellular organisms	1	ENSG00000182512	GLRX5	14	protein_coding	KNOWN	Housekeeping
GLS	st1	Cellular organisms (Prokaryota)	1	cellular organisms	1	ENSG00000115419	GLS	2	protein_coding	KNOWN	NA
GLUD1	st1	Cellular organisms (Prokaryota)	1	cellular organisms	1	ENSG00000148672	GLUD1	10	protein_coding	KNOWN	NA
GLUD2	st1	Cellular organisms (Prokaryota)	1	cellular organisms	1	ENSG00000182890	GLUD2	X	protein_coding	KNOWN	NA
GLUL	st1	Cellular organisms (Prokaryota)	1	cellular organisms	1	ENSG00000135821	GLUL	1	protein_coding	KNOWN	NA
GLYCTK	st1	Cellular organisms (Prokaryota)	1	cellular organisms	1	ENSG00000168237	GLYCTK	3	protein_coding	KNOWN	NA
GMDS	st1	Cellular organisms (Prokaryota)	1	cellular organisms	1	ENSG00000112699	GMDS	6	protein_coding	KNOWN	NA
GMPPB	st1	Cellular organisms (Prokaryota)	1	cellular organisms	1	ENSG00000173540	GMPPB	3	protein_coding	KNOWN	NA
GMPR	st1	Cellular organisms (Prokaryota)	1	cellular organisms	1	ENSG00000137198	GMPR	6	protein_coding	KNOWN	NA
GMPR2	st1	Cellular organisms (Prokaryota)	1	cellular organisms	1	ENSG00000100938	GMPR2	14	protein_coding	KNOWN	Housekeeping
GMPS	st1	Cellular organisms (Prokaryota)	1	cellular organisms	1	ENSG00000163655	GMPS	3	protein_coding	KNOWN	NA
GNPDA1	st1	Cellular organisms (Prokaryota)	1	cellular organisms	1	ENSG00000113552	GNPDA1	5	protein_coding	KNOWN	Housekeeping
GNPDA2	st1	Cellular organisms (Prokaryota)	1	cellular organisms	1	ENSG00000163281	GNPDA2	4	protein_coding	KNOWN	NA
GNS	st1	Cellular organisms (Prokaryota)	1	cellular organisms	1	ENSG00000135677	GNS	12	protein_coding	KNOWN	Housekeeping
GOLGA6L1	st1	Cellular organisms (Prokaryota)	1	cellular organisms	1	ENSG00000197414	GOLGA6L1	15	protein_coding	KNOWN	Tissue-enriched
GOLGB1	st1	Cellular organisms (Prokaryota)	1	cellular organisms	1	ENSG00000173230	GOLGB1	3	protein_coding	KNOWN	Housekeeping
GOLIM4	st1	Cellular organisms (Prokaryota)	1	cellular organisms	1	ENSG00000173905	GOLIM4	3	protein_coding	KNOWN	NA
GOT1	st1	Cellular organisms (Prokaryota)	1	cellular organisms	1	ENSG00000120053	GOT1	10	protein_coding	KNOWN	NA
GOT2	st1	Cellular organisms (Prokaryota)	1	cellular organisms	1	ENSG00000125166	GOT2	16	protein_coding	KNOWN	NA
GPD2	st1	Cellular organisms (Prokaryota)	1	cellular organisms	1	ENSG00000115159	GPD2	2	protein_coding	KNOWN	NA
GPI	st1	Cellular organisms (Prokaryota)	1	cellular organisms	1	ENSG00000105220	GPI	19	protein_coding	KNOWN	Housekeeping
GPT	st1	Cellular organisms (Prokaryota)	1	cellular organisms	1	ENSG00000167701	GPT	8	protein_coding	KNOWN	NA
GPX7	st1	Cellular organisms (Prokaryota)	1	cellular organisms	1	ENSG00000116157	GPX7	1	protein_coding	KNOWN	NA
GPX8	st1	Cellular organisms (Prokaryota)	1	cellular organisms	1	ENSG00000164294	GPX8	5	protein_coding	KNOWN	NA
GRHPR	st1	Cellular organisms (Prokaryota)	1	cellular organisms	1	ENSG00000137106	GRHPR	9	protein_coding	KNOWN	Housekeeping
GRPEL1	st1	Cellular organisms (Prokaryota)	1	cellular organisms	1	ENSG00000109519	GRPEL1	4	protein_coding	KNOWN	Housekeeping
GSPT1	st1	Cellular organisms (Prokaryota)	1	cellular organisms	1	ENSG00000103342	GSPT1	16	protein_coding	KNOWN	Housekeeping
GSR	st1	Cellular organisms (Prokaryota)	1	cellular organisms	1	ENSG00000104687	GSR	8	protein_coding	KNOWN	Housekeeping
GSS	st1	Cellular organisms (Prokaryota)	1	cellular organisms	1	ENSG00000100983	GSS	20	protein_coding	KNOWN	Housekeeping
GSTA3	st1	Cellular organisms (Prokaryota)	1	cellular organisms	1	ENSG00000174156	GSTA3	6	protein_coding	KNOWN	NA
GSTK1	st1	Cellular organisms (Prokaryota)	1	cellular organisms	1	ENSG00000197448	GSTK1	7	protein_coding	KNOWN	Housekeeping
GSTO2	st1	Cellular organisms (Prokaryota)	1	cellular organisms	1	ENSG00000065621	GSTO2	10	protein_coding	KNOWN	NA
GSTT1	st1	Cellular organisms (Prokaryota)	1	cellular organisms	1	ENSG00000184674	GSTT1	22	protein_coding	KNOWN	NA
GSTT2	st1	Cellular organisms (Prokaryota)	1	cellular organisms	1	ENSG00000099984	GSTT2	22	protein_coding	KNOWN	NA
GSTZ1	st1	Cellular organisms (Prokaryota)	1	cellular organisms	1	ENSG00000100577	GSTZ1	14	protein_coding	KNOWN	NA
GTDC1	st1	Cellular organisms (Prokaryota)	1	cellular organisms	1	ENSG00000121964	GTDC1	2	protein_coding	KNOWN	NA
GTF2B	st1	Cellular organisms (Prokaryota)	1	cellular organisms	1	ENSG00000137947	GTF2B	1	protein_coding	KNOWN	Housekeeping
GTPBP1	st1	Cellular organisms (Prokaryota)	1	cellular organisms	1	ENSG00000100226	GTPBP1	22	protein_coding	KNOWN	NA
GTPBP10	st1	Cellular organisms (Prokaryota)	1	cellular organisms	1	ENSG00000105793	GTPBP10	7	protein_coding	KNOWN	Housekeeping
GTPBP3	st1	Cellular organisms (Prokaryota)	1	cellular organisms	1	ENSG00000130299	GTPBP3	19	protein_coding	KNOWN	NA
GTPBP6	st1	Cellular organisms (Prokaryota)	1	cellular organisms	1	ENSG00000178605	GTPBP6	X	protein_coding	KNOWN	NA
GTPBP8	st1	Cellular organisms (Prokaryota)	1	cellular organisms	1	ENSG00000163607	GTPBP8	3	protein_coding	KNOWN	Housekeeping
GUF1	st1	Cellular organisms (Prokaryota)	1	cellular organisms	1	ENSG00000151806	GUF1	4	protein_coding	KNOWN	NA
GUK1	st1	Cellular organisms (Prokaryota)	1	cellular organisms	1	ENSG00000143774	GUK1	1	protein_coding	KNOWN	Housekeeping
GUSB	st1	Cellular organisms (Prokaryota)	1	cellular organisms	1	ENSG00000169919	GUSB	7	protein_coding	KNOWN	NA
GYS1	st1	Cellular organisms (Prokaryota)	1	cellular organisms	1	ENSG00000104812	GYS1	19	protein_coding	KNOWN	NA
GYS2	st1	Cellular organisms (Prokaryota)	1	cellular organisms	1	ENSG00000111713	GYS2	12	protein_coding	KNOWN	Tissue-enriched
GZMK	st1	Cellular organisms (Prokaryota)	1	cellular organisms	1	ENSG00000113088	GZMK	5	protein_coding	KNOWN	NA
HACL1	st1	Cellular organisms (Prokaryota)	1	cellular organisms	1	ENSG00000131373	HACL1	3	protein_coding	KNOWN	NA
HADH	st1	Cellular organisms (Prokaryota)	1	cellular organisms	1	ENSG00000138796	HADH	4	protein_coding	KNOWN	Housekeeping
HADHA	st1	Cellular organisms (Prokaryota)	1	cellular organisms	1	ENSG00000084754	HADHA	2	protein_coding	KNOWN	Housekeeping
HADHB	st1	Cellular organisms (Prokaryota)	1	cellular organisms	1	ENSG00000138029	HADHB	2	protein_coding	KNOWN	NA
HAGH	st1	Cellular organisms (Prokaryota)	1	cellular organisms	1	ENSG00000063854	HAGH	16	protein_coding	KNOWN	Housekeeping
HAL	st1	Cellular organisms (Prokaryota)	1	cellular organisms	1	ENSG00000084110	HAL	12	protein_coding	KNOWN	NA
HAO1	st1	Cellular organisms (Prokaryota)	1	cellular organisms	1	ENSG00000101323	HAO1	20	protein_coding	KNOWN	Tissue-enriched
HAO2	st1	Cellular organisms (Prokaryota)	1	cellular organisms	1	ENSG00000116882	HAO2	1	protein_coding	KNOWN	Tissue-enriched
HARS	st1	Cellular organisms (Prokaryota)	1	cellular organisms	1	ENSG00000170445	HARS	5	protein_coding	KNOWN	Housekeeping
HARS2	st1	Cellular organisms (Prokaryota)	1	cellular organisms	1	ENSG00000112855	HARS2	5	protein_coding	KNOWN	Housekeeping
HDAC11	st1	Cellular organisms (Prokaryota)	1	cellular organisms	1	ENSG00000163517	HDAC11	3	protein_coding	KNOWN	NA
HDDC3	st1	Cellular organisms (Prokaryota)	1	cellular organisms	1	ENSG00000184508	HDDC3	15	protein_coding	KNOWN	Housekeeping
HDHD1	st1	Cellular organisms (Prokaryota)	1	cellular organisms	1	ENSG00000130021	HDHD1	X	protein_coding	KNOWN	NA
HDHD2	st1	Cellular organisms (Prokaryota)	1	cellular organisms	1	ENSG00000167220	HDHD2	18	protein_coding	KNOWN	NA
HEMK1	st1	Cellular organisms (Prokaryota)	1	cellular organisms	1	ENSG00000114735	HEMK1	3	protein_coding	KNOWN	Housekeeping
HERC4	st1	Cellular organisms (Prokaryota)	1	cellular organisms	1	ENSG00000148634	HERC4	10	protein_coding	KNOWN	Housekeeping
HGD	st1	Cellular organisms (Prokaryota)	1	cellular organisms	1	ENSG00000113924	HGD	3	protein_coding	KNOWN	NA
HHAT	st1	Cellular organisms (Prokaryota)	1	cellular organisms	1	ENSG00000054392	HHAT	1	protein_coding	KNOWN	NA
HIATL1	st1	Cellular organisms (Prokaryota)	1	cellular organisms	1	ENSG00000148110	HIATL1	9	protein_coding	KNOWN	Housekeeping
HIBADH	st1	Cellular organisms (Prokaryota)	1	cellular organisms	1	ENSG00000106049	HIBADH	7	protein_coding	KNOWN	Housekeeping
HIBCH	st1	Cellular organisms (Prokaryota)	1	cellular organisms	1	ENSG00000198130	HIBCH	2	protein_coding	KNOWN	NA
HINT1	st1	Cellular organisms (Prokaryota)	1	cellular organisms	1	ENSG00000169567	HINT1	5	protein_coding	KNOWN	Housekeeping
HIST1H1B	st1	Cellular organisms (Prokaryota)	1	cellular organisms	1	ENSG00000184357	HIST1H1B	6	protein_coding	KNOWN	Tissue-enriched
HIST1H1E	st1	Cellular organisms (Prokaryota)	1	cellular organisms	1	ENSG00000168298	HIST1H1E	6	protein_coding	KNOWN	NA
HMBS	st1	Cellular organisms (Prokaryota)	1	cellular organisms	1	ENSG00000256269	HMBS	11	protein_coding	KNOWN	Housekeeping
HMGCL	st1	Cellular organisms (Prokaryota)	1	cellular organisms	1	ENSG00000117305	HMGCL	1	protein_coding	KNOWN	NA
HMGCLL1	st1	Cellular organisms (Prokaryota)	1	cellular organisms	1	ENSG00000146151	HMGCLL1	6	protein_coding	KNOWN	NA
HMGCS1	st1	Cellular organisms (Prokaryota)	1	cellular organisms	1	ENSG00000112972	HMGCS1	5	protein_coding	KNOWN	NA
HMGCS2	st1	Cellular organisms (Prokaryota)	1	cellular organisms	1	ENSG00000134240	HMGCS2	1	protein_coding	KNOWN	NA
HMGN5	st1	Cellular organisms (Prokaryota)	1	cellular organisms	1	ENSG00000198157	HMGN5	X	protein_coding	KNOWN	NA
HMOX1	st1	Cellular organisms (Prokaryota)	1	cellular organisms	1	ENSG00000100292	HMOX1	22	protein_coding	KNOWN	NA
HMOX2	st1	Cellular organisms (Prokaryota)	1	cellular organisms	1	ENSG00000103415	HMOX2	16	protein_coding	KNOWN	Housekeeping
HOGA1	st1	Cellular organisms (Prokaryota)	1	cellular organisms	1	ENSG00000241935	HOGA1	10	protein_coding	KNOWN	NA
HPD	st1	Cellular organisms (Prokaryota)	1	cellular organisms	1	ENSG00000158104	HPD	12	protein_coding	KNOWN	NA
HPRT1	st1	Cellular organisms (Prokaryota)	1	cellular organisms	1	ENSG00000165704	HPRT1	X	protein_coding	KNOWN	NA
HPSE	st1	Cellular organisms (Prokaryota)	1	cellular organisms	1	ENSG00000173083	HPSE	4	protein_coding	KNOWN	NA
HRSP12	st1	Cellular organisms (Prokaryota)	1	cellular organisms	1	ENSG00000132541	HRSP12	8	protein_coding	KNOWN	NA
HS3ST3B1	st1	Cellular organisms (Prokaryota)	1	cellular organisms	1	ENSG00000125430	HS3ST3B1	17	protein_coding	KNOWN	NA
HSD17B1	st1	Cellular organisms (Prokaryota)	1	cellular organisms	1	ENSG00000108786	HSD17B1	17	protein_coding	KNOWN	NA
HSD17B10	st1	Cellular organisms (Prokaryota)	1	cellular organisms	1	ENSG00000072506	HSD17B10	X	protein_coding	KNOWN	Housekeeping
HSD17B11	st1	Cellular organisms (Prokaryota)	1	cellular organisms	1	ENSG00000198189	HSD17B11	4	protein_coding	KNOWN	NA
HSD17B13	st1	Cellular organisms (Prokaryota)	1	cellular organisms	1	ENSG00000170509	HSD17B13	4	protein_coding	KNOWN	NA
HSD17B14	st1	Cellular organisms (Prokaryota)	1	cellular organisms	1	ENSG00000087076	HSD17B14	19	protein_coding	KNOWN	NA
HSP90AA1	st1	Cellular organisms (Prokaryota)	1	cellular organisms	1	ENSG00000080824	HSP90AA1	14	protein_coding	KNOWN	NA
HSP90AB1	st1	Cellular organisms (Prokaryota)	1	cellular organisms	1	ENSG00000096384	HSP90AB1	6	protein_coding	KNOWN	NA
HSPA9	st1	Cellular organisms (Prokaryota)	1	cellular organisms	1	ENSG00000113013	HSPA9	5	protein_coding	KNOWN	Housekeeping
HSPD1	st1	Cellular organisms (Prokaryota)	1	cellular organisms	1	ENSG00000144381	HSPD1	2	protein_coding	KNOWN	NA
HSPE1	st1	Cellular organisms (Prokaryota)	1	cellular organisms	1	ENSG00000115541	HSPE1	2	protein_coding	KNOWN	NA
HTATIP2	st1	Cellular organisms (Prokaryota)	1	cellular organisms	1	ENSG00000109854	HTATIP2	11	protein_coding	KNOWN	Housekeeping
HTRA1	st1	Cellular organisms (Prokaryota)	1	cellular organisms	1	ENSG00000166033	HTRA1	10	protein_coding	KNOWN	NA
HTRA2	st1	Cellular organisms (Prokaryota)	1	cellular organisms	1	ENSG00000115317	HTRA2	2	protein_coding	KNOWN	Housekeeping
HTRA3	st1	Cellular organisms (Prokaryota)	1	cellular organisms	1	ENSG00000170801	HTRA3	4	protein_coding	KNOWN	NA
HYI	st1	Cellular organisms (Prokaryota)	1	cellular organisms	1	ENSG00000178922	HYI	1	protein_coding	KNOWN	NA
HYKK	st1	Cellular organisms (Prokaryota)	1	cellular organisms	1	ENSG00000188266	HYKK	15	protein_coding	KNOWN	NA
IARS	st1	Cellular organisms (Prokaryota)	1	cellular organisms	1	ENSG00000196305	IARS	9	protein_coding	KNOWN	Housekeeping
IARS2	st1	Cellular organisms (Prokaryota)	1	cellular organisms	1	ENSG00000067704	IARS2	1	protein_coding	KNOWN	Housekeeping
IDE	st1	Cellular organisms (Prokaryota)	1	cellular organisms	1	ENSG00000119912	IDE	10	protein_coding	KNOWN	Housekeeping
IDH1	st1	Cellular organisms (Prokaryota)	1	cellular organisms	1	ENSG00000138413	IDH1	2	protein_coding	KNOWN	NA
IDH2	st1	Cellular organisms (Prokaryota)	1	cellular organisms	1	ENSG00000182054	IDH2	15	protein_coding	KNOWN	NA
IDH3A	st1	Cellular organisms (Prokaryota)	1	cellular organisms	1	ENSG00000166411	IDH3A	15	protein_coding	KNOWN	Housekeeping
IDH3G	st1	Cellular organisms (Prokaryota)	1	cellular organisms	1	ENSG00000067829	IDH3G	X	protein_coding	KNOWN	Housekeeping
IDI2	st1	Cellular organisms (Prokaryota)	1	cellular organisms	1	ENSG00000148377	IDI2	10	protein_coding	KNOWN	Tissue-enriched
IDNK	st1	Cellular organisms (Prokaryota)	1	cellular organisms	1	ENSG00000148057	IDNK	9	protein_coding	KNOWN	NA
IDO1	st1	Cellular organisms (Prokaryota)	1	cellular organisms	1	ENSG00000131203	IDO1	8	protein_coding	KNOWN	NA
IDO2	st1	Cellular organisms (Prokaryota)	1	cellular organisms	1	ENSG00000188676	IDO2	8	protein_coding	KNOWN	NA
IL4I1	st1	Cellular organisms (Prokaryota)	1	cellular organisms	1	ENSG00000104951	IL4I1	19	protein_coding	KNOWN	NA
ILVBL	st1	Cellular organisms (Prokaryota)	1	cellular organisms	1	ENSG00000105135	ILVBL	19	protein_coding	KNOWN	Housekeeping
IMPA1	st1	Cellular organisms (Prokaryota)	1	cellular organisms	1	ENSG00000133731	IMPA1	8	protein_coding	KNOWN	NA
IMPA2	st1	Cellular organisms (Prokaryota)	1	cellular organisms	1	ENSG00000141401	IMPA2	18	protein_coding	KNOWN	NA
IMPDH1	st1	Cellular organisms (Prokaryota)	1	cellular organisms	1	ENSG00000106348	IMPDH1	7	protein_coding	KNOWN	NA
IMPDH2	st1	Cellular organisms (Prokaryota)	1	cellular organisms	1	ENSG00000178035	IMPDH2	3	protein_coding	KNOWN	NA
IRG1	st1	Cellular organisms (Prokaryota)	1	cellular organisms	1	ENSG00000102794	IRG1	13	protein_coding	KNOWN	Tissue-enriched
ISCU	st1	Cellular organisms (Prokaryota)	1	cellular organisms	1	ENSG00000136003	ISCU	12	protein_coding	KNOWN	Housekeeping
ISOC2	st1	Cellular organisms (Prokaryota)	1	cellular organisms	1	ENSG00000063241	ISOC2	19	protein_coding	KNOWN	Housekeeping
ISYNA1	st1	Cellular organisms (Prokaryota)	1	cellular organisms	1	ENSG00000105655	ISYNA1	19	protein_coding	KNOWN	NA
ITPA	st1	Cellular organisms (Prokaryota)	1	cellular organisms	1	ENSG00000125877	ITPA	20	protein_coding	KNOWN	Housekeeping
IVD	st1	Cellular organisms (Prokaryota)	1	cellular organisms	1	ENSG00000128928	IVD	15	protein_coding	KNOWN	NA
IYD	st1	Cellular organisms (Prokaryota)	1	cellular organisms	1	ENSG00000009765	IYD	6	protein_coding	KNOWN	NA
KARS	st1	Cellular organisms (Prokaryota)	1	cellular organisms	1	ENSG00000065427	KARS	16	protein_coding	KNOWN	Housekeeping
KCNAB1	st1	Cellular organisms (Prokaryota)	1	cellular organisms	1	ENSG00000169282	KCNAB1	3	protein_coding	KNOWN	NA
KCNAB2	st1	Cellular organisms (Prokaryota)	1	cellular organisms	1	ENSG00000069424	KCNAB2	1	protein_coding	KNOWN	NA
KCNAB3	st1	Cellular organisms (Prokaryota)	1	cellular organisms	1	ENSG00000170049	KCNAB3	17	protein_coding	KNOWN	NA
KCNJ8	st1	Cellular organisms (Prokaryota)	1	cellular organisms	1	ENSG00000121361	KCNJ8	12	protein_coding	KNOWN	NA
KHK	st1	Cellular organisms (Prokaryota)	1	cellular organisms	1	ENSG00000138030	KHK	2	protein_coding	KNOWN	NA
KLHDC8A	st1	Cellular organisms (Prokaryota)	1	cellular organisms	1	ENSG00000162873	KLHDC8A	1	protein_coding	KNOWN	NA
KLK7	st1	Cellular organisms (Prokaryota)	1	cellular organisms	1	ENSG00000169035	KLK7	19	protein_coding	KNOWN	NA
KMO	st1	Cellular organisms (Prokaryota)	1	cellular organisms	1	ENSG00000117009	KMO	1	protein_coding	KNOWN	NA
KYNU	st1	Cellular organisms (Prokaryota)	1	cellular organisms	1	ENSG00000115919	KYNU	2	protein_coding	KNOWN	NA
L2HGDH	st1	Cellular organisms (Prokaryota)	1	cellular organisms	1	ENSG00000087299	L2HGDH	14	protein_coding	KNOWN	NA
L3HYPDH	st1	Cellular organisms (Prokaryota)	1	cellular organisms	1	ENSG00000126790	L3HYPDH	14	protein_coding	KNOWN	NA
LACTB2	st1	Cellular organisms (Prokaryota)	1	cellular organisms	1	ENSG00000147592	LACTB2	8	protein_coding	KNOWN	NA
LAP3	st1	Cellular organisms (Prokaryota)	1	cellular organisms	1	ENSG00000002549	LAP3	4	protein_coding	KNOWN	Housekeeping
LARS	st1	Cellular organisms (Prokaryota)	1	cellular organisms	1	ENSG00000133706	LARS	5	protein_coding	KNOWN	NA
LARS2	st1	Cellular organisms (Prokaryota)	1	cellular organisms	1	ENSG00000011376	LARS2	3	protein_coding	KNOWN	Housekeeping
LDHA	st1	Cellular organisms (Prokaryota)	1	cellular organisms	1	ENSG00000134333	LDHA	11	protein_coding	KNOWN	Housekeeping
LDHAL6A	st1	Cellular organisms (Prokaryota)	1	cellular organisms	1	ENSG00000166800	LDHAL6A	11	protein_coding	KNOWN	Tissue-enriched
LDHAL6B	st1	Cellular organisms (Prokaryota)	1	cellular organisms	1	ENSG00000171989	LDHAL6B	15	protein_coding	KNOWN	Tissue-enriched
LDHB	st1	Cellular organisms (Prokaryota)	1	cellular organisms	1	ENSG00000111716	LDHB	12	protein_coding	KNOWN	NA
LDHC	st1	Cellular organisms (Prokaryota)	1	cellular organisms	1	ENSG00000166796	LDHC	11	protein_coding	KNOWN	NA
LDHD	st1	Cellular organisms (Prokaryota)	1	cellular organisms	1	ENSG00000166816	LDHD	16	protein_coding	KNOWN	NA
LGSN	st1	Cellular organisms (Prokaryota)	1	cellular organisms	1	ENSG00000146166	LGSN	6	protein_coding	KNOWN	Tissue-enriched
LIAS	st1	Cellular organisms (Prokaryota)	1	cellular organisms	1	ENSG00000121897	LIAS	4	protein_coding	KNOWN	Housekeeping
LIG1	st1	Cellular organisms (Prokaryota)	1	cellular organisms	1	ENSG00000105486	LIG1	19	protein_coding	KNOWN	NA
LIPT1	st1	Cellular organisms (Prokaryota)	1	cellular organisms	1	ENSG00000144182	LIPT1	2	protein_coding	KNOWN	Housekeeping
LIPT2	st1	Cellular organisms (Prokaryota)	1	cellular organisms	1	ENSG00000175536	LIPT2	11	protein_coding	KNOWN	NA
LMF1	st1	Cellular organisms (Prokaryota)	1	cellular organisms	1	ENSG00000103227	LMF1	16	protein_coding	KNOWN	NA
LMF2	st1	Cellular organisms (Prokaryota)	1	cellular organisms	1	ENSG00000100258	LMF2	22	protein_coding	KNOWN	Housekeeping
LONP2	st1	Cellular organisms (Prokaryota)	1	cellular organisms	1	ENSG00000102910	LONP2	16	protein_coding	KNOWN	Housekeeping
LOR	st1	Cellular organisms (Prokaryota)	1	cellular organisms	1	ENSG00000203782	LOR	1	protein_coding	KNOWN	Tissue-enriched
LRRC20	st1	Cellular organisms (Prokaryota)	1	cellular organisms	1	ENSG00000172731	LRRC20	10	protein_coding	KNOWN	NA
LRRC57	st1	Cellular organisms (Prokaryota)	1	cellular organisms	1	ENSG00000180979	LRRC57	15	protein_coding	KNOWN	Housekeeping
LSS	st1	Cellular organisms (Prokaryota)	1	cellular organisms	1	ENSG00000160285	LSS	21	protein_coding	KNOWN	Housekeeping
LTA4H	st1	Cellular organisms (Prokaryota)	1	cellular organisms	1	ENSG00000111144	LTA4H	12	protein_coding	KNOWN	NA
LTC4S	st1	Cellular organisms (Prokaryota)	1	cellular organisms	1	ENSG00000213316	LTC4S	5	protein_coding	KNOWN	NA
LYPLA1	st1	Cellular organisms (Prokaryota)	1	cellular organisms	1	ENSG00000120992	LYPLA1	8	protein_coding	KNOWN	NA
LYPLA2	st1	Cellular organisms (Prokaryota)	1	cellular organisms	1	ENSG00000011009	LYPLA2	1	protein_coding	KNOWN	NA
MAN1A1	st1	Cellular organisms (Prokaryota)	1	cellular organisms	1	ENSG00000111885	MAN1A1	6	protein_coding	KNOWN	NA
MAN2C1	st1	Cellular organisms (Prokaryota)	1	cellular organisms	1	ENSG00000140400	MAN2C1	15	protein_coding	KNOWN	Housekeeping
MANBA	st1	Cellular organisms (Prokaryota)	1	cellular organisms	1	ENSG00000109323	MANBA	4	protein_coding	KNOWN	NA
MAOA	st1	Cellular organisms (Prokaryota)	1	cellular organisms	1	ENSG00000189221	MAOA	X	protein_coding	KNOWN	NA
MAOB	st1	Cellular organisms (Prokaryota)	1	cellular organisms	1	ENSG00000069535	MAOB	X	protein_coding	KNOWN	NA
MARC1	st1	Cellular organisms (Prokaryota)	1	cellular organisms	1	ENSG00000186205	MARC1	1	protein_coding	KNOWN	NA
MARC2	st1	Cellular organisms (Prokaryota)	1	cellular organisms	1	ENSG00000117791	MARC2	1	protein_coding	KNOWN	NA
MARS2	st1	Cellular organisms (Prokaryota)	1	cellular organisms	1	ENSG00000247626	MARS2	2	protein_coding	KNOWN	Housekeeping
MAT1A	st1	Cellular organisms (Prokaryota)	1	cellular organisms	1	ENSG00000151224	MAT1A	10	protein_coding	KNOWN	NA
MAT2A	st1	Cellular organisms (Prokaryota)	1	cellular organisms	1	ENSG00000168906	MAT2A	2	protein_coding	KNOWN	NA
MAT2B	st1	Cellular organisms (Prokaryota)	1	cellular organisms	1	ENSG00000038274	MAT2B	5	protein_coding	KNOWN	Housekeeping
MBLAC2	st1	Cellular organisms (Prokaryota)	1	cellular organisms	1	ENSG00000176055	MBLAC2	5	protein_coding	KNOWN	NA
MCAT	st1	Cellular organisms (Prokaryota)	1	cellular organisms	1	ENSG00000100294	MCAT	22	protein_coding	KNOWN	Housekeeping
MCCC1	st1	Cellular organisms (Prokaryota)	1	cellular organisms	1	ENSG00000078070	MCCC1	3	protein_coding	KNOWN	Housekeeping
MCCC2	st1	Cellular organisms (Prokaryota)	1	cellular organisms	1	ENSG00000131844	MCCC2	5	protein_coding	KNOWN	NA
MCEE	st1	Cellular organisms (Prokaryota)	1	cellular organisms	1	ENSG00000124370	MCEE	2	protein_coding	KNOWN	Housekeeping
MDH1	st1	Cellular organisms (Prokaryota)	1	cellular organisms	1	ENSG00000014641	MDH1	2	protein_coding	KNOWN	NA
ME1	st1	Cellular organisms (Prokaryota)	1	cellular organisms	1	ENSG00000065833	ME1	6	protein_coding	KNOWN	NA
ME2	st1	Cellular organisms (Prokaryota)	1	cellular organisms	1	ENSG00000082212	ME2	18	protein_coding	KNOWN	Housekeeping
ME3	st1	Cellular organisms (Prokaryota)	1	cellular organisms	1	ENSG00000151376	ME3	11	protein_coding	KNOWN	NA
MECR	st1	Cellular organisms (Prokaryota)	1	cellular organisms	1	ENSG00000116353	MECR	1	protein_coding	KNOWN	NA
METTL15	st1	Cellular organisms (Prokaryota)	1	cellular organisms	1	ENSG00000169519	METTL15	11	protein_coding	KNOWN	NA
METTL20	st1	Cellular organisms (Prokaryota)	1	cellular organisms	1	ENSG00000139160	METTL20	12	protein_coding	KNOWN	NA
METTL5	st1	Cellular organisms (Prokaryota)	1	cellular organisms	1	ENSG00000138382	METTL5	2	protein_coding	KNOWN	Housekeeping
METTL7A	st1	Cellular organisms (Prokaryota)	1	cellular organisms	1	ENSG00000185432	METTL7A	12	protein_coding	KNOWN	NA
METTL7B	st1	Cellular organisms (Prokaryota)	1	cellular organisms	1	ENSG00000170439	METTL7B	12	protein_coding	KNOWN	NA
MFSD1	st1	Cellular organisms (Prokaryota)	1	cellular organisms	1	ENSG00000118855	MFSD1	3	protein_coding	KNOWN	NA
MFSD10	st1	Cellular organisms (Prokaryota)	1	cellular organisms	1	ENSG00000109736	MFSD10	4	protein_coding	KNOWN	NA
MFSD2A	st1	Cellular organisms (Prokaryota)	1	cellular organisms	1	ENSG00000168389	MFSD2A	1	protein_coding	KNOWN	NA
MFSD2B	st1	Cellular organisms (Prokaryota)	1	cellular organisms	1	ENSG00000205639	MFSD2B	2	protein_coding	KNOWN	Tissue-enriched
MFSD3	st1	Cellular organisms (Prokaryota)	1	cellular organisms	1	ENSG00000167700	MFSD3	8	protein_coding	KNOWN	NA
MFSD7	st1	Cellular organisms (Prokaryota)	1	cellular organisms	1	ENSG00000169026	MFSD7	4	protein_coding	KNOWN	NA
MFSD9	st1	Cellular organisms (Prokaryota)	1	cellular organisms	1	ENSG00000135953	MFSD9	2	protein_coding	KNOWN	NA
MGLL	st1	Cellular organisms (Prokaryota)	1	cellular organisms	1	ENSG00000074416	MGLL	3	protein_coding	KNOWN	NA
MGMT	st1	Cellular organisms (Prokaryota)	1	cellular organisms	1	ENSG00000170430	MGMT	10	protein_coding	KNOWN	Housekeeping
MIF	st1	Cellular organisms (Prokaryota)	1	cellular organisms	1	ENSG00000240972	MIF	22	protein_coding	KNOWN	Housekeeping
MIOX	st1	Cellular organisms (Prokaryota)	1	cellular organisms	1	ENSG00000100253	MIOX	22	protein_coding	KNOWN	Tissue-enriched
MLYCD	st1	Cellular organisms (Prokaryota)	1	cellular organisms	1	ENSG00000103150	MLYCD	16	protein_coding	KNOWN	NA
MMAA	st1	Cellular organisms (Prokaryota)	1	cellular organisms	1	ENSG00000151611	MMAA	4	protein_coding	KNOWN	Housekeeping
MMAB	st1	Cellular organisms (Prokaryota)	1	cellular organisms	1	ENSG00000139428	MMAB	12	protein_coding	KNOWN	NA
MMD	st1	Cellular organisms (Prokaryota)	1	cellular organisms	1	ENSG00000108960	MMD	17	protein_coding	KNOWN	NA
MMD2	st1	Cellular organisms (Prokaryota)	1	cellular organisms	1	ENSG00000136297	MMD2	7	protein_coding	KNOWN	Tissue-enriched
MOCS1	st1	Cellular organisms (Prokaryota)	1	cellular organisms	1	ENSG00000124615	MOCS1	6	protein_coding	KNOWN	NA
MOCS2	st1	Cellular organisms (Prokaryota)	1	cellular organisms	1	ENSG00000164172	MOCS2	5	protein_coding	KNOWN	NA
MOCS3	st1	Cellular organisms (Prokaryota)	1	cellular organisms	1	ENSG00000124217	MOCS3	20	protein_coding	KNOWN	NA
MPG	st1	Cellular organisms (Prokaryota)	1	cellular organisms	1	ENSG00000103152	MPG	16	protein_coding	KNOWN	Housekeeping
MPI	st1	Cellular organisms (Prokaryota)	1	cellular organisms	1	ENSG00000178802	MPI	15	protein_coding	KNOWN	Housekeeping
MPST	st1	Cellular organisms (Prokaryota)	1	cellular organisms	1	ENSG00000128309	MPST	22	protein_coding	KNOWN	NA
MRI1	st1	Cellular organisms (Prokaryota)	1	cellular organisms	1	ENSG00000037757	MRI1	19	protein_coding	KNOWN	Housekeeping
MRPL11	st1	Cellular organisms (Prokaryota)	1	cellular organisms	1	ENSG00000174547	MRPL11	11	protein_coding	KNOWN	Housekeeping
MRPL17	st1	Cellular organisms (Prokaryota)	1	cellular organisms	1	ENSG00000158042	MRPL17	11	protein_coding	KNOWN	Housekeeping
MRPL20	st1	Cellular organisms (Prokaryota)	1	cellular organisms	1	ENSG00000242485	MRPL20	1	protein_coding	KNOWN	Housekeeping
MRPL4	st1	Cellular organisms (Prokaryota)	1	cellular organisms	1	ENSG00000105364	MRPL4	19	protein_coding	KNOWN	Housekeeping
MRPS14	st1	Cellular organisms (Prokaryota)	1	cellular organisms	1	ENSG00000120333	MRPS14	1	protein_coding	KNOWN	Housekeeping
MRPS2	st1	Cellular organisms (Prokaryota)	1	cellular organisms	1	ENSG00000122140	MRPS2	9	protein_coding	KNOWN	Housekeeping
MRRF	st1	Cellular organisms (Prokaryota)	1	cellular organisms	1	ENSG00000148187	MRRF	9	protein_coding	KNOWN	Housekeeping
MSRA	st1	Cellular organisms (Prokaryota)	1	cellular organisms	1	ENSG00000175806	MSRA	8	protein_coding	KNOWN	Housekeeping
MSRB2	st1	Cellular organisms (Prokaryota)	1	cellular organisms	1	ENSG00000148450	MSRB2	10	protein_coding	KNOWN	Housekeeping
MT-CO1	st1	Cellular organisms (Prokaryota)	1	cellular organisms	1	ENSG00000198804	MT-CO1	MT	protein_coding	KNOWN	NA
MT-CO2	st1	Cellular organisms (Prokaryota)	1	cellular organisms	1	ENSG00000198712	MT-CO2	MT	protein_coding	KNOWN	NA
MT-CO3	st1	Cellular organisms (Prokaryota)	1	cellular organisms	1	ENSG00000198938	MT-CO3	MT	protein_coding	KNOWN	NA
MT-CYB	st1	Cellular organisms (Prokaryota)	1	cellular organisms	1	ENSG00000198727	MT-CYB	MT	protein_coding	KNOWN	NA
MT-ND1	st1	Cellular organisms (Prokaryota)	1	cellular organisms	1	ENSG00000198888	MT-ND1	MT	protein_coding	KNOWN	NA
MT-ND2	st1	Cellular organisms (Prokaryota)	1	cellular organisms	1	ENSG00000198763	MT-ND2	MT	protein_coding	KNOWN	NA
MT-ND3	st1	Cellular organisms (Prokaryota)	1	cellular organisms	1	ENSG00000198840	MT-ND3	MT	protein_coding	KNOWN	NA
MT-ND4	st1	Cellular organisms (Prokaryota)	1	cellular organisms	1	ENSG00000198886	MT-ND4	MT	protein_coding	KNOWN	NA
MT-ND5	st1	Cellular organisms (Prokaryota)	1	cellular organisms	1	ENSG00000198786	MT-ND5	MT	protein_coding	KNOWN	NA
MTAP	st1	Cellular organisms (Prokaryota)	1	cellular organisms	1	ENSG00000099810	MTAP	9	protein_coding	KNOWN	NA
MTFMT	st1	Cellular organisms (Prokaryota)	1	cellular organisms	1	ENSG00000103707	MTFMT	15	protein_coding	KNOWN	Housekeeping
MTG1	st1	Cellular organisms (Prokaryota)	1	cellular organisms	1	ENSG00000148824	MTG1	10	protein_coding	KNOWN	NA
MTG2	st1	Cellular organisms (Prokaryota)	1	cellular organisms	1	ENSG00000101181	MTG2	20	protein_coding	KNOWN	NA
MTHFD2	st1	Cellular organisms (Prokaryota)	1	cellular organisms	1	ENSG00000065911	MTHFD2	2	protein_coding	KNOWN	NA
MTHFD2L	st1	Cellular organisms (Prokaryota)	1	cellular organisms	1	ENSG00000163738	MTHFD2L	4	protein_coding	KNOWN	NA
MTHFS	st1	Cellular organisms (Prokaryota)	1	cellular organisms	1	ENSG00000136371	MTHFS	15	protein_coding	KNOWN	NA
MTIF2	st1	Cellular organisms (Prokaryota)	1	cellular organisms	1	ENSG00000085760	MTIF2	2	protein_coding	KNOWN	NA
MTO1	st1	Cellular organisms (Prokaryota)	1	cellular organisms	1	ENSG00000135297	MTO1	6	protein_coding	KNOWN	Housekeeping
MTPN	st1	Cellular organisms (Prokaryota)	1	cellular organisms	1	ENSG00000105887	MTPN	7	protein_coding	KNOWN	NA
MTR	st1	Cellular organisms (Prokaryota)	1	cellular organisms	1	ENSG00000116984	MTR	1	protein_coding	KNOWN	NA
MTRF1	st1	Cellular organisms (Prokaryota)	1	cellular organisms	1	ENSG00000120662	MTRF1	13	protein_coding	KNOWN	NA
MTRF1L	st1	Cellular organisms (Prokaryota)	1	cellular organisms	1	ENSG00000112031	MTRF1L	6	protein_coding	KNOWN	NA
MUC16	st1	Cellular organisms (Prokaryota)	1	cellular organisms	1	ENSG00000181143	MUC16	19	protein_coding	KNOWN	NA
MUC17	st1	Cellular organisms (Prokaryota)	1	cellular organisms	1	ENSG00000169876	MUC17	7	protein_coding	KNOWN	NA
MUC19	st1	Cellular organisms (Prokaryota)	1	cellular organisms	1	ENSG00000205592	MUC19	12	protein_coding	KNOWN	Tissue-enriched
MUC22	st1	Cellular organisms (Prokaryota)	1	cellular organisms	1	ENSG00000261272	MUC22	6	protein_coding	KNOWN	Tissue-enriched
MUC4	st1	Cellular organisms (Prokaryota)	1	cellular organisms	1	ENSG00000145113	MUC4	3	protein_coding	KNOWN	NA
MUT	st1	Cellular organisms (Prokaryota)	1	cellular organisms	1	ENSG00000146085	MUT	6	protein_coding	KNOWN	Housekeeping
MVD	st1	Cellular organisms (Prokaryota)	1	cellular organisms	1	ENSG00000167508	MVD	16	protein_coding	KNOWN	Housekeeping
N6AMT1	st1	Cellular organisms (Prokaryota)	1	cellular organisms	1	ENSG00000156239	N6AMT1	21	protein_coding	KNOWN	NA
NAA10	st1	Cellular organisms (Prokaryota)	1	cellular organisms	1	ENSG00000102030	NAA10	X	protein_coding	KNOWN	Housekeeping
NACA	st1	Cellular organisms (Prokaryota)	1	cellular organisms	1	ENSG00000196531	NACA	12	protein_coding	KNOWN	Housekeeping
NADSYN1	st1	Cellular organisms (Prokaryota)	1	cellular organisms	1	ENSG00000172890	NADSYN1	11	protein_coding	KNOWN	NA
NAGLU	st1	Cellular organisms (Prokaryota)	1	cellular organisms	1	ENSG00000108784	NAGLU	17	protein_coding	KNOWN	NA
NAGS	st1	Cellular organisms (Prokaryota)	1	cellular organisms	1	ENSG00000161653	NAGS	17	protein_coding	KNOWN	NA
NAMPT	st1	Cellular organisms (Prokaryota)	1	cellular organisms	1	ENSG00000105835	NAMPT	7	protein_coding	KNOWN	Housekeeping
NANP	st1	Cellular organisms (Prokaryota)	1	cellular organisms	1	ENSG00000170191	NANP	20	protein_coding	KNOWN	NA
NANS	st1	Cellular organisms (Prokaryota)	1	cellular organisms	1	ENSG00000095380	NANS	9	protein_coding	KNOWN	Housekeeping
NAPRT1	st1	Cellular organisms (Prokaryota)	1	cellular organisms	1	ENSG00000147813	NAPRT1	8	protein_coding	KNOWN	NA
NARF	st1	Cellular organisms (Prokaryota)	1	cellular organisms	1	ENSG00000141562	NARF	17	protein_coding	KNOWN	Housekeeping
NARS	st1	Cellular organisms (Prokaryota)	1	cellular organisms	1	ENSG00000134440	NARS	18	protein_coding	KNOWN	Housekeeping
NARS2	st1	Cellular organisms (Prokaryota)	1	cellular organisms	1	ENSG00000137513	NARS2	11	protein_coding	KNOWN	Housekeeping
NAT1	st1	Cellular organisms (Prokaryota)	1	cellular organisms	1	ENSG00000171428	NAT1	8	protein_coding	KNOWN	NA
NAT2	st1	Cellular organisms (Prokaryota)	1	cellular organisms	1	ENSG00000156006	NAT2	8	protein_coding	KNOWN	NA
NDUFAF5	st1	Cellular organisms (Prokaryota)	1	cellular organisms	1	ENSG00000101247	NDUFAF5	20	protein_coding	KNOWN	NA
NDUFAF7	st1	Cellular organisms (Prokaryota)	1	cellular organisms	1	ENSG00000003509	NDUFAF7	2	protein_coding	KNOWN	NA
NDUFS1	st1	Cellular organisms (Prokaryota)	1	cellular organisms	1	ENSG00000023228	NDUFS1	2	protein_coding	KNOWN	NA
NDUFS2	st1	Cellular organisms (Prokaryota)	1	cellular organisms	1	ENSG00000158864	NDUFS2	1	protein_coding	KNOWN	Housekeeping
NDUFS7	st1	Cellular organisms (Prokaryota)	1	cellular organisms	1	ENSG00000115286	NDUFS7	19	protein_coding	KNOWN	Housekeeping
NDUFS8	st1	Cellular organisms (Prokaryota)	1	cellular organisms	1	ENSG00000110717	NDUFS8	11	protein_coding	KNOWN	Housekeeping
NDUFV1	st1	Cellular organisms (Prokaryota)	1	cellular organisms	1	ENSG00000167792	NDUFV1	11	protein_coding	KNOWN	Housekeeping
NDUFV2	st1	Cellular organisms (Prokaryota)	1	cellular organisms	1	ENSG00000178127	NDUFV2	18	protein_coding	KNOWN	Housekeeping
NFS1	st1	Cellular organisms (Prokaryota)	1	cellular organisms	1	ENSG00000244005	NFS1	20	protein_coding	KNOWN	NA
NFU1	st1	Cellular organisms (Prokaryota)	1	cellular organisms	1	ENSG00000169599	NFU1	2	protein_coding	KNOWN	Housekeeping
NHLRC2	st1	Cellular organisms (Prokaryota)	1	cellular organisms	1	ENSG00000196865	NHLRC2	10	protein_coding	KNOWN	NA
NIT1	st1	Cellular organisms (Prokaryota)	1	cellular organisms	1	ENSG00000158793	NIT1	1	protein_coding	KNOWN	Housekeeping
NIT2	st1	Cellular organisms (Prokaryota)	1	cellular organisms	1	ENSG00000114021	NIT2	3	protein_coding	KNOWN	Housekeeping
NLN	st1	Cellular organisms (Prokaryota)	1	cellular organisms	1	ENSG00000123213	NLN	5	protein_coding	KNOWN	NA
NME1	st1	Cellular organisms (Prokaryota)	1	cellular organisms	1	ENSG00000239672	NME1	17	protein_coding	KNOWN	NA
NME3	st1	Cellular organisms (Prokaryota)	1	cellular organisms	1	ENSG00000103024	NME3	16	protein_coding	KNOWN	Housekeeping
NME4	st1	Cellular organisms (Prokaryota)	1	cellular organisms	1	ENSG00000103202	NME4	16	protein_coding	KNOWN	NA
NMRAL1	st1	Cellular organisms (Prokaryota)	1	cellular organisms	1	ENSG00000153406	NMRAL1	16	protein_coding	KNOWN	NA
NOLC1	st1	Cellular organisms (Prokaryota)	1	cellular organisms	1	ENSG00000166197	NOLC1	10	protein_coding	KNOWN	Housekeeping
NPEPPS	st1	Cellular organisms (Prokaryota)	1	cellular organisms	1	ENSG00000141279	NPEPPS	17	protein_coding	KNOWN	NA
NPL	st1	Cellular organisms (Prokaryota)	1	cellular organisms	1	ENSG00000135838	NPL	1	protein_coding	KNOWN	NA
NQO1	st1	Cellular organisms (Prokaryota)	1	cellular organisms	1	ENSG00000181019	NQO1	16	protein_coding	KNOWN	NA
NQO2	st1	Cellular organisms (Prokaryota)	1	cellular organisms	1	ENSG00000124588	NQO2	6	protein_coding	KNOWN	Housekeeping
NT5C1A	st1	Cellular organisms (Prokaryota)	1	cellular organisms	1	ENSG00000116981	NT5C1A	1	protein_coding	KNOWN	NA
NT5E	st1	Cellular organisms (Prokaryota)	1	cellular organisms	1	ENSG00000135318	NT5E	6	protein_coding	KNOWN	NA
NT5M	st1	Cellular organisms (Prokaryota)	1	cellular organisms	1	ENSG00000205309	NT5M	17	protein_coding	KNOWN	NA
NTPCR	st1	Cellular organisms (Prokaryota)	1	cellular organisms	1	ENSG00000135778	NTPCR	1	protein_coding	KNOWN	Housekeeping
NUBP2	st1	Cellular organisms (Prokaryota)	1	cellular organisms	1	ENSG00000095906	NUBP2	16	protein_coding	KNOWN	Housekeeping
NUBPL	st1	Cellular organisms (Prokaryota)	1	cellular organisms	1	ENSG00000151413	NUBPL	14	protein_coding	KNOWN	NA
NUDT1	st1	Cellular organisms (Prokaryota)	1	cellular organisms	1	ENSG00000106268	NUDT1	7	protein_coding	KNOWN	NA
NUDT14	st1	Cellular organisms (Prokaryota)	1	cellular organisms	1	ENSG00000183828	NUDT14	14	protein_coding	KNOWN	Housekeeping
NUDT2	st1	Cellular organisms (Prokaryota)	1	cellular organisms	1	ENSG00000164978	NUDT2	9	protein_coding	KNOWN	Housekeeping
NUDT5	st1	Cellular organisms (Prokaryota)	1	cellular organisms	1	ENSG00000165609	NUDT5	10	protein_coding	KNOWN	NA
NUDT8	st1	Cellular organisms (Prokaryota)	1	cellular organisms	1	ENSG00000167799	NUDT8	11	protein_coding	KNOWN	NA
OAT	st1	Cellular organisms (Prokaryota)	1	cellular organisms	1	ENSG00000065154	OAT	10	protein_coding	KNOWN	Housekeeping
ODC1	st1	Cellular organisms (Prokaryota)	1	cellular organisms	1	ENSG00000115758	ODC1	2	protein_coding	KNOWN	Housekeeping
OGDH	st1	Cellular organisms (Prokaryota)	1	cellular organisms	1	ENSG00000105953	OGDH	7	protein_coding	KNOWN	NA
OLAH	st1	Cellular organisms (Prokaryota)	1	cellular organisms	1	ENSG00000152463	OLAH	10	protein_coding	KNOWN	NA
OPLAH	st1	Cellular organisms (Prokaryota)	1	cellular organisms	1	ENSG00000178814	OPLAH	8	protein_coding	KNOWN	NA
OSGEP	st1	Cellular organisms (Prokaryota)	1	cellular organisms	1	ENSG00000092094	OSGEP	14	protein_coding	KNOWN	Housekeeping
OSGEPL1	st1	Cellular organisms (Prokaryota)	1	cellular organisms	1	ENSG00000128694	OSGEPL1	2	protein_coding	KNOWN	NA
OTC	st1	Cellular organisms (Prokaryota)	1	cellular organisms	1	ENSG00000036473	OTC	X	protein_coding	KNOWN	NA
OXCT2	st1	Cellular organisms (Prokaryota)	1	cellular organisms	1	ENSG00000198754	OXCT2	1	protein_coding	KNOWN	NA
OXSM	st1	Cellular organisms (Prokaryota)	1	cellular organisms	1	ENSG00000151093	OXSM	3	protein_coding	KNOWN	NA
PADI1	st1	Cellular organisms (Prokaryota)	1	cellular organisms	1	ENSG00000142623	PADI1	1	protein_coding	KNOWN	NA
PAFAH1B2	st1	Cellular organisms (Prokaryota)	1	cellular organisms	1	ENSG00000168092	PAFAH1B2	11	protein_coding	KNOWN	NA
PAFAH1B3	st1	Cellular organisms (Prokaryota)	1	cellular organisms	1	ENSG00000079462	PAFAH1B3	19	protein_coding	KNOWN	NA
PAPL	st1	Cellular organisms (Prokaryota)	1	cellular organisms	1	ENSG00000183760	PAPL	19	protein_coding	KNOWN	Tissue-enriched
PARK7	st1	Cellular organisms (Prokaryota)	1	cellular organisms	1	ENSG00000116288	PARK7	1	protein_coding	KNOWN	Housekeeping
PARS2	st1	Cellular organisms (Prokaryota)	1	cellular organisms	1	ENSG00000162396	PARS2	1	protein_coding	KNOWN	NA
PBLD	st1	Cellular organisms (Prokaryota)	1	cellular organisms	1	ENSG00000108187	PBLD	10	protein_coding	KNOWN	NA
PC	st1	Cellular organisms (Prokaryota)	1	cellular organisms	1	ENSG00000173599	PC	11	protein_coding	KNOWN	NA
PCBD1	st1	Cellular organisms (Prokaryota)	1	cellular organisms	1	ENSG00000166228	PCBD1	10	protein_coding	KNOWN	NA
PCCA	st1	Cellular organisms (Prokaryota)	1	cellular organisms	1	ENSG00000175198	PCCA	13	protein_coding	KNOWN	NA
PCCB	st1	Cellular organisms (Prokaryota)	1	cellular organisms	1	ENSG00000114054	PCCB	3	protein_coding	KNOWN	NA
PCK2	st1	Cellular organisms (Prokaryota)	1	cellular organisms	1	ENSG00000100889	PCK2	14	protein_coding	KNOWN	NA
PCMT1	st1	Cellular organisms (Prokaryota)	1	cellular organisms	1	ENSG00000120265	PCMT1	6	protein_coding	KNOWN	Housekeeping
PCNA	st1	Cellular organisms (Prokaryota)	1	cellular organisms	1	ENSG00000132646	PCNA	20	protein_coding	KNOWN	Housekeeping
PCSK2	st1	Cellular organisms (Prokaryota)	1	cellular organisms	1	ENSG00000125851	PCSK2	20	protein_coding	KNOWN	NA
PDCD5	st1	Cellular organisms (Prokaryota)	1	cellular organisms	1	ENSG00000105185	PDCD5	19	protein_coding	KNOWN	Housekeeping
PDF	st1	Cellular organisms (Prokaryota)	1	cellular organisms	1	ENSG00000258429	PDF	16	protein_coding	KNOWN	NA
PDHA1	st1	Cellular organisms (Prokaryota)	1	cellular organisms	1	ENSG00000131828	PDHA1	X	protein_coding	KNOWN	NA
PDHA2	st1	Cellular organisms (Prokaryota)	1	cellular organisms	1	ENSG00000163114	PDHA2	4	protein_coding	KNOWN	Tissue-enriched
PDHB	st1	Cellular organisms (Prokaryota)	1	cellular organisms	1	ENSG00000168291	PDHB	3	protein_coding	KNOWN	Housekeeping
PDPR	st1	Cellular organisms (Prokaryota)	1	cellular organisms	1	ENSG00000090857	PDPR	16	protein_coding	KNOWN	NA
PDSS1	st1	Cellular organisms (Prokaryota)	1	cellular organisms	1	ENSG00000148459	PDSS1	10	protein_coding	KNOWN	NA
PDXP	st1	Cellular organisms (Prokaryota)	1	cellular organisms	1	ENSG00000241360	PDXP	22	protein_coding	KNOWN	NA
PECR	st1	Cellular organisms (Prokaryota)	1	cellular organisms	1	ENSG00000115425	PECR	2	protein_coding	KNOWN	NA
PELO	st1	Cellular organisms (Prokaryota)	1	cellular organisms	1	ENSG00000152684	PELO	5	protein_coding	KNOWN	Housekeeping
PEPD	st1	Cellular organisms (Prokaryota)	1	cellular organisms	1	ENSG00000124299	PEPD	19	protein_coding	KNOWN	Housekeeping
PET112	st1	Cellular organisms (Prokaryota)	1	cellular organisms	1	ENSG00000059691	PET112	4	protein_coding	KNOWN	NA
PFKFB4	st1	Cellular organisms (Prokaryota)	1	cellular organisms	1	ENSG00000114268	PFKFB4	3	protein_coding	KNOWN	NA
PFKL	st1	Cellular organisms (Prokaryota)	1	cellular organisms	1	ENSG00000141959	PFKL	21	protein_coding	KNOWN	NA
PFKM	st1	Cellular organisms (Prokaryota)	1	cellular organisms	1	ENSG00000152556	PFKM	12	protein_coding	KNOWN	NA
PGA4	st1	Cellular organisms (Prokaryota)	1	cellular organisms	1	ENSG00000229183	PGA4	11	protein_coding	KNOWN	NA
PGAM1	st1	Cellular organisms (Prokaryota)	1	cellular organisms	1	ENSG00000171314	PGAM1	10	protein_coding	KNOWN	NA
PGAM2	st1	Cellular organisms (Prokaryota)	1	cellular organisms	1	ENSG00000164708	PGAM2	7	protein_coding	KNOWN	NA
PGD	st1	Cellular organisms (Prokaryota)	1	cellular organisms	1	ENSG00000142657	PGD	1	protein_coding	KNOWN	NA
PGK1	st1	Cellular organisms (Prokaryota)	1	cellular organisms	1	ENSG00000102144	PGK1	X	protein_coding	KNOWN	Housekeeping
PGK2	st1	Cellular organisms (Prokaryota)	1	cellular organisms	1	ENSG00000170950	PGK2	6	protein_coding	KNOWN	Tissue-enriched
PGLS	st1	Cellular organisms (Prokaryota)	1	cellular organisms	1	ENSG00000130313	PGLS	19	protein_coding	KNOWN	Housekeeping
PGM1	st1	Cellular organisms (Prokaryota)	1	cellular organisms	1	ENSG00000079739	PGM1	1	protein_coding	KNOWN	NA
PGM2	st1	Cellular organisms (Prokaryota)	1	cellular organisms	1	ENSG00000169299	PGM2	4	protein_coding	KNOWN	NA
PGM2L1	st1	Cellular organisms (Prokaryota)	1	cellular organisms	1	ENSG00000165434	PGM2L1	11	protein_coding	KNOWN	NA
PGP	st1	Cellular organisms (Prokaryota)	1	cellular organisms	1	ENSG00000184207	PGP	16	protein_coding	KNOWN	NA
PHB	st1	Cellular organisms (Prokaryota)	1	cellular organisms	1	ENSG00000167085	PHB	17	protein_coding	KNOWN	Housekeeping
PHGDH	st1	Cellular organisms (Prokaryota)	1	cellular organisms	1	ENSG00000092621	PHGDH	1	protein_coding	KNOWN	NA
PHKA2	st1	Cellular organisms (Prokaryota)	1	cellular organisms	1	ENSG00000044446	PHKA2	X	protein_coding	KNOWN	NA
PHYKPL	st1	Cellular organisms (Prokaryota)	1	cellular organisms	1	ENSG00000175309	PHYKPL	5	protein_coding	KNOWN	NA
PIPOX	st1	Cellular organisms (Prokaryota)	1	cellular organisms	1	ENSG00000179761	PIPOX	17	protein_coding	KNOWN	NA
PIR	st1	Cellular organisms (Prokaryota)	1	cellular organisms	1	ENSG00000087842	PIR	X	protein_coding	KNOWN	NA
PITRM1	st1	Cellular organisms (Prokaryota)	1	cellular organisms	1	ENSG00000107959	PITRM1	10	protein_coding	KNOWN	Housekeeping
PKM	st1	Cellular organisms (Prokaryota)	1	cellular organisms	1	ENSG00000067225	PKM	15	protein_coding	KNOWN	NA
PLD3	st1	Cellular organisms (Prokaryota)	1	cellular organisms	1	ENSG00000105223	PLD3	19	protein_coding	KNOWN	Housekeeping
PLIN4	st1	Cellular organisms (Prokaryota)	1	cellular organisms	1	ENSG00000167676	PLIN4	19	protein_coding	KNOWN	NA
PM20D1	st1	Cellular organisms (Prokaryota)	1	cellular organisms	1	ENSG00000162877	PM20D1	1	protein_coding	KNOWN	NA
PM20D2	st1	Cellular organisms (Prokaryota)	1	cellular organisms	1	ENSG00000146281	PM20D2	6	protein_coding	NOVEL	NA
PNN	st1	Cellular organisms (Prokaryota)	1	cellular organisms	1	ENSG00000100941	PNN	14	protein_coding	KNOWN	Housekeeping
PNP	st1	Cellular organisms (Prokaryota)	1	cellular organisms	1	ENSG00000198805	PNP	14	protein_coding	KNOWN	NA
PNPO	st1	Cellular organisms (Prokaryota)	1	cellular organisms	1	ENSG00000108439	PNPO	17	protein_coding	KNOWN	NA
PNPT1	st1	Cellular organisms (Prokaryota)	1	cellular organisms	1	ENSG00000138035	PNPT1	2	protein_coding	KNOWN	Housekeeping
POLD1	st1	Cellular organisms (Prokaryota)	1	cellular organisms	1	ENSG00000062822	POLD1	19	protein_coding	KNOWN	NA
POLR2B	st1	Cellular organisms (Prokaryota)	1	cellular organisms	1	ENSG00000047315	POLR2B	4	protein_coding	KNOWN	Housekeeping
POLR2G	st1	Cellular organisms (Prokaryota)	1	cellular organisms	1	ENSG00000168002	POLR2G	11	protein_coding	KNOWN	Housekeeping
POLR2L	st1	Cellular organisms (Prokaryota)	1	cellular organisms	1	ENSG00000177700	POLR2L	11	protein_coding	KNOWN	Housekeeping
PON3	st1	Cellular organisms (Prokaryota)	1	cellular organisms	1	ENSG00000105852	PON3	7	protein_coding	KNOWN	NA
PPAT	st1	Cellular organisms (Prokaryota)	1	cellular organisms	1	ENSG00000128059	PPAT	4	protein_coding	KNOWN	NA
PPCDC	st1	Cellular organisms (Prokaryota)	1	cellular organisms	1	ENSG00000138621	PPCDC	15	protein_coding	KNOWN	NA
PPIA	st1	Cellular organisms (Prokaryota)	1	cellular organisms	1	ENSG00000196262	PPIA	7	protein_coding	KNOWN	NA
PPIL1	st1	Cellular organisms (Prokaryota)	1	cellular organisms	1	ENSG00000137168	PPIL1	6	protein_coding	KNOWN	NA
PPOX	st1	Cellular organisms (Prokaryota)	1	cellular organisms	1	ENSG00000143224	PPOX	1	protein_coding	KNOWN	NA
PRB2	st1	Cellular organisms (Prokaryota)	1	cellular organisms	1	ENSG00000121335	PRB2	12	protein_coding	KNOWN	Tissue-enriched
PRDX1	st1	Cellular organisms (Prokaryota)	1	cellular organisms	1	ENSG00000117450	PRDX1	1	protein_coding	KNOWN	Housekeeping
PRDX2	st1	Cellular organisms (Prokaryota)	1	cellular organisms	1	ENSG00000167815	PRDX2	19	protein_coding	KNOWN	Housekeeping
PRDX3	st1	Cellular organisms (Prokaryota)	1	cellular organisms	1	ENSG00000165672	PRDX3	10	protein_coding	KNOWN	Housekeeping
PRDX4	st1	Cellular organisms (Prokaryota)	1	cellular organisms	1	ENSG00000123131	PRDX4	X	protein_coding	KNOWN	NA
PRDX5	st1	Cellular organisms (Prokaryota)	1	cellular organisms	1	ENSG00000126432	PRDX5	11	protein_coding	KNOWN	Housekeeping
PRDX6	st1	Cellular organisms (Prokaryota)	1	cellular organisms	1	ENSG00000117592	PRDX6	1	protein_coding	KNOWN	Housekeeping
PREP	st1	Cellular organisms (Prokaryota)	1	cellular organisms	1	ENSG00000085377	PREP	6	protein_coding	KNOWN	Housekeeping
PRKAR1B	st1	Cellular organisms (Prokaryota)	1	cellular organisms	1	ENSG00000188191	PRKAR1B	7	protein_coding	KNOWN	NA
PRKX	st1	Cellular organisms (Prokaryota)	1	cellular organisms	1	ENSG00000183943	PRKX	X	protein_coding	KNOWN	NA
PRODH2	st1	Cellular organisms (Prokaryota)	1	cellular organisms	1	ENSG00000250799	PRODH2	19	protein_coding	KNOWN	NA
PROSC	st1	Cellular organisms (Prokaryota)	1	cellular organisms	1	ENSG00000147471	PROSC	8	protein_coding	KNOWN	Housekeeping
PRPS1	st1	Cellular organisms (Prokaryota)	1	cellular organisms	1	ENSG00000147224	PRPS1	X	protein_coding	KNOWN	Housekeeping
PRPS1L1	st1	Cellular organisms (Prokaryota)	1	cellular organisms	1	ENSG00000229937	PRPS1L1	7	protein_coding	KNOWN	Tissue-enriched
PRPS2	st1	Cellular organisms (Prokaryota)	1	cellular organisms	1	ENSG00000101911	PRPS2	X	protein_coding	KNOWN	NA
PRPSAP1	st1	Cellular organisms (Prokaryota)	1	cellular organisms	1	ENSG00000161542	PRPSAP1	17	protein_coding	KNOWN	Housekeeping
PRSS8	st1	Cellular organisms (Prokaryota)	1	cellular organisms	1	ENSG00000052344	PRSS8	16	protein_coding	KNOWN	NA
PSAT1	st1	Cellular organisms (Prokaryota)	1	cellular organisms	1	ENSG00000135069	PSAT1	9	protein_coding	KNOWN	NA
PSMA7	st1	Cellular organisms (Prokaryota)	1	cellular organisms	1	ENSG00000101182	PSMA7	20	protein_coding	KNOWN	Housekeeping
PSMA8	st1	Cellular organisms (Prokaryota)	1	cellular organisms	1	ENSG00000154611	PSMA8	18	protein_coding	KNOWN	Tissue-enriched
PSPH	st1	Cellular organisms (Prokaryota)	1	cellular organisms	1	ENSG00000146733	PSPH	7	protein_coding	KNOWN	NA
PTER	st1	Cellular organisms (Prokaryota)	1	cellular organisms	1	ENSG00000165983	PTER	10	protein_coding	KNOWN	NA
PTGR1	st1	Cellular organisms (Prokaryota)	1	cellular organisms	1	ENSG00000106853	PTGR1	9	protein_coding	KNOWN	NA
PTGR2	st1	Cellular organisms (Prokaryota)	1	cellular organisms	1	ENSG00000140043	PTGR2	14	protein_coding	KNOWN	NA
PTRH1	st1	Cellular organisms (Prokaryota)	1	cellular organisms	1	ENSG00000187024	PTRH1	9	protein_coding	KNOWN	NA
PTRH2	st1	Cellular organisms (Prokaryota)	1	cellular organisms	1	ENSG00000141378	PTRH2	17	protein_coding	KNOWN	Housekeeping
PTS	st1	Cellular organisms (Prokaryota)	1	cellular organisms	1	ENSG00000150787	PTS	11	protein_coding	KNOWN	NA
PUSL1	st1	Cellular organisms (Prokaryota)	1	cellular organisms	1	ENSG00000169972	PUSL1	1	protein_coding	KNOWN	NA
PYCR1	st1	Cellular organisms (Prokaryota)	1	cellular organisms	1	ENSG00000183010	PYCR1	17	protein_coding	KNOWN	NA
PYCR2	st1	Cellular organisms (Prokaryota)	1	cellular organisms	1	ENSG00000143811	PYCR2	1	protein_coding	KNOWN	Housekeeping
PYCRL	st1	Cellular organisms (Prokaryota)	1	cellular organisms	1	ENSG00000104524	PYCRL	8	protein_coding	KNOWN	NA
PYGB	st1	Cellular organisms (Prokaryota)	1	cellular organisms	1	ENSG00000100994	PYGB	20	protein_coding	KNOWN	NA
PYGL	st1	Cellular organisms (Prokaryota)	1	cellular organisms	1	ENSG00000100504	PYGL	14	protein_coding	KNOWN	NA
PYGM	st1	Cellular organisms (Prokaryota)	1	cellular organisms	1	ENSG00000068976	PYGM	11	protein_coding	KNOWN	NA
PYROXD2	st1	Cellular organisms (Prokaryota)	1	cellular organisms	1	ENSG00000119943	PYROXD2	10	protein_coding	KNOWN	NA
QPRT	st1	Cellular organisms (Prokaryota)	1	cellular organisms	1	ENSG00000103485	QPRT	16	protein_coding	KNOWN	NA
QRSL1	st1	Cellular organisms (Prokaryota)	1	cellular organisms	1	ENSG00000130348	QRSL1	6	protein_coding	KNOWN	Housekeeping
QTRT1	st1	Cellular organisms (Prokaryota)	1	cellular organisms	1	ENSG00000213339	QTRT1	19	protein_coding	KNOWN	Housekeeping
RAB1B	st1	Cellular organisms (Prokaryota)	1	cellular organisms	1	ENSG00000174903	RAB1B	11	protein_coding	KNOWN	Housekeeping
RAB8B	st1	Cellular organisms (Prokaryota)	1	cellular organisms	1	ENSG00000166128	RAB8B	15	protein_coding	KNOWN	NA
RAD51	st1	Cellular organisms (Prokaryota)	1	cellular organisms	1	ENSG00000051180	RAD51	15	protein_coding	KNOWN	NA
RARS	st1	Cellular organisms (Prokaryota)	1	cellular organisms	1	ENSG00000113643	RARS	5	protein_coding	KNOWN	Housekeeping
RARS2	st1	Cellular organisms (Prokaryota)	1	cellular organisms	1	ENSG00000146282	RARS2	6	protein_coding	KNOWN	Housekeeping
RBBP9	st1	Cellular organisms (Prokaryota)	1	cellular organisms	1	ENSG00000089050	RBBP9	20	protein_coding	KNOWN	NA
RBKS	st1	Cellular organisms (Prokaryota)	1	cellular organisms	1	ENSG00000171174	RBKS	2	protein_coding	KNOWN	NA
RBM3	st1	Cellular organisms (Prokaryota)	1	cellular organisms	1	ENSG00000102317	RBM3	X	protein_coding	KNOWN	NA
RBMY1A1	st1	Cellular organisms (Prokaryota)	1	cellular organisms	1	ENSG00000234414	RBMY1A1	Y	protein_coding	KNOWN	Tissue-enriched
RDH11	st1	Cellular organisms (Prokaryota)	1	cellular organisms	1	ENSG00000072042	RDH11	14	protein_coding	KNOWN	NA
RDH14	st1	Cellular organisms (Prokaryota)	1	cellular organisms	1	ENSG00000240857	RDH14	2	protein_coding	KNOWN	Housekeeping
RENBP	st1	Cellular organisms (Prokaryota)	1	cellular organisms	1	ENSG00000102032	RENBP	X	protein_coding	KNOWN	NA
RETSAT	st1	Cellular organisms (Prokaryota)	1	cellular organisms	1	ENSG00000042445	RETSAT	2	protein_coding	KNOWN	NA
REXO2	st1	Cellular organisms (Prokaryota)	1	cellular organisms	1	ENSG00000076043	REXO2	11	protein_coding	KNOWN	NA
RFC4	st1	Cellular organisms (Prokaryota)	1	cellular organisms	1	ENSG00000163918	RFC4	3	protein_coding	KNOWN	NA
RGN	st1	Cellular organisms (Prokaryota)	1	cellular organisms	1	ENSG00000130988	RGN	X	protein_coding	KNOWN	NA
RHBG	st1	Cellular organisms (Prokaryota)	1	cellular organisms	1	ENSG00000132677	RHBG	1	protein_coding	KNOWN	NA
RNASEH1	st1	Cellular organisms (Prokaryota)	1	cellular organisms	1	ENSG00000171865	RNASEH1	2	protein_coding	KNOWN	Housekeeping
RNPEP	st1	Cellular organisms (Prokaryota)	1	cellular organisms	1	ENSG00000176393	RNPEP	1	protein_coding	KNOWN	Housekeeping
RP11-467N20.5	st1	Cellular organisms (Prokaryota)	1	cellular organisms	1	ENSG00000259455	RP11-467N20.5	15	protein_coding	NOVEL	Tissue-enriched
RPE	st1	Cellular organisms (Prokaryota)	1	cellular organisms	1	ENSG00000197713	RPE	2	protein_coding	KNOWN	NA
RPE65	st1	Cellular organisms (Prokaryota)	1	cellular organisms	1	ENSG00000116745	RPE65	1	protein_coding	KNOWN	Tissue-enriched
RPEL1	st1	Cellular organisms (Prokaryota)	1	cellular organisms	1	ENSG00000235376	RPEL1	10	protein_coding	PUTATIVE	NA
RPIA	st1	Cellular organisms (Prokaryota)	1	cellular organisms	1	ENSG00000153574	RPIA	2	protein_coding	KNOWN	NA
RPL10	st1	Cellular organisms (Prokaryota)	1	cellular organisms	1	ENSG00000147403	RPL10	X	protein_coding	KNOWN	NA
RPL10A	st1	Cellular organisms (Prokaryota)	1	cellular organisms	1	ENSG00000198755	RPL10A	6	protein_coding	KNOWN	Housekeeping
RPL11	st1	Cellular organisms (Prokaryota)	1	cellular organisms	1	ENSG00000142676	RPL11	1	protein_coding	KNOWN	Housekeeping
RPL12	st1	Cellular organisms (Prokaryota)	1	cellular organisms	1	ENSG00000197958	RPL12	9	protein_coding	KNOWN	NA
RPL13A	st1	Cellular organisms (Prokaryota)	1	cellular organisms	1	ENSG00000142541	RPL13A	19	protein_coding	KNOWN	NA
RPL15	st1	Cellular organisms (Prokaryota)	1	cellular organisms	1	ENSG00000174748	RPL15	3	protein_coding	KNOWN	NA
RPL17	st1	Cellular organisms (Prokaryota)	1	cellular organisms	1	ENSG00000265681	RPL17	18	protein_coding	KNOWN	NA
RPL23	st1	Cellular organisms (Prokaryota)	1	cellular organisms	1	ENSG00000125691	RPL23	17	protein_coding	KNOWN	NA
RPL26	st1	Cellular organisms (Prokaryota)	1	cellular organisms	1	ENSG00000161970	RPL26	17	protein_coding	KNOWN	NA
RPL26L1	st1	Cellular organisms (Prokaryota)	1	cellular organisms	1	ENSG00000037241	RPL26L1	5	protein_coding	KNOWN	Housekeeping
RPL3	st1	Cellular organisms (Prokaryota)	1	cellular organisms	1	ENSG00000100316	RPL3	22	protein_coding	KNOWN	NA
RPL30	st1	Cellular organisms (Prokaryota)	1	cellular organisms	1	ENSG00000156482	RPL30	8	protein_coding	KNOWN	Housekeeping
RPL32	st1	Cellular organisms (Prokaryota)	1	cellular organisms	1	ENSG00000144713	RPL32	3	protein_coding	KNOWN	Housekeeping
RPL36A	st1	Cellular organisms (Prokaryota)	1	cellular organisms	1	ENSG00000241343	RPL36A	X	protein_coding	KNOWN	NA
RPL37A	st1	Cellular organisms (Prokaryota)	1	cellular organisms	1	ENSG00000197756	RPL37A	2	protein_coding	KNOWN	NA
RPL8	st1	Cellular organisms (Prokaryota)	1	cellular organisms	1	ENSG00000161016	RPL8	8	protein_coding	KNOWN	Housekeeping
RPL9	st1	Cellular organisms (Prokaryota)	1	cellular organisms	1	ENSG00000163682	RPL9	4	protein_coding	KNOWN	NA
RPLP0	st1	Cellular organisms (Prokaryota)	1	cellular organisms	1	ENSG00000089157	RPLP0	12	protein_coding	KNOWN	NA
RPP14	st1	Cellular organisms (Prokaryota)	1	cellular organisms	1	ENSG00000255154	RPP14	3	protein_coding	NOVEL	NA
RPS13	st1	Cellular organisms (Prokaryota)	1	cellular organisms	1	ENSG00000110700	RPS13	11	protein_coding	KNOWN	Housekeeping
RPS14	st1	Cellular organisms (Prokaryota)	1	cellular organisms	1	ENSG00000164587	RPS14	5	protein_coding	KNOWN	NA
RPS15	st1	Cellular organisms (Prokaryota)	1	cellular organisms	1	ENSG00000115268	RPS15	19	protein_coding	KNOWN	NA
RPS15A	st1	Cellular organisms (Prokaryota)	1	cellular organisms	1	ENSG00000134419	RPS15A	16	protein_coding	KNOWN	NA
RPS16	st1	Cellular organisms (Prokaryota)	1	cellular organisms	1	ENSG00000105193	RPS16	19	protein_coding	KNOWN	NA
RPS2	st1	Cellular organisms (Prokaryota)	1	cellular organisms	1	ENSG00000140988	RPS2	16	protein_coding	KNOWN	NA
RPS20	st1	Cellular organisms (Prokaryota)	1	cellular organisms	1	ENSG00000008988	RPS20	8	protein_coding	KNOWN	NA
RPS23	st1	Cellular organisms (Prokaryota)	1	cellular organisms	1	ENSG00000186468	RPS23	5	protein_coding	KNOWN	Housekeeping
RPS28	st1	Cellular organisms (Prokaryota)	1	cellular organisms	1	ENSG00000233927	RPS28	19	protein_coding	KNOWN	NA
RPS29	st1	Cellular organisms (Prokaryota)	1	cellular organisms	1	ENSG00000213741	RPS29	14	protein_coding	KNOWN	NA
RPS3	st1	Cellular organisms (Prokaryota)	1	cellular organisms	1	ENSG00000149273	RPS3	11	protein_coding	KNOWN	NA
RPS3A	st1	Cellular organisms (Prokaryota)	1	cellular organisms	1	ENSG00000145425	RPS3A	4	protein_coding	KNOWN	NA
RPS4X	st1	Cellular organisms (Prokaryota)	1	cellular organisms	1	ENSG00000198034	RPS4X	X	protein_coding	KNOWN	NA
RPS4Y1	st1	Cellular organisms (Prokaryota)	1	cellular organisms	1	ENSG00000129824	RPS4Y1	Y	protein_coding	KNOWN	NA
RPS4Y2	st1	Cellular organisms (Prokaryota)	1	cellular organisms	1	ENSG00000157828	RPS4Y2	Y	protein_coding	KNOWN	Tissue-enriched
RPS5	st1	Cellular organisms (Prokaryota)	1	cellular organisms	1	ENSG00000083845	RPS5	19	protein_coding	KNOWN	Housekeeping
RPS6KB2	st1	Cellular organisms (Prokaryota)	1	cellular organisms	1	ENSG00000175634	RPS6KB2	11	protein_coding	KNOWN	Housekeeping
RPUSD1	st1	Cellular organisms (Prokaryota)	1	cellular organisms	1	ENSG00000007376	RPUSD1	16	protein_coding	KNOWN	NA
RRM1	st1	Cellular organisms (Prokaryota)	1	cellular organisms	1	ENSG00000167325	RRM1	11	protein_coding	KNOWN	Housekeeping
RRM2	st1	Cellular organisms (Prokaryota)	1	cellular organisms	1	ENSG00000171848	RRM2	2	protein_coding	KNOWN	NA
RRM2B	st1	Cellular organisms (Prokaryota)	1	cellular organisms	1	ENSG00000048392	RRM2B	8	protein_coding	KNOWN	NA
RSAD1	st1	Cellular organisms (Prokaryota)	1	cellular organisms	1	ENSG00000136444	RSAD1	17	protein_coding	KNOWN	Housekeeping
RSAD2	st1	Cellular organisms (Prokaryota)	1	cellular organisms	1	ENSG00000134321	RSAD2	2	protein_coding	KNOWN	NA
RSRC1	st1	Cellular organisms (Prokaryota)	1	cellular organisms	1	ENSG00000174891	RSRC1	3	protein_coding	KNOWN	Housekeeping
RTCA	st1	Cellular organisms (Prokaryota)	1	cellular organisms	1	ENSG00000137996	RTCA	1	protein_coding	KNOWN	Housekeeping
RTCB	st1	Cellular organisms (Prokaryota)	1	cellular organisms	1	ENSG00000100220	RTCB	22	protein_coding	KNOWN	NA
RTN4IP1	st1	Cellular organisms (Prokaryota)	1	cellular organisms	1	ENSG00000130347	RTN4IP1	6	protein_coding	KNOWN	NA
RUVBL1	st1	Cellular organisms (Prokaryota)	1	cellular organisms	1	ENSG00000175792	RUVBL1	3	protein_coding	KNOWN	Housekeeping
RUVBL2	st1	Cellular organisms (Prokaryota)	1	cellular organisms	1	ENSG00000183207	RUVBL2	19	protein_coding	KNOWN	NA
SAFB	st1	Cellular organisms (Prokaryota)	1	cellular organisms	1	ENSG00000160633	SAFB	19	protein_coding	KNOWN	NA
SARDH	st1	Cellular organisms (Prokaryota)	1	cellular organisms	1	ENSG00000123453	SARDH	9	protein_coding	KNOWN	NA
SARS	st1	Cellular organisms (Prokaryota)	1	cellular organisms	1	ENSG00000031698	SARS	1	protein_coding	KNOWN	Housekeeping
SARS2	st1	Cellular organisms (Prokaryota)	1	cellular organisms	1	ENSG00000104835	SARS2	19	protein_coding	KNOWN	NA
SAT1	st1	Cellular organisms (Prokaryota)	1	cellular organisms	1	ENSG00000130066	SAT1	X	protein_coding	KNOWN	NA
SAT2	st1	Cellular organisms (Prokaryota)	1	cellular organisms	1	ENSG00000141504	SAT2	17	protein_coding	KNOWN	Housekeeping
SBK1	st1	Cellular organisms (Prokaryota)	1	cellular organisms	1	ENSG00000188322	SBK1	16	protein_coding	KNOWN	NA
SCAF1	st1	Cellular organisms (Prokaryota)	1	cellular organisms	1	ENSG00000126461	SCAF1	19	protein_coding	KNOWN	Housekeeping
SCCPDH	st1	Cellular organisms (Prokaryota)	1	cellular organisms	1	ENSG00000143653	SCCPDH	1	protein_coding	KNOWN	NA
SCD	st1	Cellular organisms (Prokaryota)	1	cellular organisms	1	ENSG00000099194	SCD	10	protein_coding	KNOWN	NA
SCD5	st1	Cellular organisms (Prokaryota)	1	cellular organisms	1	ENSG00000145284	SCD5	4	protein_coding	KNOWN	NA
SCLY	st1	Cellular organisms (Prokaryota)	1	cellular organisms	1	ENSG00000132330	SCLY	2	protein_coding	KNOWN	NA
SCP2	st1	Cellular organisms (Prokaryota)	1	cellular organisms	1	ENSG00000116171	SCP2	1	protein_coding	KNOWN	Housekeeping
SDHA	st1	Cellular organisms (Prokaryota)	1	cellular organisms	1	ENSG00000073578	SDHA	5	protein_coding	KNOWN	Housekeeping
SDHB	st1	Cellular organisms (Prokaryota)	1	cellular organisms	1	ENSG00000117118	SDHB	1	protein_coding	KNOWN	Housekeeping
SDR16C5	st1	Cellular organisms (Prokaryota)	1	cellular organisms	1	ENSG00000170786	SDR16C5	8	protein_coding	KNOWN	NA
SDR39U1	st1	Cellular organisms (Prokaryota)	1	cellular organisms	1	ENSG00000100445	SDR39U1	14	protein_coding	KNOWN	Housekeeping
SDR42E2	st1	Cellular organisms (Prokaryota)	1	cellular organisms	1	ENSG00000183921	SDR42E2	16	protein_coding	KNOWN	Tissue-enriched
SDS	st1	Cellular organisms (Prokaryota)	1	cellular organisms	1	ENSG00000135094	SDS	12	protein_coding	KNOWN	NA
SDSL	st1	Cellular organisms (Prokaryota)	1	cellular organisms	1	ENSG00000139410	SDSL	12	protein_coding	KNOWN	NA
SEC61A1	st1	Cellular organisms (Prokaryota)	1	cellular organisms	1	ENSG00000058262	SEC61A1	3	protein_coding	KNOWN	Housekeeping
SEC61A2	st1	Cellular organisms (Prokaryota)	1	cellular organisms	1	ENSG00000065665	SEC61A2	10	protein_coding	KNOWN	NA
SEL1L	st1	Cellular organisms (Prokaryota)	1	cellular organisms	1	ENSG00000071537	SEL1L	14	protein_coding	KNOWN	Housekeeping
SEL1L2	st1	Cellular organisms (Prokaryota)	1	cellular organisms	1	ENSG00000101251	SEL1L2	20	protein_coding	KNOWN	NA
SELENBP1	st1	Cellular organisms (Prokaryota)	1	cellular organisms	1	ENSG00000143416	SELENBP1	1	protein_coding	KNOWN	NA
SELO	st1	Cellular organisms (Prokaryota)	1	cellular organisms	1	ENSG00000073169	SELO	22	protein_coding	KNOWN	Housekeeping
SEPHS1	st1	Cellular organisms (Prokaryota)	1	cellular organisms	1	ENSG00000086475	SEPHS1	10	protein_coding	KNOWN	Housekeeping
SEPHS2	st1	Cellular organisms (Prokaryota)	1	cellular organisms	1	ENSG00000179918	SEPHS2	16	protein_coding	KNOWN	NA
SERGEF	st1	Cellular organisms (Prokaryota)	1	cellular organisms	1	ENSG00000129158	SERGEF	11	protein_coding	KNOWN	Housekeeping
SERHL2	st1	Cellular organisms (Prokaryota)	1	cellular organisms	1	ENSG00000183569	SERHL2	22	protein_coding	KNOWN	NA
SERPINB1	st1	Cellular organisms (Prokaryota)	1	cellular organisms	1	ENSG00000021355	SERPINB1	6	protein_coding	KNOWN	NA
SERPINB10	st1	Cellular organisms (Prokaryota)	1	cellular organisms	1	ENSG00000242550	SERPINB10	18	protein_coding	KNOWN	Tissue-enriched
SGPL1	st1	Cellular organisms (Prokaryota)	1	cellular organisms	1	ENSG00000166224	SGPL1	10	protein_coding	KNOWN	Housekeeping
SGSH	st1	Cellular organisms (Prokaryota)	1	cellular organisms	1	ENSG00000181523	SGSH	17	protein_coding	KNOWN	NA
SHMT1	st1	Cellular organisms (Prokaryota)	1	cellular organisms	1	ENSG00000176974	SHMT1	17	protein_coding	KNOWN	NA
SHMT2	st1	Cellular organisms (Prokaryota)	1	cellular organisms	1	ENSG00000182199	SHMT2	12	protein_coding	KNOWN	NA
SIAE	st1	Cellular organisms (Prokaryota)	1	cellular organisms	1	ENSG00000110013	SIAE	11	protein_coding	KNOWN	NA
SIRT4	st1	Cellular organisms (Prokaryota)	1	cellular organisms	1	ENSG00000089163	SIRT4	12	protein_coding	KNOWN	NA
SIRT5	st1	Cellular organisms (Prokaryota)	1	cellular organisms	1	ENSG00000124523	SIRT5	6	protein_coding	KNOWN	Housekeeping
SLC10A2	st1	Cellular organisms (Prokaryota)	1	cellular organisms	1	ENSG00000125255	SLC10A2	13	protein_coding	KNOWN	Tissue-enriched
SLC10A7	st1	Cellular organisms (Prokaryota)	1	cellular organisms	1	ENSG00000120519	SLC10A7	4	protein_coding	KNOWN	NA
SLC11A2	st1	Cellular organisms (Prokaryota)	1	cellular organisms	1	ENSG00000110911	SLC11A2	12	protein_coding	KNOWN	NA
SLC13A3	st1	Cellular organisms (Prokaryota)	1	cellular organisms	1	ENSG00000158296	SLC13A3	20	protein_coding	KNOWN	NA
SLC13A5	st1	Cellular organisms (Prokaryota)	1	cellular organisms	1	ENSG00000141485	SLC13A5	17	protein_coding	KNOWN	NA
SLC14A1	st1	Cellular organisms (Prokaryota)	1	cellular organisms	1	ENSG00000141469	SLC14A1	18	protein_coding	KNOWN	NA
SLC16A11	st1	Cellular organisms (Prokaryota)	1	cellular organisms	1	ENSG00000174326	SLC16A11	17	protein_coding	KNOWN	NA
SLC16A13	st1	Cellular organisms (Prokaryota)	1	cellular organisms	1	ENSG00000174327	SLC16A13	17	protein_coding	KNOWN	NA
SLC17A3	st1	Cellular organisms (Prokaryota)	1	cellular organisms	1	ENSG00000124564	SLC17A3	6	protein_coding	KNOWN	Tissue-enriched
SLC17A5	st1	Cellular organisms (Prokaryota)	1	cellular organisms	1	ENSG00000119899	SLC17A5	6	protein_coding	KNOWN	NA
SLC17A7	st1	Cellular organisms (Prokaryota)	1	cellular organisms	1	ENSG00000104888	SLC17A7	19	protein_coding	KNOWN	NA
SLC17A8	st1	Cellular organisms (Prokaryota)	1	cellular organisms	1	ENSG00000179520	SLC17A8	12	protein_coding	KNOWN	Tissue-enriched
SLC18A2	st1	Cellular organisms (Prokaryota)	1	cellular organisms	1	ENSG00000165646	SLC18A2	10	protein_coding	KNOWN	NA
SLC1A2	st1	Cellular organisms (Prokaryota)	1	cellular organisms	1	ENSG00000110436	SLC1A2	11	protein_coding	KNOWN	NA
SLC1A3	st1	Cellular organisms (Prokaryota)	1	cellular organisms	1	ENSG00000079215	SLC1A3	5	protein_coding	KNOWN	NA
SLC1A4	st1	Cellular organisms (Prokaryota)	1	cellular organisms	1	ENSG00000115902	SLC1A4	2	protein_coding	KNOWN	NA
SLC1A5	st1	Cellular organisms (Prokaryota)	1	cellular organisms	1	ENSG00000105281	SLC1A5	19	protein_coding	KNOWN	NA
SLC1A6	st1	Cellular organisms (Prokaryota)	1	cellular organisms	1	ENSG00000105143	SLC1A6	19	protein_coding	KNOWN	Tissue-enriched
SLC20A1	st1	Cellular organisms (Prokaryota)	1	cellular organisms	1	ENSG00000144136	SLC20A1	2	protein_coding	KNOWN	Housekeeping
SLC20A2	st1	Cellular organisms (Prokaryota)	1	cellular organisms	1	ENSG00000168575	SLC20A2	8	protein_coding	KNOWN	NA
SLC22A11	st1	Cellular organisms (Prokaryota)	1	cellular organisms	1	ENSG00000168065	SLC22A11	11	protein_coding	KNOWN	Tissue-enriched
SLC22A13	st1	Cellular organisms (Prokaryota)	1	cellular organisms	1	ENSG00000172940	SLC22A13	3	protein_coding	KNOWN	Tissue-enriched
SLC22A24	st1	Cellular organisms (Prokaryota)	1	cellular organisms	1	ENSG00000197658	SLC22A24	11	protein_coding	KNOWN	Tissue-enriched
SLC22A5	st1	Cellular organisms (Prokaryota)	1	cellular organisms	1	ENSG00000197375	SLC22A5	5	protein_coding	KNOWN	NA
SLC23A1	st1	Cellular organisms (Prokaryota)	1	cellular organisms	1	ENSG00000170482	SLC23A1	5	protein_coding	KNOWN	NA
SLC23A2	st1	Cellular organisms (Prokaryota)	1	cellular organisms	1	ENSG00000089057	SLC23A2	20	protein_coding	KNOWN	NA
SLC26A10	st1	Cellular organisms (Prokaryota)	1	cellular organisms	1	ENSG00000135502	SLC26A10	12	protein_coding	KNOWN	NA
SLC26A11	st1	Cellular organisms (Prokaryota)	1	cellular organisms	1	ENSG00000181045	SLC26A11	17	protein_coding	KNOWN	NA
SLC27A4	st1	Cellular organisms (Prokaryota)	1	cellular organisms	1	ENSG00000167114	SLC27A4	9	protein_coding	KNOWN	NA
SLC27A5	st1	Cellular organisms (Prokaryota)	1	cellular organisms	1	ENSG00000083807	SLC27A5	19	protein_coding	KNOWN	NA
SLC27A6	st1	Cellular organisms (Prokaryota)	1	cellular organisms	1	ENSG00000113396	SLC27A6	5	protein_coding	KNOWN	NA
SLC28A1	st1	Cellular organisms (Prokaryota)	1	cellular organisms	1	ENSG00000156222	SLC28A1	15	protein_coding	KNOWN	NA
SLC28A2	st1	Cellular organisms (Prokaryota)	1	cellular organisms	1	ENSG00000137860	SLC28A2	15	protein_coding	KNOWN	NA
SLC2A12	st1	Cellular organisms (Prokaryota)	1	cellular organisms	1	ENSG00000146411	SLC2A12	6	protein_coding	KNOWN	NA
SLC2A13	st1	Cellular organisms (Prokaryota)	1	cellular organisms	1	ENSG00000151229	SLC2A13	12	protein_coding	KNOWN	NA
SLC2A7	st1	Cellular organisms (Prokaryota)	1	cellular organisms	1	ENSG00000197241	SLC2A7	1	protein_coding	KNOWN	Tissue-enriched
SLC30A2	st1	Cellular organisms (Prokaryota)	1	cellular organisms	1	ENSG00000158014	SLC30A2	1	protein_coding	KNOWN	NA
SLC30A3	st1	Cellular organisms (Prokaryota)	1	cellular organisms	1	ENSG00000115194	SLC30A3	2	protein_coding	KNOWN	Tissue-enriched
SLC30A4	st1	Cellular organisms (Prokaryota)	1	cellular organisms	1	ENSG00000104154	SLC30A4	15	protein_coding	KNOWN	NA
SLC30A8	st1	Cellular organisms (Prokaryota)	1	cellular organisms	1	ENSG00000164756	SLC30A8	8	protein_coding	KNOWN	NA
SLC35G1	st1	Cellular organisms (Prokaryota)	1	cellular organisms	1	ENSG00000176273	SLC35G1	10	protein_coding	KNOWN	NA
SLC37A2	st1	Cellular organisms (Prokaryota)	1	cellular organisms	1	ENSG00000134955	SLC37A2	11	protein_coding	KNOWN	NA
SLC37A3	st1	Cellular organisms (Prokaryota)	1	cellular organisms	1	ENSG00000157800	SLC37A3	7	protein_coding	KNOWN	NA
SLC37A4	st1	Cellular organisms (Prokaryota)	1	cellular organisms	1	ENSG00000137700	SLC37A4	11	protein_coding	KNOWN	NA
SLC39A11	st1	Cellular organisms (Prokaryota)	1	cellular organisms	1	ENSG00000133195	SLC39A11	17	protein_coding	KNOWN	NA
SLC39A2	st1	Cellular organisms (Prokaryota)	1	cellular organisms	1	ENSG00000165794	SLC39A2	14	protein_coding	KNOWN	NA
SLC3A1	st1	Cellular organisms (Prokaryota)	1	cellular organisms	1	ENSG00000138079	SLC3A1	2	protein_coding	KNOWN	NA
SLC47A1	st1	Cellular organisms (Prokaryota)	1	cellular organisms	1	ENSG00000142494	SLC47A1	17	protein_coding	KNOWN	NA
SLC47A2	st1	Cellular organisms (Prokaryota)	1	cellular organisms	1	ENSG00000180638	SLC47A2	17	protein_coding	KNOWN	Tissue-enriched
SLC5A10	st1	Cellular organisms (Prokaryota)	1	cellular organisms	1	ENSG00000154025	SLC5A10	17	protein_coding	KNOWN	Tissue-enriched
SLC5A11	st1	Cellular organisms (Prokaryota)	1	cellular organisms	1	ENSG00000158865	SLC5A11	16	protein_coding	KNOWN	NA
SLC5A2	st1	Cellular organisms (Prokaryota)	1	cellular organisms	1	ENSG00000140675	SLC5A2	16	protein_coding	KNOWN	Tissue-enriched
SLC5A3	st1	Cellular organisms (Prokaryota)	1	cellular organisms	1	ENSG00000272962	SLC5A3	21	protein_coding	KNOWN	NA
SLC5A4	st1	Cellular organisms (Prokaryota)	1	cellular organisms	1	ENSG00000100191	SLC5A4	22	protein_coding	KNOWN	NA
SLC5A5	st1	Cellular organisms (Prokaryota)	1	cellular organisms	1	ENSG00000105641	SLC5A5	19	protein_coding	KNOWN	Tissue-enriched
SLC5A6	st1	Cellular organisms (Prokaryota)	1	cellular organisms	1	ENSG00000138074	SLC5A6	2	protein_coding	KNOWN	NA
SLC5A7	st1	Cellular organisms (Prokaryota)	1	cellular organisms	1	ENSG00000115665	SLC5A7	2	protein_coding	KNOWN	Tissue-enriched
SLC6A1	st1	Cellular organisms (Prokaryota)	1	cellular organisms	1	ENSG00000157103	SLC6A1	3	protein_coding	KNOWN	NA
SLC6A2	st1	Cellular organisms (Prokaryota)	1	cellular organisms	1	ENSG00000103546	SLC6A2	16	protein_coding	KNOWN	NA
SLC7A1	st1	Cellular organisms (Prokaryota)	1	cellular organisms	1	ENSG00000139514	SLC7A1	13	protein_coding	KNOWN	NA
SLC7A10	st1	Cellular organisms (Prokaryota)	1	cellular organisms	1	ENSG00000130876	SLC7A10	19	protein_coding	KNOWN	Tissue-enriched
SLC7A2	st1	Cellular organisms (Prokaryota)	1	cellular organisms	1	ENSG00000003989	SLC7A2	8	protein_coding	KNOWN	NA
SLC7A3	st1	Cellular organisms (Prokaryota)	1	cellular organisms	1	ENSG00000165349	SLC7A3	X	protein_coding	KNOWN	NA
SLC7A5	st1	Cellular organisms (Prokaryota)	1	cellular organisms	1	ENSG00000103257	SLC7A5	16	protein_coding	KNOWN	NA
SLC7A6	st1	Cellular organisms (Prokaryota)	1	cellular organisms	1	ENSG00000103064	SLC7A6	16	protein_coding	KNOWN	NA
SLC7A7	st1	Cellular organisms (Prokaryota)	1	cellular organisms	1	ENSG00000155465	SLC7A7	14	protein_coding	KNOWN	NA
SLC7A8	st1	Cellular organisms (Prokaryota)	1	cellular organisms	1	ENSG00000092068	SLC7A8	14	protein_coding	KNOWN	NA
SLC7A9	st1	Cellular organisms (Prokaryota)	1	cellular organisms	1	ENSG00000021488	SLC7A9	19	protein_coding	KNOWN	NA
SLC9A8	st1	Cellular organisms (Prokaryota)	1	cellular organisms	1	ENSG00000197818	SLC9A8	20	protein_coding	KNOWN	NA
SLC9B2	st1	Cellular organisms (Prokaryota)	1	cellular organisms	1	ENSG00000164038	SLC9B2	4	protein_coding	KNOWN	NA
SMC2	st1	Cellular organisms (Prokaryota)	1	cellular organisms	1	ENSG00000136824	SMC2	9	protein_coding	KNOWN	NA
SMC3	st1	Cellular organisms (Prokaryota)	1	cellular organisms	1	ENSG00000108055	SMC3	10	protein_coding	KNOWN	NA
SMUG1	st1	Cellular organisms (Prokaryota)	1	cellular organisms	1	ENSG00000123415	SMUG1	12	protein_coding	KNOWN	Housekeeping
SNRPG	st1	Cellular organisms (Prokaryota)	1	cellular organisms	1	ENSG00000143977	SNRPG	2	protein_coding	KNOWN	Housekeeping
SOD1	st1	Cellular organisms (Prokaryota)	1	cellular organisms	1	ENSG00000142168	SOD1	21	protein_coding	KNOWN	Housekeeping
SOD2	st1	Cellular organisms (Prokaryota)	1	cellular organisms	1	ENSG00000112096	SOD2	6	protein_coding	KNOWN	NA
SORD	st1	Cellular organisms (Prokaryota)	1	cellular organisms	1	ENSG00000140263	SORD	15	protein_coding	KNOWN	NA
SPATA20	st1	Cellular organisms (Prokaryota)	1	cellular organisms	1	ENSG00000006282	SPATA20	17	protein_coding	KNOWN	NA
SPATA5L1	st1	Cellular organisms (Prokaryota)	1	cellular organisms	1	ENSG00000171763	SPATA5L1	15	protein_coding	KNOWN	Housekeeping
SPNS1	st1	Cellular organisms (Prokaryota)	1	cellular organisms	1	ENSG00000169682	SPNS1	16	protein_coding	KNOWN	Housekeeping
SPNS3	st1	Cellular organisms (Prokaryota)	1	cellular organisms	1	ENSG00000182557	SPNS3	17	protein_coding	KNOWN	NA
SPO11	st1	Cellular organisms (Prokaryota)	1	cellular organisms	1	ENSG00000054796	SPO11	20	protein_coding	KNOWN	Tissue-enriched
SPR	st1	Cellular organisms (Prokaryota)	1	cellular organisms	1	ENSG00000116096	SPR	2	protein_coding	KNOWN	NA
SQLE	st1	Cellular organisms (Prokaryota)	1	cellular organisms	1	ENSG00000104549	SQLE	8	protein_coding	KNOWN	NA
SQRDL	st1	Cellular organisms (Prokaryota)	1	cellular organisms	1	ENSG00000137767	SQRDL	15	protein_coding	KNOWN	NA
SRBD1	st1	Cellular organisms (Prokaryota)	1	cellular organisms	1	ENSG00000068784	SRBD1	2	protein_coding	KNOWN	NA
SRD5A1	st1	Cellular organisms (Prokaryota)	1	cellular organisms	1	ENSG00000145545	SRD5A1	5	protein_coding	KNOWN	NA
SRM	st1	Cellular organisms (Prokaryota)	1	cellular organisms	1	ENSG00000116649	SRM	1	protein_coding	KNOWN	Housekeeping
SRP54	st1	Cellular organisms (Prokaryota)	1	cellular organisms	1	ENSG00000100883	SRP54	14	protein_coding	KNOWN	Housekeeping
SRR	st1	Cellular organisms (Prokaryota)	1	cellular organisms	1	ENSG00000167720	SRR	17	protein_coding	KNOWN	Housekeeping
SSBP1	st1	Cellular organisms (Prokaryota)	1	cellular organisms	1	ENSG00000106028	SSBP1	7	protein_coding	KNOWN	Housekeeping
STOM	st1	Cellular organisms (Prokaryota)	1	cellular organisms	1	ENSG00000148175	STOM	9	protein_coding	KNOWN	Housekeeping
STOML2	st1	Cellular organisms (Prokaryota)	1	cellular organisms	1	ENSG00000165283	STOML2	9	protein_coding	KNOWN	Housekeeping
STOML3	st1	Cellular organisms (Prokaryota)	1	cellular organisms	1	ENSG00000133115	STOML3	13	protein_coding	KNOWN	Tissue-enriched
STT3A	st1	Cellular organisms (Prokaryota)	1	cellular organisms	1	ENSG00000134910	STT3A	11	protein_coding	KNOWN	Housekeeping
SUCLA2	st1	Cellular organisms (Prokaryota)	1	cellular organisms	1	ENSG00000136143	SUCLA2	13	protein_coding	KNOWN	Housekeeping
SUCLG1	st1	Cellular organisms (Prokaryota)	1	cellular organisms	1	ENSG00000163541	SUCLG1	2	protein_coding	KNOWN	Housekeeping
SUCLG2	st1	Cellular organisms (Prokaryota)	1	cellular organisms	1	ENSG00000172340	SUCLG2	3	protein_coding	KNOWN	Housekeeping
SUGCT	st1	Cellular organisms (Prokaryota)	1	cellular organisms	1	ENSG00000175600	SUGCT	7	protein_coding	KNOWN	NA
SULT1A2	st1	Cellular organisms (Prokaryota)	1	cellular organisms	1	ENSG00000197165	SULT1A2	16	protein_coding	KNOWN	NA
SULT1C3	st1	Cellular organisms (Prokaryota)	1	cellular organisms	1	ENSG00000196228	SULT1C3	2	protein_coding	KNOWN	Tissue-enriched
SULT1C4	st1	Cellular organisms (Prokaryota)	1	cellular organisms	1	ENSG00000198075	SULT1C4	2	protein_coding	KNOWN	NA
SVOP	st1	Cellular organisms (Prokaryota)	1	cellular organisms	1	ENSG00000166111	SVOP	12	protein_coding	KNOWN	NA
SVOPL	st1	Cellular organisms (Prokaryota)	1	cellular organisms	1	ENSG00000157703	SVOPL	7	protein_coding	KNOWN	NA
TACC2	st1	Cellular organisms (Prokaryota)	1	cellular organisms	1	ENSG00000138162	TACC2	10	protein_coding	KNOWN	NA
TACO1	st1	Cellular organisms (Prokaryota)	1	cellular organisms	1	ENSG00000136463	TACO1	17	protein_coding	KNOWN	Housekeeping
TALDO1	st1	Cellular organisms (Prokaryota)	1	cellular organisms	1	ENSG00000177156	TALDO1	11	protein_coding	KNOWN	Housekeeping
TANGO2	st1	Cellular organisms (Prokaryota)	1	cellular organisms	1	ENSG00000183597	TANGO2	22	protein_coding	KNOWN	Housekeeping
TARS	st1	Cellular organisms (Prokaryota)	1	cellular organisms	1	ENSG00000113407	TARS	5	protein_coding	KNOWN	Housekeeping
TARSL2	st1	Cellular organisms (Prokaryota)	1	cellular organisms	1	ENSG00000185418	TARSL2	15	protein_coding	KNOWN	NA
TATDN3	st1	Cellular organisms (Prokaryota)	1	cellular organisms	1	ENSG00000203705	TATDN3	1	protein_coding	KNOWN	NA
TCHH	st1	Cellular organisms (Prokaryota)	1	cellular organisms	1	ENSG00000159450	TCHH	1	protein_coding	KNOWN	Tissue-enriched
TCP1	st1	Cellular organisms (Prokaryota)	1	cellular organisms	1	ENSG00000120438	TCP1	6	protein_coding	KNOWN	Housekeeping
TEX30	st1	Cellular organisms (Prokaryota)	1	cellular organisms	1	ENSG00000151287	TEX30	13	protein_coding	KNOWN	NA
TFB1M	st1	Cellular organisms (Prokaryota)	1	cellular organisms	1	ENSG00000029639	TFB1M	6	protein_coding	KNOWN	Housekeeping
TGDS	st1	Cellular organisms (Prokaryota)	1	cellular organisms	1	ENSG00000088451	TGDS	13	protein_coding	KNOWN	NA
THNSL2	st1	Cellular organisms (Prokaryota)	1	cellular organisms	1	ENSG00000144115	THNSL2	2	protein_coding	KNOWN	NA
THOP1	st1	Cellular organisms (Prokaryota)	1	cellular organisms	1	ENSG00000172009	THOP1	19	protein_coding	KNOWN	Housekeeping
THYN1	st1	Cellular organisms (Prokaryota)	1	cellular organisms	1	ENSG00000151500	THYN1	11	protein_coding	KNOWN	Housekeeping
TK1	st1	Cellular organisms (Prokaryota)	1	cellular organisms	1	ENSG00000167900	TK1	17	protein_coding	KNOWN	NA
TKTL1	st1	Cellular organisms (Prokaryota)	1	cellular organisms	1	ENSG00000007350	TKTL1	X	protein_coding	KNOWN	NA
TKTL2	st1	Cellular organisms (Prokaryota)	1	cellular organisms	1	ENSG00000151005	TKTL2	4	protein_coding	KNOWN	Tissue-enriched
TMBIM4	st1	Cellular organisms (Prokaryota)	1	cellular organisms	1	ENSG00000155957	TMBIM4	12	protein_coding	KNOWN	Housekeeping
TMBIM6	st1	Cellular organisms (Prokaryota)	1	cellular organisms	1	ENSG00000139644	TMBIM6	12	protein_coding	KNOWN	Housekeeping
TMEM165	st1	Cellular organisms (Prokaryota)	1	cellular organisms	1	ENSG00000134851	TMEM165	4	protein_coding	KNOWN	NA
TMEM229B	st1	Cellular organisms (Prokaryota)	1	cellular organisms	1	ENSG00000198133	TMEM229B	14	protein_coding	KNOWN	NA
TMEM41A	st1	Cellular organisms (Prokaryota)	1	cellular organisms	1	ENSG00000163900	TMEM41A	3	protein_coding	KNOWN	Housekeeping
TMEM43	st1	Cellular organisms (Prokaryota)	1	cellular organisms	1	ENSG00000170876	TMEM43	3	protein_coding	KNOWN	NA
TMEM86B	st1	Cellular organisms (Prokaryota)	1	cellular organisms	1	ENSG00000180089	TMEM86B	19	protein_coding	KNOWN	NA
TMLHE	st1	Cellular organisms (Prokaryota)	1	cellular organisms	1	ENSG00000185973	TMLHE	X	protein_coding	KNOWN	Housekeeping
TOP3B	st1	Cellular organisms (Prokaryota)	1	cellular organisms	1	ENSG00000100038	TOP3B	22	protein_coding	KNOWN	NA
TP53I3	st1	Cellular organisms (Prokaryota)	1	cellular organisms	1	ENSG00000115129	TP53I3	2	protein_coding	KNOWN	NA
TP53RK	st1	Cellular organisms (Prokaryota)	1	cellular organisms	1	ENSG00000172315	TP53RK	20	protein_coding	KNOWN	Housekeeping
TPM1	st1	Cellular organisms (Prokaryota)	1	cellular organisms	1	ENSG00000140416	TPM1	15	protein_coding	KNOWN	NA
TPM2	st1	Cellular organisms (Prokaryota)	1	cellular organisms	1	ENSG00000198467	TPM2	9	protein_coding	KNOWN	NA
TPMT	st1	Cellular organisms (Prokaryota)	1	cellular organisms	1	ENSG00000137364	TPMT	6	protein_coding	KNOWN	NA
TPP1	st1	Cellular organisms (Prokaryota)	1	cellular organisms	1	ENSG00000166340	TPP1	11	protein_coding	KNOWN	NA
TPRXL	st1	Cellular organisms (Prokaryota)	1	cellular organisms	1	ENSG00000180438	TPRXL	3	protein_coding	KNOWN	NA
TRAP1	st1	Cellular organisms (Prokaryota)	1	cellular organisms	1	ENSG00000126602	TRAP1	16	protein_coding	KNOWN	Housekeeping
TRDMT1	st1	Cellular organisms (Prokaryota)	1	cellular organisms	1	ENSG00000107614	TRDMT1	10	protein_coding	KNOWN	NA
TREH	st1	Cellular organisms (Prokaryota)	1	cellular organisms	1	ENSG00000118094	TREH	11	protein_coding	KNOWN	NA
TRMT61A	st1	Cellular organisms (Prokaryota)	1	cellular organisms	1	ENSG00000166166	TRMT61A	14	protein_coding	KNOWN	NA
TRMU	st1	Cellular organisms (Prokaryota)	1	cellular organisms	1	ENSG00000100416	TRMU	22	protein_coding	KNOWN	NA
TROVE2	st1	Cellular organisms (Prokaryota)	1	cellular organisms	1	ENSG00000116747	TROVE2	1	protein_coding	KNOWN	NA
TSPO	st1	Cellular organisms (Prokaryota)	1	cellular organisms	1	ENSG00000100300	TSPO	22	protein_coding	KNOWN	NA
TSSK1B	st1	Cellular organisms (Prokaryota)	1	cellular organisms	1	ENSG00000212122	TSSK1B	5	protein_coding	KNOWN	Tissue-enriched
TSSK6	st1	Cellular organisms (Prokaryota)	1	cellular organisms	1	ENSG00000178093	TSSK6	19	protein_coding	KNOWN	Tissue-enriched
TST	st1	Cellular organisms (Prokaryota)	1	cellular organisms	1	ENSG00000128311	TST	22	protein_coding	KNOWN	NA
TSTA3	st1	Cellular organisms (Prokaryota)	1	cellular organisms	1	ENSG00000104522	TSTA3	8	protein_coding	KNOWN	Housekeeping
TTC38	st1	Cellular organisms (Prokaryota)	1	cellular organisms	1	ENSG00000075234	TTC38	22	protein_coding	KNOWN	NA
TTC6	st1	Cellular organisms (Prokaryota)	1	cellular organisms	1	ENSG00000139865	TTC6	14	protein_coding	KNOWN	NA
TUFM	st1	Cellular organisms (Prokaryota)	1	cellular organisms	1	ENSG00000178952	TUFM	16	protein_coding	KNOWN	Housekeeping
TXN	st1	Cellular organisms (Prokaryota)	1	cellular organisms	1	ENSG00000136810	TXN	9	protein_coding	KNOWN	NA
TXNRD1	st1	Cellular organisms (Prokaryota)	1	cellular organisms	1	ENSG00000198431	TXNRD1	12	protein_coding	KNOWN	Housekeeping
TYMP	st1	Cellular organisms (Prokaryota)	1	cellular organisms	1	ENSG00000025708	TYMP	22	protein_coding	KNOWN	NA
TYMS	st1	Cellular organisms (Prokaryota)	1	cellular organisms	1	ENSG00000176890	TYMS	18	protein_coding	KNOWN	NA
TYW3	st1	Cellular organisms (Prokaryota)	1	cellular organisms	1	ENSG00000162623	TYW3	1	protein_coding	KNOWN	NA
UAP1	st1	Cellular organisms (Prokaryota)	1	cellular organisms	1	ENSG00000117143	UAP1	1	protein_coding	KNOWN	Housekeeping
UAP1L1	st1	Cellular organisms (Prokaryota)	1	cellular organisms	1	ENSG00000197355	UAP1L1	9	protein_coding	KNOWN	NA
UBIAD1	st1	Cellular organisms (Prokaryota)	1	cellular organisms	1	ENSG00000120942	UBIAD1	1	protein_coding	KNOWN	Housekeeping
UCK1	st1	Cellular organisms (Prokaryota)	1	cellular organisms	1	ENSG00000130717	UCK1	9	protein_coding	KNOWN	Housekeeping
UCK2	st1	Cellular organisms (Prokaryota)	1	cellular organisms	1	ENSG00000143179	UCK2	1	protein_coding	KNOWN	Housekeeping
UGDH	st1	Cellular organisms (Prokaryota)	1	cellular organisms	1	ENSG00000109814	UGDH	4	protein_coding	KNOWN	NA
UGP2	st1	Cellular organisms (Prokaryota)	1	cellular organisms	1	ENSG00000169764	UGP2	2	protein_coding	KNOWN	Housekeeping
ULK3	st1	Cellular organisms (Prokaryota)	1	cellular organisms	1	ENSG00000140474	ULK3	15	protein_coding	KNOWN	Housekeeping
UMPS	st1	Cellular organisms (Prokaryota)	1	cellular organisms	1	ENSG00000114491	UMPS	3	protein_coding	KNOWN	NA
UNG	st1	Cellular organisms (Prokaryota)	1	cellular organisms	1	ENSG00000076248	UNG	12	protein_coding	KNOWN	Housekeeping
UPRT	st1	Cellular organisms (Prokaryota)	1	cellular organisms	1	ENSG00000094841	UPRT	X	protein_coding	KNOWN	Housekeeping
URAD	st1	Cellular organisms (Prokaryota)	1	cellular organisms	1	ENSG00000183463	URAD	13	protein_coding	KNOWN	NA
UROC1	st1	Cellular organisms (Prokaryota)	1	cellular organisms	1	ENSG00000159650	UROC1	3	protein_coding	KNOWN	Tissue-enriched
UROD	st1	Cellular organisms (Prokaryota)	1	cellular organisms	1	ENSG00000126088	UROD	1	protein_coding	KNOWN	Housekeeping
UXS1	st1	Cellular organisms (Prokaryota)	1	cellular organisms	1	ENSG00000115652	UXS1	2	protein_coding	KNOWN	Housekeeping
VAT1	st1	Cellular organisms (Prokaryota)	1	cellular organisms	1	ENSG00000108828	VAT1	17	protein_coding	KNOWN	NA
VAT1L	st1	Cellular organisms (Prokaryota)	1	cellular organisms	1	ENSG00000171724	VAT1L	16	protein_coding	KNOWN	NA
WARS	st1	Cellular organisms (Prokaryota)	1	cellular organisms	1	ENSG00000140105	WARS	14	protein_coding	KNOWN	NA
WARS2	st1	Cellular organisms (Prokaryota)	1	cellular organisms	1	ENSG00000116874	WARS2	1	protein_coding	KNOWN	Housekeeping
WDR61	st1	Cellular organisms (Prokaryota)	1	cellular organisms	1	ENSG00000140395	WDR61	15	protein_coding	KNOWN	Housekeeping
WIPF2	st1	Cellular organisms (Prokaryota)	1	cellular organisms	1	ENSG00000171475	WIPF2	17	protein_coding	KNOWN	NA
WRNIP1	st1	Cellular organisms (Prokaryota)	1	cellular organisms	1	ENSG00000124535	WRNIP1	6	protein_coding	KNOWN	Housekeeping
XDH	st1	Cellular organisms (Prokaryota)	1	cellular organisms	1	ENSG00000158125	XDH	2	protein_coding	KNOWN	NA
XPNPEP1	st1	Cellular organisms (Prokaryota)	1	cellular organisms	1	ENSG00000108039	XPNPEP1	10	protein_coding	KNOWN	Housekeeping
XPNPEP3	st1	Cellular organisms (Prokaryota)	1	cellular organisms	1	ENSG00000196236	XPNPEP3	22	protein_coding	KNOWN	NA
XYLB	st1	Cellular organisms (Prokaryota)	1	cellular organisms	1	ENSG00000093217	XYLB	3	protein_coding	KNOWN	NA
YARS2	st1	Cellular organisms (Prokaryota)	1	cellular organisms	1	ENSG00000139131	YARS2	12	protein_coding	KNOWN	Housekeeping
YRDC	st1	Cellular organisms (Prokaryota)	1	cellular organisms	1	ENSG00000196449	YRDC	1	protein_coding	KNOWN	Housekeeping
ZADH2	st1	Cellular organisms (Prokaryota)	1	cellular organisms	1	ENSG00000180011	ZADH2	18	protein_coding	KNOWN	Housekeeping
ZBTB8OS	st1	Cellular organisms (Prokaryota)	1	cellular organisms	1	ENSG00000176261	ZBTB8OS	1	protein_coding	KNOWN	Housekeeping
ZMPSTE24	st1	Cellular organisms (Prokaryota)	1	cellular organisms	1	ENSG00000084073	ZMPSTE24	1	protein_coding	KNOWN	Housekeeping
ZNF814	st1	Cellular organisms (Prokaryota)	1	cellular organisms	1	ENSG00000204514	ZNF814	19	protein_coding	KNOWN	Housekeeping
AAED1	st2	Cellular organisms (Eukaryota)	2	Eukaryota	2	ENSG00000158122	AAED1	9	protein_coding	KNOWN	NA
AAMP	st2	Cellular organisms (Eukaryota)	2	Eukaryota	2	ENSG00000127837	AAMP	2	protein_coding	KNOWN	Housekeeping
AAR2	st2	Cellular organisms (Eukaryota)	2	Eukaryota	2	ENSG00000131043	AAR2	20	protein_coding	KNOWN	Housekeeping
AASDH	st2	Cellular organisms (Eukaryota)	2	Eukaryota	2	ENSG00000157426	AASDH	4	protein_coding	KNOWN	NA
AASDHPPT	st2	Cellular organisms (Eukaryota)	2	Eukaryota	2	ENSG00000149313	AASDHPPT	11	protein_coding	KNOWN	Housekeeping
AASS	st2	Cellular organisms (Eukaryota)	2	Eukaryota	2	ENSG00000008311	AASS	7	protein_coding	KNOWN	NA
AATF	st2	Cellular organisms (Eukaryota)	2	Eukaryota	2	ENSG00000108270	AATF	17	protein_coding	KNOWN	Housekeeping
ABCB1	st2	Cellular organisms (Eukaryota)	2	Eukaryota	2	ENSG00000085563	ABCB1	7	protein_coding	KNOWN	NA
ABCB4	st2	Cellular organisms (Eukaryota)	2	Eukaryota	2	ENSG00000005471	ABCB4	7	protein_coding	KNOWN	NA
ABCB5	st2	Cellular organisms (Eukaryota)	2	Eukaryota	2	ENSG00000004846	ABCB5	7	protein_coding	KNOWN	Tissue-enriched
ABCC10	st2	Cellular organisms (Eukaryota)	2	Eukaryota	2	ENSG00000124574	ABCC10	6	protein_coding	KNOWN	NA
ABCD3	st2	Cellular organisms (Eukaryota)	2	Eukaryota	2	ENSG00000117528	ABCD3	1	protein_coding	KNOWN	Housekeeping
ABHD17A	st2	Cellular organisms (Eukaryota)	2	Eukaryota	2	ENSG00000129968	ABHD17A	19	protein_coding	KNOWN	NA
ABHD17B	st2	Cellular organisms (Eukaryota)	2	Eukaryota	2	ENSG00000107362	ABHD17B	9	protein_coding	KNOWN	NA
ABHD17C	st2	Cellular organisms (Eukaryota)	2	Eukaryota	2	ENSG00000136379	ABHD17C	15	protein_coding	KNOWN	NA
ABHD4	st2	Cellular organisms (Eukaryota)	2	Eukaryota	2	ENSG00000100439	ABHD4	14	protein_coding	KNOWN	Housekeeping
ABRACL	st2	Cellular organisms (Eukaryota)	2	Eukaryota	2	ENSG00000146386	ABRACL	6	protein_coding	KNOWN	NA
AC002472.13	st2	Cellular organisms (Eukaryota)	2	Eukaryota	2	ENSG00000187905	AC002472.13	22	protein_coding	NOVEL	Tissue-enriched
AC013449.1	st2	Cellular organisms (Eukaryota)	2	Eukaryota	2	ENSG00000268412	AC013449.1	2	protein_coding	NOVEL	NA
AC068533.7	st2	Cellular organisms (Eukaryota)	2	Eukaryota	2	ENSG00000249319	AC068533.7	7	protein_coding	PUTATIVE	NA
ACACB	st2	Cellular organisms (Eukaryota)	2	Eukaryota	2	ENSG00000076555	ACACB	12	protein_coding	KNOWN	NA
ACAD10	st2	Cellular organisms (Eukaryota)	2	Eukaryota	2	ENSG00000111271	ACAD10	12	protein_coding	KNOWN	NA
ACAP2	st2	Cellular organisms (Eukaryota)	2	Eukaryota	2	ENSG00000114331	ACAP2	3	protein_coding	KNOWN	NA
ACAP3	st2	Cellular organisms (Eukaryota)	2	Eukaryota	2	ENSG00000131584	ACAP3	1	protein_coding	KNOWN	Housekeeping
ACBD6	st2	Cellular organisms (Eukaryota)	2	Eukaryota	2	ENSG00000135847	ACBD6	1	protein_coding	KNOWN	Housekeeping
ACCS	st2	Cellular organisms (Eukaryota)	2	Eukaryota	2	ENSG00000110455	ACCS	11	protein_coding	KNOWN	NA
ACOT13	st2	Cellular organisms (Eukaryota)	2	Eukaryota	2	ENSG00000112304	ACOT13	6	protein_coding	KNOWN	Housekeeping
ACOX1	st2	Cellular organisms (Eukaryota)	2	Eukaryota	2	ENSG00000161533	ACOX1	17	protein_coding	KNOWN	Housekeeping
ACOXL	st2	Cellular organisms (Eukaryota)	2	Eukaryota	2	ENSG00000153093	ACOXL	2	protein_coding	KNOWN	NA
ACSL3	st2	Cellular organisms (Eukaryota)	2	Eukaryota	2	ENSG00000123983	ACSL3	2	protein_coding	KNOWN	Housekeeping
ACSL4	st2	Cellular organisms (Eukaryota)	2	Eukaryota	2	ENSG00000068366	ACSL4	X	protein_coding	KNOWN	NA
ACTA1	st2	Cellular organisms (Eukaryota)	2	Eukaryota	2	ENSG00000143632	ACTA1	1	protein_coding	KNOWN	NA
ACTA2	st2	Cellular organisms (Eukaryota)	2	Eukaryota	2	ENSG00000107796	ACTA2	10	protein_coding	KNOWN	NA
ACTB	st2	Cellular organisms (Eukaryota)	2	Eukaryota	2	ENSG00000075624	ACTB	7	protein_coding	KNOWN	NA
ACTC1	st2	Cellular organisms (Eukaryota)	2	Eukaryota	2	ENSG00000159251	ACTC1	15	protein_coding	KNOWN	NA
ACTG2	st2	Cellular organisms (Eukaryota)	2	Eukaryota	2	ENSG00000163017	ACTG2	2	protein_coding	KNOWN	NA
ACTL6A	st2	Cellular organisms (Eukaryota)	2	Eukaryota	2	ENSG00000136518	ACTL6A	3	protein_coding	KNOWN	NA
ACTR1A	st2	Cellular organisms (Eukaryota)	2	Eukaryota	2	ENSG00000138107	ACTR1A	10	protein_coding	KNOWN	Housekeeping
ACTR2	st2	Cellular organisms (Eukaryota)	2	Eukaryota	2	ENSG00000138071	ACTR2	2	protein_coding	KNOWN	NA
ACTR3	st2	Cellular organisms (Eukaryota)	2	Eukaryota	2	ENSG00000115091	ACTR3	2	protein_coding	KNOWN	NA
ACTR3B	st2	Cellular organisms (Eukaryota)	2	Eukaryota	2	ENSG00000133627	ACTR3B	7	protein_coding	KNOWN	NA
ACTR5	st2	Cellular organisms (Eukaryota)	2	Eukaryota	2	ENSG00000101442	ACTR5	20	protein_coding	KNOWN	Housekeeping
ACTR6	st2	Cellular organisms (Eukaryota)	2	Eukaryota	2	ENSG00000075089	ACTR6	12	protein_coding	KNOWN	NA
ACY1	st2	Cellular organisms (Eukaryota)	2	Eukaryota	2	ENSG00000243989	ACY1	3	protein_coding	KNOWN	NA
ADAL	st2	Cellular organisms (Eukaryota)	2	Eukaryota	2	ENSG00000168803	ADAL	15	protein_coding	KNOWN	NA
ADAT3	st2	Cellular organisms (Eukaryota)	2	Eukaryota	2	ENSG00000213638	ADAT3	19	protein_coding	KNOWN	NA
ADCK1	st2	Cellular organisms (Eukaryota)	2	Eukaryota	2	ENSG00000063761	ADCK1	14	protein_coding	KNOWN	NA
ADCK5	st2	Cellular organisms (Eukaryota)	2	Eukaryota	2	ENSG00000173137	ADCK5	8	protein_coding	KNOWN	NA
ADI1	st2	Cellular organisms (Eukaryota)	2	Eukaryota	2	ENSG00000182551	ADI1	2	protein_coding	KNOWN	Housekeeping
ADIPOR2	st2	Cellular organisms (Eukaryota)	2	Eukaryota	2	ENSG00000006831	ADIPOR2	12	protein_coding	KNOWN	Housekeeping
ADK	st2	Cellular organisms (Eukaryota)	2	Eukaryota	2	ENSG00000156110	ADK	10	protein_coding	KNOWN	Housekeeping
ADO	st2	Cellular organisms (Eukaryota)	2	Eukaryota	2	ENSG00000181915	ADO	10	protein_coding	KNOWN	Housekeeping
AGA	st2	Cellular organisms (Eukaryota)	2	Eukaryota	2	ENSG00000038002	AGA	4	protein_coding	KNOWN	NA
AGAP8	st2	Cellular organisms (Eukaryota)	2	Eukaryota	2	ENSG00000174194	AGAP8	10	protein_coding	KNOWN	NA
AGFG2	st2	Cellular organisms (Eukaryota)	2	Eukaryota	2	ENSG00000106351	AGFG2	7	protein_coding	KNOWN	NA
AGL	st2	Cellular organisms (Eukaryota)	2	Eukaryota	2	ENSG00000162688	AGL	1	protein_coding	KNOWN	NA
AGMO	st2	Cellular organisms (Eukaryota)	2	Eukaryota	2	ENSG00000187546	AGMO	7	protein_coding	KNOWN	NA
AGO1	st2	Cellular organisms (Eukaryota)	2	Eukaryota	2	ENSG00000092847	AGO1	1	protein_coding	KNOWN	NA
AGO2	st2	Cellular organisms (Eukaryota)	2	Eukaryota	2	ENSG00000123908	AGO2	8	protein_coding	KNOWN	NA
AGO3	st2	Cellular organisms (Eukaryota)	2	Eukaryota	2	ENSG00000126070	AGO3	1	protein_coding	KNOWN	NA
AGO4	st2	Cellular organisms (Eukaryota)	2	Eukaryota	2	ENSG00000134698	AGO4	1	protein_coding	KNOWN	NA
AGPAT3	st2	Cellular organisms (Eukaryota)	2	Eukaryota	2	ENSG00000160216	AGPAT3	21	protein_coding	KNOWN	Housekeeping
AGPAT5	st2	Cellular organisms (Eukaryota)	2	Eukaryota	2	ENSG00000155189	AGPAT5	8	protein_coding	KNOWN	NA
AGPAT9	st2	Cellular organisms (Eukaryota)	2	Eukaryota	2	ENSG00000138678	AGPAT9	4	protein_coding	KNOWN	NA
AHSA1	st2	Cellular organisms (Eukaryota)	2	Eukaryota	2	ENSG00000100591	AHSA1	14	protein_coding	KNOWN	Housekeeping
AIFM1	st2	Cellular organisms (Eukaryota)	2	Eukaryota	2	ENSG00000156709	AIFM1	X	protein_coding	KNOWN	NA
AK1	st2	Cellular organisms (Eukaryota)	2	Eukaryota	2	ENSG00000106992	AK1	9	protein_coding	KNOWN	NA
AK7	st2	Cellular organisms (Eukaryota)	2	Eukaryota	2	ENSG00000140057	AK7	14	protein_coding	KNOWN	NA
ALDH18A1	st2	Cellular organisms (Eukaryota)	2	Eukaryota	2	ENSG00000059573	ALDH18A1	10	protein_coding	KNOWN	NA
ALDOB	st2	Cellular organisms (Eukaryota)	2	Eukaryota	2	ENSG00000136872	ALDOB	9	protein_coding	KNOWN	NA
ALG1	st2	Cellular organisms (Eukaryota)	2	Eukaryota	2	ENSG00000033011	ALG1	16	protein_coding	KNOWN	NA
ALG10	st2	Cellular organisms (Eukaryota)	2	Eukaryota	2	ENSG00000139133	ALG10	12	protein_coding	KNOWN	NA
ALG10B	st2	Cellular organisms (Eukaryota)	2	Eukaryota	2	ENSG00000175548	ALG10B	12	protein_coding	KNOWN	NA
ALG11	st2	Cellular organisms (Eukaryota)	2	Eukaryota	2	ENSG00000253710	ALG11	13	protein_coding	KNOWN	Housekeeping
ALG12	st2	Cellular organisms (Eukaryota)	2	Eukaryota	2	ENSG00000182858	ALG12	22	protein_coding	KNOWN	NA
ALG14	st2	Cellular organisms (Eukaryota)	2	Eukaryota	2	ENSG00000172339	ALG14	1	protein_coding	KNOWN	NA
ALG2	st2	Cellular organisms (Eukaryota)	2	Eukaryota	2	ENSG00000119523	ALG2	9	protein_coding	KNOWN	NA
ALG3	st2	Cellular organisms (Eukaryota)	2	Eukaryota	2	ENSG00000214160	ALG3	3	protein_coding	KNOWN	NA
ALG6	st2	Cellular organisms (Eukaryota)	2	Eukaryota	2	ENSG00000088035	ALG6	1	protein_coding	KNOWN	NA
ALG8	st2	Cellular organisms (Eukaryota)	2	Eukaryota	2	ENSG00000159063	ALG8	11	protein_coding	KNOWN	Housekeeping
ALG9	st2	Cellular organisms (Eukaryota)	2	Eukaryota	2	ENSG00000086848	ALG9	11	protein_coding	KNOWN	Housekeeping
ALKBH6	st2	Cellular organisms (Eukaryota)	2	Eukaryota	2	ENSG00000239382	ALKBH6	19	protein_coding	KNOWN	NA
ALKBH7	st2	Cellular organisms (Eukaryota)	2	Eukaryota	2	ENSG00000125652	ALKBH7	19	protein_coding	KNOWN	NA
ALYREF	st2	Cellular organisms (Eukaryota)	2	Eukaryota	2	ENSG00000183684	ALYREF	17	protein_coding	KNOWN	Housekeeping
AMPD3	st2	Cellular organisms (Eukaryota)	2	Eukaryota	2	ENSG00000133805	AMPD3	11	protein_coding	KNOWN	NA
ANAPC10	st2	Cellular organisms (Eukaryota)	2	Eukaryota	2	ENSG00000164162	ANAPC10	4	protein_coding	KNOWN	Housekeeping
ANAPC2	st2	Cellular organisms (Eukaryota)	2	Eukaryota	2	ENSG00000176248	ANAPC2	9	protein_coding	KNOWN	Housekeeping
ANAPC5	st2	Cellular organisms (Eukaryota)	2	Eukaryota	2	ENSG00000089053	ANAPC5	12	protein_coding	KNOWN	Housekeeping
ANAPC7	st2	Cellular organisms (Eukaryota)	2	Eukaryota	2	ENSG00000196510	ANAPC7	12	protein_coding	KNOWN	Housekeeping
ANKRD13C	st2	Cellular organisms (Eukaryota)	2	Eukaryota	2	ENSG00000118454	ANKRD13C	1	protein_coding	KNOWN	NA
ANKRD13D	st2	Cellular organisms (Eukaryota)	2	Eukaryota	2	ENSG00000172932	ANKRD13D	11	protein_coding	KNOWN	NA
ANKRD39	st2	Cellular organisms (Eukaryota)	2	Eukaryota	2	ENSG00000213337	ANKRD39	2	protein_coding	KNOWN	Housekeeping
ANKRD42	st2	Cellular organisms (Eukaryota)	2	Eukaryota	2	ENSG00000137494	ANKRD42	11	protein_coding	KNOWN	NA
ANXA13	st2	Cellular organisms (Eukaryota)	2	Eukaryota	2	ENSG00000104537	ANXA13	8	protein_coding	KNOWN	NA
AOAH	st2	Cellular organisms (Eukaryota)	2	Eukaryota	2	ENSG00000136250	AOAH	7	protein_coding	KNOWN	NA
AP000275.65	st2	Cellular organisms (Eukaryota)	2	Eukaryota	2	ENSG00000265590	AP000275.65	21	protein_coding	PUTATIVE	NA
AP1B1	st2	Cellular organisms (Eukaryota)	2	Eukaryota	2	ENSG00000100280	AP1B1	22	protein_coding	KNOWN	Housekeeping
AP1G1	st2	Cellular organisms (Eukaryota)	2	Eukaryota	2	ENSG00000166747	AP1G1	16	protein_coding	KNOWN	Housekeeping
AP1M1	st2	Cellular organisms (Eukaryota)	2	Eukaryota	2	ENSG00000072958	AP1M1	19	protein_coding	KNOWN	Housekeeping
AP1M2	st2	Cellular organisms (Eukaryota)	2	Eukaryota	2	ENSG00000129354	AP1M2	19	protein_coding	KNOWN	NA
AP1S1	st2	Cellular organisms (Eukaryota)	2	Eukaryota	2	ENSG00000106367	AP1S1	7	protein_coding	KNOWN	NA
AP1S2	st2	Cellular organisms (Eukaryota)	2	Eukaryota	2	ENSG00000182287	AP1S2	X	protein_coding	KNOWN	NA
AP1S3	st2	Cellular organisms (Eukaryota)	2	Eukaryota	2	ENSG00000152056	AP1S3	2	protein_coding	KNOWN	NA
AP2A1	st2	Cellular organisms (Eukaryota)	2	Eukaryota	2	ENSG00000196961	AP2A1	19	protein_coding	KNOWN	Housekeeping
AP2A2	st2	Cellular organisms (Eukaryota)	2	Eukaryota	2	ENSG00000183020	AP2A2	11	protein_coding	KNOWN	Housekeeping
AP2M1	st2	Cellular organisms (Eukaryota)	2	Eukaryota	2	ENSG00000161203	AP2M1	3	protein_coding	KNOWN	Housekeeping
AP2S1	st2	Cellular organisms (Eukaryota)	2	Eukaryota	2	ENSG00000042753	AP2S1	19	protein_coding	KNOWN	Housekeeping
AP3M1	st2	Cellular organisms (Eukaryota)	2	Eukaryota	2	ENSG00000185009	AP3M1	10	protein_coding	KNOWN	Housekeeping
AP3M2	st2	Cellular organisms (Eukaryota)	2	Eukaryota	2	ENSG00000070718	AP3M2	8	protein_coding	KNOWN	NA
AP3S1	st2	Cellular organisms (Eukaryota)	2	Eukaryota	2	ENSG00000177879	AP3S1	5	protein_coding	KNOWN	Housekeeping
AP3S2	st2	Cellular organisms (Eukaryota)	2	Eukaryota	2	ENSG00000157823	AP3S2	15	protein_coding	KNOWN	Housekeeping
AP4M1	st2	Cellular organisms (Eukaryota)	2	Eukaryota	2	ENSG00000221838	AP4M1	7	protein_coding	KNOWN	NA
AP4S1	st2	Cellular organisms (Eukaryota)	2	Eukaryota	2	ENSG00000100478	AP4S1	14	protein_coding	KNOWN	NA
APEH	st2	Cellular organisms (Eukaryota)	2	Eukaryota	2	ENSG00000164062	APEH	3	protein_coding	KNOWN	Housekeeping
APEX2	st2	Cellular organisms (Eukaryota)	2	Eukaryota	2	ENSG00000169188	APEX2	X	protein_coding	KNOWN	NA
API5	st2	Cellular organisms (Eukaryota)	2	Eukaryota	2	ENSG00000166181	API5	11	protein_coding	KNOWN	Housekeeping
APOA1BP	st2	Cellular organisms (Eukaryota)	2	Eukaryota	2	ENSG00000163382	APOA1BP	1	protein_coding	KNOWN	Housekeeping
AQP1	st2	Cellular organisms (Eukaryota)	2	Eukaryota	2	ENSG00000240583	AQP1	7	protein_coding	KNOWN	NA
AQP10	st2	Cellular organisms (Eukaryota)	2	Eukaryota	2	ENSG00000143595	AQP10	1	protein_coding	KNOWN	Tissue-enriched
AQP2	st2	Cellular organisms (Eukaryota)	2	Eukaryota	2	ENSG00000167580	AQP2	12	protein_coding	KNOWN	Tissue-enriched
AQR	st2	Cellular organisms (Eukaryota)	2	Eukaryota	2	ENSG00000021776	AQR	15	protein_coding	KNOWN	NA
ARAF	st2	Cellular organisms (Eukaryota)	2	Eukaryota	2	ENSG00000078061	ARAF	X	protein_coding	KNOWN	Housekeeping
ARF1	st2	Cellular organisms (Eukaryota)	2	Eukaryota	2	ENSG00000143761	ARF1	1	protein_coding	KNOWN	Housekeeping
ARF3	st2	Cellular organisms (Eukaryota)	2	Eukaryota	2	ENSG00000134287	ARF3	12	protein_coding	KNOWN	NA
ARFGEF1	st2	Cellular organisms (Eukaryota)	2	Eukaryota	2	ENSG00000066777	ARFGEF1	8	protein_coding	KNOWN	NA
ARFRP1	st2	Cellular organisms (Eukaryota)	2	Eukaryota	2	ENSG00000101246	ARFRP1	20	protein_coding	KNOWN	Housekeeping
ARGLU1	st2	Cellular organisms (Eukaryota)	2	Eukaryota	2	ENSG00000134884	ARGLU1	13	protein_coding	KNOWN	NA
ARHGAP24	st2	Cellular organisms (Eukaryota)	2	Eukaryota	2	ENSG00000138639	ARHGAP24	4	protein_coding	KNOWN	NA
ARHGAP25	st2	Cellular organisms (Eukaryota)	2	Eukaryota	2	ENSG00000163219	ARHGAP25	2	protein_coding	KNOWN	NA
ARHGDIA	st2	Cellular organisms (Eukaryota)	2	Eukaryota	2	ENSG00000141522	ARHGDIA	17	protein_coding	KNOWN	Housekeeping
ARHGDIB	st2	Cellular organisms (Eukaryota)	2	Eukaryota	2	ENSG00000111348	ARHGDIB	12	protein_coding	KNOWN	NA
ARHGDIG	st2	Cellular organisms (Eukaryota)	2	Eukaryota	2	ENSG00000242173	ARHGDIG	16	protein_coding	KNOWN	NA
ARIH1	st2	Cellular organisms (Eukaryota)	2	Eukaryota	2	ENSG00000166233	ARIH1	15	protein_coding	KNOWN	Housekeeping
ARIH2	st2	Cellular organisms (Eukaryota)	2	Eukaryota	2	ENSG00000177479	ARIH2	3	protein_coding	KNOWN	Housekeeping
ARL1	st2	Cellular organisms (Eukaryota)	2	Eukaryota	2	ENSG00000120805	ARL1	12	protein_coding	KNOWN	Housekeeping
ARL17A	st2	Cellular organisms (Eukaryota)	2	Eukaryota	2	ENSG00000185829	ARL17A	17	protein_coding	KNOWN	NA
ARL2	st2	Cellular organisms (Eukaryota)	2	Eukaryota	2	ENSG00000213465	ARL2	11	protein_coding	KNOWN	NA
ARL3	st2	Cellular organisms (Eukaryota)	2	Eukaryota	2	ENSG00000138175	ARL3	10	protein_coding	KNOWN	NA
ARL5A	st2	Cellular organisms (Eukaryota)	2	Eukaryota	2	ENSG00000162980	ARL5A	2	protein_coding	KNOWN	Housekeeping
ARL5B	st2	Cellular organisms (Eukaryota)	2	Eukaryota	2	ENSG00000165997	ARL5B	10	protein_coding	KNOWN	NA
ARL6	st2	Cellular organisms (Eukaryota)	2	Eukaryota	2	ENSG00000113966	ARL6	3	protein_coding	KNOWN	NA
ARL8A	st2	Cellular organisms (Eukaryota)	2	Eukaryota	2	ENSG00000143862	ARL8A	1	protein_coding	KNOWN	Housekeeping
ARL8B	st2	Cellular organisms (Eukaryota)	2	Eukaryota	2	ENSG00000134108	ARL8B	3	protein_coding	KNOWN	Housekeeping
ARMC6	st2	Cellular organisms (Eukaryota)	2	Eukaryota	2	ENSG00000105676	ARMC6	19	protein_coding	KNOWN	Housekeeping
ARMC7	st2	Cellular organisms (Eukaryota)	2	Eukaryota	2	ENSG00000125449	ARMC7	17	protein_coding	KNOWN	Housekeeping
ARMC8	st2	Cellular organisms (Eukaryota)	2	Eukaryota	2	ENSG00000114098	ARMC8	3	protein_coding	KNOWN	Housekeeping
ARMC9	st2	Cellular organisms (Eukaryota)	2	Eukaryota	2	ENSG00000135931	ARMC9	2	protein_coding	KNOWN	NA
ARPC1A	st2	Cellular organisms (Eukaryota)	2	Eukaryota	2	ENSG00000241685	ARPC1A	7	protein_coding	KNOWN	Housekeeping
ARPC2	st2	Cellular organisms (Eukaryota)	2	Eukaryota	2	ENSG00000163466	ARPC2	2	protein_coding	KNOWN	Housekeeping
ARPC3	st2	Cellular organisms (Eukaryota)	2	Eukaryota	2	ENSG00000111229	ARPC3	12	protein_coding	KNOWN	NA
ARPC4	st2	Cellular organisms (Eukaryota)	2	Eukaryota	2	ENSG00000241553	ARPC4	3	protein_coding	KNOWN	NA
ASCC1	st2	Cellular organisms (Eukaryota)	2	Eukaryota	2	ENSG00000138303	ASCC1	10	protein_coding	KNOWN	Housekeeping
ASCC3	st2	Cellular organisms (Eukaryota)	2	Eukaryota	2	ENSG00000112249	ASCC3	6	protein_coding	KNOWN	Housekeeping
ASF1A	st2	Cellular organisms (Eukaryota)	2	Eukaryota	2	ENSG00000111875	ASF1A	6	protein_coding	KNOWN	Housekeeping
ASF1B	st2	Cellular organisms (Eukaryota)	2	Eukaryota	2	ENSG00000105011	ASF1B	19	protein_coding	KNOWN	NA
ASNSD1	st2	Cellular organisms (Eukaryota)	2	Eukaryota	2	ENSG00000138381	ASNSD1	2	protein_coding	KNOWN	Housekeeping
ASPDH	st2	Cellular organisms (Eukaryota)	2	Eukaryota	2	ENSG00000204653	ASPDH	19	protein_coding	KNOWN	NA
ATAD1	st2	Cellular organisms (Eukaryota)	2	Eukaryota	2	ENSG00000138138	ATAD1	10	protein_coding	KNOWN	Housekeeping
ATAD3A	st2	Cellular organisms (Eukaryota)	2	Eukaryota	2	ENSG00000197785	ATAD3A	1	protein_coding	KNOWN	Housekeeping
ATG16L1	st2	Cellular organisms (Eukaryota)	2	Eukaryota	2	ENSG00000085978	ATG16L1	2	protein_coding	KNOWN	Housekeeping
ATG3	st2	Cellular organisms (Eukaryota)	2	Eukaryota	2	ENSG00000144848	ATG3	3	protein_coding	KNOWN	Housekeeping
ATG4A	st2	Cellular organisms (Eukaryota)	2	Eukaryota	2	ENSG00000101844	ATG4A	X	protein_coding	KNOWN	NA
ATG4B	st2	Cellular organisms (Eukaryota)	2	Eukaryota	2	ENSG00000168397	ATG4B	2	protein_coding	KNOWN	Housekeeping
ATG5	st2	Cellular organisms (Eukaryota)	2	Eukaryota	2	ENSG00000057663	ATG5	6	protein_coding	KNOWN	Housekeeping
ATG7	st2	Cellular organisms (Eukaryota)	2	Eukaryota	2	ENSG00000197548	ATG7	3	protein_coding	KNOWN	Housekeeping
ATG9A	st2	Cellular organisms (Eukaryota)	2	Eukaryota	2	ENSG00000198925	ATG9A	2	protein_coding	KNOWN	NA
ATP10D	st2	Cellular organisms (Eukaryota)	2	Eukaryota	2	ENSG00000145246	ATP10D	4	protein_coding	KNOWN	NA
ATP13A1	st2	Cellular organisms (Eukaryota)	2	Eukaryota	2	ENSG00000105726	ATP13A1	19	protein_coding	KNOWN	NA
ATP13A3	st2	Cellular organisms (Eukaryota)	2	Eukaryota	2	ENSG00000133657	ATP13A3	3	protein_coding	KNOWN	NA
ATP2A2	st2	Cellular organisms (Eukaryota)	2	Eukaryota	2	ENSG00000174437	ATP2A2	12	protein_coding	KNOWN	NA
ATP2B4	st2	Cellular organisms (Eukaryota)	2	Eukaryota	2	ENSG00000058668	ATP2B4	1	protein_coding	KNOWN	NA
ATP5D	st2	Cellular organisms (Eukaryota)	2	Eukaryota	2	ENSG00000099624	ATP5D	19	protein_coding	KNOWN	Housekeeping
ATP6V0A1	st2	Cellular organisms (Eukaryota)	2	Eukaryota	2	ENSG00000033627	ATP6V0A1	17	protein_coding	KNOWN	NA
ATP6V0A4	st2	Cellular organisms (Eukaryota)	2	Eukaryota	2	ENSG00000105929	ATP6V0A4	7	protein_coding	KNOWN	NA
ATP6V0D1	st2	Cellular organisms (Eukaryota)	2	Eukaryota	2	ENSG00000159720	ATP6V0D1	16	protein_coding	KNOWN	Housekeeping
ATP6V0D2	st2	Cellular organisms (Eukaryota)	2	Eukaryota	2	ENSG00000147614	ATP6V0D2	8	protein_coding	KNOWN	NA
ATP6V1C1	st2	Cellular organisms (Eukaryota)	2	Eukaryota	2	ENSG00000155097	ATP6V1C1	8	protein_coding	KNOWN	Housekeeping
ATP6V1C2	st2	Cellular organisms (Eukaryota)	2	Eukaryota	2	ENSG00000143882	ATP6V1C2	2	protein_coding	KNOWN	NA
ATP6V1E1	st2	Cellular organisms (Eukaryota)	2	Eukaryota	2	ENSG00000131100	ATP6V1E1	22	protein_coding	KNOWN	Housekeeping
ATP6V1E2	st2	Cellular organisms (Eukaryota)	2	Eukaryota	2	ENSG00000250565	ATP6V1E2	2	protein_coding	KNOWN	NA
ATP6V1F	st2	Cellular organisms (Eukaryota)	2	Eukaryota	2	ENSG00000128524	ATP6V1F	7	protein_coding	KNOWN	Housekeeping
ATP6V1H	st2	Cellular organisms (Eukaryota)	2	Eukaryota	2	ENSG00000047249	ATP6V1H	8	protein_coding	KNOWN	Housekeeping
ATP8B1	st2	Cellular organisms (Eukaryota)	2	Eukaryota	2	ENSG00000081923	ATP8B1	18	protein_coding	KNOWN	NA
ATP9B	st2	Cellular organisms (Eukaryota)	2	Eukaryota	2	ENSG00000166377	ATP9B	18	protein_coding	KNOWN	NA
ATPAF2	st2	Cellular organisms (Eukaryota)	2	Eukaryota	2	ENSG00000171953	ATPAF2	17	protein_coding	KNOWN	Housekeeping
AURKA	st2	Cellular organisms (Eukaryota)	2	Eukaryota	2	ENSG00000087586	AURKA	20	protein_coding	KNOWN	NA
AURKB	st2	Cellular organisms (Eukaryota)	2	Eukaryota	2	ENSG00000178999	AURKB	17	protein_coding	KNOWN	NA
AVIL	st2	Cellular organisms (Eukaryota)	2	Eukaryota	2	ENSG00000135407	AVIL	12	protein_coding	KNOWN	NA
B3GALT1	st2	Cellular organisms (Eukaryota)	2	Eukaryota	2	ENSG00000172318	B3GALT1	2	protein_coding	KNOWN	NA
B3GALT6	st2	Cellular organisms (Eukaryota)	2	Eukaryota	2	ENSG00000176022	B3GALT6	1	protein_coding	KNOWN	NA
B3GAT1	st2	Cellular organisms (Eukaryota)	2	Eukaryota	2	ENSG00000109956	B3GAT1	11	protein_coding	KNOWN	NA
B3GAT2	st2	Cellular organisms (Eukaryota)	2	Eukaryota	2	ENSG00000112309	B3GAT2	6	protein_coding	KNOWN	Tissue-enriched
B3GAT3	st2	Cellular organisms (Eukaryota)	2	Eukaryota	2	ENSG00000149541	B3GAT3	11	protein_coding	KNOWN	NA
B9D1	st2	Cellular organisms (Eukaryota)	2	Eukaryota	2	ENSG00000108641	B9D1	17	protein_coding	KNOWN	NA
B9D2	st2	Cellular organisms (Eukaryota)	2	Eukaryota	2	ENSG00000123810	B9D2	19	protein_coding	KNOWN	NA
BACE1	st2	Cellular organisms (Eukaryota)	2	Eukaryota	2	ENSG00000186318	BACE1	11	protein_coding	KNOWN	NA
BBS2	st2	Cellular organisms (Eukaryota)	2	Eukaryota	2	ENSG00000125124	BBS2	16	protein_coding	KNOWN	NA
BBS5	st2	Cellular organisms (Eukaryota)	2	Eukaryota	2	ENSG00000163093	BBS5	2	protein_coding	KNOWN	NA
BBS7	st2	Cellular organisms (Eukaryota)	2	Eukaryota	2	ENSG00000138686	BBS7	4	protein_coding	KNOWN	NA
BBS9	st2	Cellular organisms (Eukaryota)	2	Eukaryota	2	ENSG00000122507	BBS9	7	protein_coding	KNOWN	NA
BCAS2	st2	Cellular organisms (Eukaryota)	2	Eukaryota	2	ENSG00000116752	BCAS2	1	protein_coding	KNOWN	Housekeeping
BCCIP	st2	Cellular organisms (Eukaryota)	2	Eukaryota	2	ENSG00000107949	BCCIP	10	protein_coding	KNOWN	Housekeeping
BCMO1	st2	Cellular organisms (Eukaryota)	2	Eukaryota	2	ENSG00000135697	BCMO1	16	protein_coding	KNOWN	NA
BCS1L	st2	Cellular organisms (Eukaryota)	2	Eukaryota	2	ENSG00000074582	BCS1L	2	protein_coding	KNOWN	Housekeeping
BECN1	st2	Cellular organisms (Eukaryota)	2	Eukaryota	2	ENSG00000126581	BECN1	17	protein_coding	KNOWN	NA
BET1	st2	Cellular organisms (Eukaryota)	2	Eukaryota	2	ENSG00000105829	BET1	7	protein_coding	KNOWN	NA
BET1L	st2	Cellular organisms (Eukaryota)	2	Eukaryota	2	ENSG00000177951	BET1L	11	protein_coding	KNOWN	NA
BLOC1S1	st2	Cellular organisms (Eukaryota)	2	Eukaryota	2	ENSG00000135441	BLOC1S1	12	protein_coding	KNOWN	Housekeeping
BLOC1S2	st2	Cellular organisms (Eukaryota)	2	Eukaryota	2	ENSG00000196072	BLOC1S2	10	protein_coding	KNOWN	Housekeeping
BMS1	st2	Cellular organisms (Eukaryota)	2	Eukaryota	2	ENSG00000165733	BMS1	10	protein_coding	KNOWN	Housekeeping
BPGM	st2	Cellular organisms (Eukaryota)	2	Eukaryota	2	ENSG00000172331	BPGM	7	protein_coding	KNOWN	Housekeeping
BPI	st2	Cellular organisms (Eukaryota)	2	Eukaryota	2	ENSG00000101425	BPI	20	protein_coding	KNOWN	NA
BPNT1	st2	Cellular organisms (Eukaryota)	2	Eukaryota	2	ENSG00000162813	BPNT1	1	protein_coding	KNOWN	NA
BRAP	st2	Cellular organisms (Eukaryota)	2	Eukaryota	2	ENSG00000089234	BRAP	12	protein_coding	KNOWN	NA
BRE	st2	Cellular organisms (Eukaryota)	2	Eukaryota	2	ENSG00000158019	BRE	2	protein_coding	KNOWN	Housekeeping
BRF1	st2	Cellular organisms (Eukaryota)	2	Eukaryota	2	ENSG00000185024	BRF1	14	protein_coding	KNOWN	Housekeeping
BRIX1	st2	Cellular organisms (Eukaryota)	2	Eukaryota	2	ENSG00000113460	BRIX1	5	protein_coding	KNOWN	Housekeeping
BTAF1	st2	Cellular organisms (Eukaryota)	2	Eukaryota	2	ENSG00000095564	BTAF1	10	protein_coding	KNOWN	NA
BTF3	st2	Cellular organisms (Eukaryota)	2	Eukaryota	2	ENSG00000145741	BTF3	5	protein_coding	KNOWN	Housekeeping
BTF3L4	st2	Cellular organisms (Eukaryota)	2	Eukaryota	2	ENSG00000134717	BTF3L4	1	protein_coding	KNOWN	NA
BUB3	st2	Cellular organisms (Eukaryota)	2	Eukaryota	2	ENSG00000154473	BUB3	10	protein_coding	KNOWN	Housekeeping
BUD13	st2	Cellular organisms (Eukaryota)	2	Eukaryota	2	ENSG00000137656	BUD13	11	protein_coding	KNOWN	NA
BUD31	st2	Cellular organisms (Eukaryota)	2	Eukaryota	2	ENSG00000106245	BUD31	7	protein_coding	KNOWN	NA
BYSL	st2	Cellular organisms (Eukaryota)	2	Eukaryota	2	ENSG00000112578	BYSL	6	protein_coding	KNOWN	NA
BZW1	st2	Cellular organisms (Eukaryota)	2	Eukaryota	2	ENSG00000082153	BZW1	2	protein_coding	KNOWN	Housekeeping
BZW2	st2	Cellular organisms (Eukaryota)	2	Eukaryota	2	ENSG00000136261	BZW2	7	protein_coding	KNOWN	NA
C10orf11	st2	Cellular organisms (Eukaryota)	2	Eukaryota	2	ENSG00000148655	C10orf11	10	protein_coding	KNOWN	NA
C10orf118	st2	Cellular organisms (Eukaryota)	2	Eukaryota	2	ENSG00000165813	C10orf118	10	protein_coding	KNOWN	NA
C11orf70	st2	Cellular organisms (Eukaryota)	2	Eukaryota	2	ENSG00000137691	C11orf70	11	protein_coding	KNOWN	NA
C11orf73	st2	Cellular organisms (Eukaryota)	2	Eukaryota	2	ENSG00000149196	C11orf73	11	protein_coding	KNOWN	Housekeeping
C14orf166	st2	Cellular organisms (Eukaryota)	2	Eukaryota	2	ENSG00000087302	C14orf166	14	protein_coding	KNOWN	Housekeeping
C16orf58	st2	Cellular organisms (Eukaryota)	2	Eukaryota	2	ENSG00000140688	C16orf58	16	protein_coding	KNOWN	NA
C16orf62	st2	Cellular organisms (Eukaryota)	2	Eukaryota	2	ENSG00000103544	C16orf62	16	protein_coding	KNOWN	Housekeeping
C16orf70	st2	Cellular organisms (Eukaryota)	2	Eukaryota	2	ENSG00000125149	C16orf70	16	protein_coding	KNOWN	NA
C16orf80	st2	Cellular organisms (Eukaryota)	2	Eukaryota	2	ENSG00000070761	C16orf80	16	protein_coding	KNOWN	NA
C17orf105	st2	Cellular organisms (Eukaryota)	2	Eukaryota	2	ENSG00000231256	C17orf105	17	protein_coding	KNOWN	Tissue-enriched
C18orf8	st2	Cellular organisms (Eukaryota)	2	Eukaryota	2	ENSG00000141452	C18orf8	18	protein_coding	KNOWN	Housekeeping
C1D	st2	Cellular organisms (Eukaryota)	2	Eukaryota	2	ENSG00000197223	C1D	2	protein_coding	KNOWN	NA
C1orf123	st2	Cellular organisms (Eukaryota)	2	Eukaryota	2	ENSG00000162384	C1orf123	1	protein_coding	KNOWN	Housekeeping
C1orf27	st2	Cellular organisms (Eukaryota)	2	Eukaryota	2	ENSG00000157181	C1orf27	1	protein_coding	KNOWN	NA
C1orf35	st2	Cellular organisms (Eukaryota)	2	Eukaryota	2	ENSG00000143793	C1orf35	1	protein_coding	KNOWN	NA
C20orf24	st2	Cellular organisms (Eukaryota)	2	Eukaryota	2	ENSG00000101084	C20orf24	20	protein_coding	KNOWN	Housekeeping
C20orf26	st2	Cellular organisms (Eukaryota)	2	Eukaryota	2	ENSG00000089101	C20orf26	20	protein_coding	KNOWN	NA
C2CD5	st2	Cellular organisms (Eukaryota)	2	Eukaryota	2	ENSG00000111731	C2CD5	12	protein_coding	KNOWN	NA
C2orf43	st2	Cellular organisms (Eukaryota)	2	Eukaryota	2	ENSG00000118961	C2orf43	2	protein_coding	KNOWN	NA
C2orf76	st2	Cellular organisms (Eukaryota)	2	Eukaryota	2	ENSG00000186132	C2orf76	2	protein_coding	KNOWN	Housekeeping
C4orf22	st2	Cellular organisms (Eukaryota)	2	Eukaryota	2	ENSG00000197826	C4orf22	4	protein_coding	KNOWN	NA
C6ORF165	st2	Cellular organisms (Eukaryota)	2	Eukaryota	2	ENSG00000272514	C6ORF165	6	protein_coding	KNOWN	NA
C7orf63	st2	Cellular organisms (Eukaryota)	2	Eukaryota	2	ENSG00000105792	C7orf63	7	protein_coding	KNOWN	NA
C9orf114	st2	Cellular organisms (Eukaryota)	2	Eukaryota	2	ENSG00000198917	C9orf114	9	protein_coding	KNOWN	NA
C9orf41	st2	Cellular organisms (Eukaryota)	2	Eukaryota	2	ENSG00000156017	C9orf41	9	protein_coding	KNOWN	NA
C9orf78	st2	Cellular organisms (Eukaryota)	2	Eukaryota	2	ENSG00000136819	C9orf78	9	protein_coding	KNOWN	Housekeeping
CAB39	st2	Cellular organisms (Eukaryota)	2	Eukaryota	2	ENSG00000135932	CAB39	2	protein_coding	KNOWN	Housekeeping
CAB39L	st2	Cellular organisms (Eukaryota)	2	Eukaryota	2	ENSG00000102547	CAB39L	13	protein_coding	KNOWN	NA
CACTIN	st2	Cellular organisms (Eukaryota)	2	Eukaryota	2	ENSG00000105298	CACTIN	19	protein_coding	KNOWN	NA
CACYBP	st2	Cellular organisms (Eukaryota)	2	Eukaryota	2	ENSG00000116161	CACYBP	1	protein_coding	KNOWN	NA
CALM1	st2	Cellular organisms (Eukaryota)	2	Eukaryota	2	ENSG00000198668	CALM1	14	protein_coding	KNOWN	Housekeeping
CALM2	st2	Cellular organisms (Eukaryota)	2	Eukaryota	2	ENSG00000143933	CALM2	2	protein_coding	KNOWN	NA
CALM3	st2	Cellular organisms (Eukaryota)	2	Eukaryota	2	ENSG00000160014	CALM3	19	protein_coding	KNOWN	NA
CALR	st2	Cellular organisms (Eukaryota)	2	Eukaryota	2	ENSG00000179218	CALR	19	protein_coding	KNOWN	Housekeeping
CALU	st2	Cellular organisms (Eukaryota)	2	Eukaryota	2	ENSG00000128595	CALU	7	protein_coding	KNOWN	Housekeeping
CAND1	st2	Cellular organisms (Eukaryota)	2	Eukaryota	2	ENSG00000111530	CAND1	12	protein_coding	KNOWN	NA
CAND2	st2	Cellular organisms (Eukaryota)	2	Eukaryota	2	ENSG00000144712	CAND2	3	protein_coding	KNOWN	NA
CAP1	st2	Cellular organisms (Eukaryota)	2	Eukaryota	2	ENSG00000131236	CAP1	1	protein_coding	KNOWN	NA
CAPG	st2	Cellular organisms (Eukaryota)	2	Eukaryota	2	ENSG00000042493	CAPG	2	protein_coding	KNOWN	NA
CAPN7	st2	Cellular organisms (Eukaryota)	2	Eukaryota	2	ENSG00000131375	CAPN7	3	protein_coding	KNOWN	Housekeeping
CAPZA1	st2	Cellular organisms (Eukaryota)	2	Eukaryota	2	ENSG00000116489	CAPZA1	1	protein_coding	KNOWN	NA
CAPZA2	st2	Cellular organisms (Eukaryota)	2	Eukaryota	2	ENSG00000198898	CAPZA2	7	protein_coding	KNOWN	Housekeeping
CAPZB	st2	Cellular organisms (Eukaryota)	2	Eukaryota	2	ENSG00000077549	CAPZB	1	protein_coding	KNOWN	Housekeeping
CARS	st2	Cellular organisms (Eukaryota)	2	Eukaryota	2	ENSG00000110619	CARS	11	protein_coding	KNOWN	Housekeeping
CBWD1	st2	Cellular organisms (Eukaryota)	2	Eukaryota	2	ENSG00000172785	CBWD1	9	protein_coding	KNOWN	NA
CBWD2	st2	Cellular organisms (Eukaryota)	2	Eukaryota	2	ENSG00000136682	CBWD2	2	protein_coding	KNOWN	NA
CBWD5	st2	Cellular organisms (Eukaryota)	2	Eukaryota	2	ENSG00000147996	CBWD5	9	protein_coding	KNOWN	NA
CBWD6	st2	Cellular organisms (Eukaryota)	2	Eukaryota	2	ENSG00000204790	CBWD6	9	protein_coding	KNOWN	NA
CCDC108	st2	Cellular organisms (Eukaryota)	2	Eukaryota	2	ENSG00000181378	CCDC108	2	protein_coding	KNOWN	NA
CCDC113	st2	Cellular organisms (Eukaryota)	2	Eukaryota	2	ENSG00000103021	CCDC113	16	protein_coding	KNOWN	NA
CCDC124	st2	Cellular organisms (Eukaryota)	2	Eukaryota	2	ENSG00000007080	CCDC124	19	protein_coding	KNOWN	Housekeeping
CCDC130	st2	Cellular organisms (Eukaryota)	2	Eukaryota	2	ENSG00000104957	CCDC130	19	protein_coding	KNOWN	Housekeeping
CCDC132	st2	Cellular organisms (Eukaryota)	2	Eukaryota	2	ENSG00000004766	CCDC132	7	protein_coding	KNOWN	NA
CCDC135	st2	Cellular organisms (Eukaryota)	2	Eukaryota	2	ENSG00000159625	CCDC135	16	protein_coding	KNOWN	NA
CCDC146	st2	Cellular organisms (Eukaryota)	2	Eukaryota	2	ENSG00000135205	CCDC146	7	protein_coding	KNOWN	NA
CCDC22	st2	Cellular organisms (Eukaryota)	2	Eukaryota	2	ENSG00000101997	CCDC22	X	protein_coding	KNOWN	Housekeeping
CCDC25	st2	Cellular organisms (Eukaryota)	2	Eukaryota	2	ENSG00000147419	CCDC25	8	protein_coding	KNOWN	Housekeeping
CCDC37	st2	Cellular organisms (Eukaryota)	2	Eukaryota	2	ENSG00000163885	CCDC37	3	protein_coding	KNOWN	Tissue-enriched
CCDC42	st2	Cellular organisms (Eukaryota)	2	Eukaryota	2	ENSG00000161973	CCDC42	17	protein_coding	KNOWN	Tissue-enriched
CCDC47	st2	Cellular organisms (Eukaryota)	2	Eukaryota	2	ENSG00000108588	CCDC47	17	protein_coding	KNOWN	Housekeeping
CCDC65	st2	Cellular organisms (Eukaryota)	2	Eukaryota	2	ENSG00000139537	CCDC65	12	protein_coding	KNOWN	NA
CCDC77	st2	Cellular organisms (Eukaryota)	2	Eukaryota	2	ENSG00000120647	CCDC77	12	protein_coding	KNOWN	NA
CCDC90B	st2	Cellular organisms (Eukaryota)	2	Eukaryota	2	ENSG00000137500	CCDC90B	11	protein_coding	KNOWN	NA
CCDC93	st2	Cellular organisms (Eukaryota)	2	Eukaryota	2	ENSG00000125633	CCDC93	2	protein_coding	KNOWN	NA
CCDC97	st2	Cellular organisms (Eukaryota)	2	Eukaryota	2	ENSG00000142039	CCDC97	19	protein_coding	KNOWN	NA
CCNB2	st2	Cellular organisms (Eukaryota)	2	Eukaryota	2	ENSG00000157456	CCNB2	15	protein_coding	KNOWN	NA
CCNC	st2	Cellular organisms (Eukaryota)	2	Eukaryota	2	ENSG00000112237	CCNC	6	protein_coding	KNOWN	NA
CCND2	st2	Cellular organisms (Eukaryota)	2	Eukaryota	2	ENSG00000118971	CCND2	12	protein_coding	KNOWN	NA
CCNH	st2	Cellular organisms (Eukaryota)	2	Eukaryota	2	ENSG00000134480	CCNH	5	protein_coding	KNOWN	Housekeeping
CCNL1	st2	Cellular organisms (Eukaryota)	2	Eukaryota	2	ENSG00000163660	CCNL1	3	protein_coding	KNOWN	Housekeeping
CCRN4L	st2	Cellular organisms (Eukaryota)	2	Eukaryota	2	ENSG00000151014	CCRN4L	4	protein_coding	KNOWN	NA
CCS	st2	Cellular organisms (Eukaryota)	2	Eukaryota	2	ENSG00000173992	CCS	11	protein_coding	KNOWN	NA
CCT2	st2	Cellular organisms (Eukaryota)	2	Eukaryota	2	ENSG00000166226	CCT2	12	protein_coding	KNOWN	NA
CCT3	st2	Cellular organisms (Eukaryota)	2	Eukaryota	2	ENSG00000163468	CCT3	1	protein_coding	KNOWN	Housekeeping
CCT6A	st2	Cellular organisms (Eukaryota)	2	Eukaryota	2	ENSG00000146731	CCT6A	7	protein_coding	KNOWN	Housekeeping
CCT7	st2	Cellular organisms (Eukaryota)	2	Eukaryota	2	ENSG00000135624	CCT7	2	protein_coding	KNOWN	Housekeeping
CCT8	st2	Cellular organisms (Eukaryota)	2	Eukaryota	2	ENSG00000156261	CCT8	21	protein_coding	KNOWN	Housekeeping
CCZ1B	st2	Cellular organisms (Eukaryota)	2	Eukaryota	2	ENSG00000146574	CCZ1B	7	protein_coding	KNOWN	NA
CDC123	st2	Cellular organisms (Eukaryota)	2	Eukaryota	2	ENSG00000151465	CDC123	10	protein_coding	KNOWN	Housekeeping
CDC16	st2	Cellular organisms (Eukaryota)	2	Eukaryota	2	ENSG00000130177	CDC16	13	protein_coding	KNOWN	Housekeeping
CDC23	st2	Cellular organisms (Eukaryota)	2	Eukaryota	2	ENSG00000094880	CDC23	5	protein_coding	KNOWN	Housekeeping
CDC37	st2	Cellular organisms (Eukaryota)	2	Eukaryota	2	ENSG00000105401	CDC37	19	protein_coding	KNOWN	Housekeeping
CDC45	st2	Cellular organisms (Eukaryota)	2	Eukaryota	2	ENSG00000093009	CDC45	22	protein_coding	KNOWN	NA
CDC5L	st2	Cellular organisms (Eukaryota)	2	Eukaryota	2	ENSG00000096401	CDC5L	6	protein_coding	KNOWN	Housekeeping
CDK11A	st2	Cellular organisms (Eukaryota)	2	Eukaryota	2	ENSG00000008128	CDK11A	1	protein_coding	KNOWN	NA
CDK2	st2	Cellular organisms (Eukaryota)	2	Eukaryota	2	ENSG00000123374	CDK2	12	protein_coding	KNOWN	NA
CDK3	st2	Cellular organisms (Eukaryota)	2	Eukaryota	2	ENSG00000250506	CDK3	17	protein_coding	KNOWN	NA
CDK5	st2	Cellular organisms (Eukaryota)	2	Eukaryota	2	ENSG00000164885	CDK5	7	protein_coding	KNOWN	NA
CDK5RAP3	st2	Cellular organisms (Eukaryota)	2	Eukaryota	2	ENSG00000108465	CDK5RAP3	17	protein_coding	KNOWN	NA
CDK9	st2	Cellular organisms (Eukaryota)	2	Eukaryota	2	ENSG00000136807	CDK9	9	protein_coding	KNOWN	Housekeeping
CDS2	st2	Cellular organisms (Eukaryota)	2	Eukaryota	2	ENSG00000101290	CDS2	20	protein_coding	KNOWN	Housekeeping
CEBPZ	st2	Cellular organisms (Eukaryota)	2	Eukaryota	2	ENSG00000115816	CEBPZ	2	protein_coding	KNOWN	Housekeeping
CECR5	st2	Cellular organisms (Eukaryota)	2	Eukaryota	2	ENSG00000069998	CECR5	22	protein_coding	KNOWN	Housekeeping
CENPV	st2	Cellular organisms (Eukaryota)	2	Eukaryota	2	ENSG00000166582	CENPV	17	protein_coding	KNOWN	NA
CEP76	st2	Cellular organisms (Eukaryota)	2	Eukaryota	2	ENSG00000101624	CEP76	18	protein_coding	KNOWN	NA
CERK	st2	Cellular organisms (Eukaryota)	2	Eukaryota	2	ENSG00000100422	CERK	22	protein_coding	KNOWN	Housekeeping
CETN1	st2	Cellular organisms (Eukaryota)	2	Eukaryota	2	ENSG00000177143	CETN1	18	protein_coding	KNOWN	Tissue-enriched
CETN2	st2	Cellular organisms (Eukaryota)	2	Eukaryota	2	ENSG00000147400	CETN2	X	protein_coding	KNOWN	NA
CETN3	st2	Cellular organisms (Eukaryota)	2	Eukaryota	2	ENSG00000153140	CETN3	5	protein_coding	KNOWN	NA
CFL2	st2	Cellular organisms (Eukaryota)	2	Eukaryota	2	ENSG00000165410	CFL2	14	protein_coding	KNOWN	NA
CGNL1	st2	Cellular organisms (Eukaryota)	2	Eukaryota	2	ENSG00000128849	CGNL1	15	protein_coding	KNOWN	NA
CHAF1B	st2	Cellular organisms (Eukaryota)	2	Eukaryota	2	ENSG00000159259	CHAF1B	21	protein_coding	KNOWN	NA
CHD1L	st2	Cellular organisms (Eukaryota)	2	Eukaryota	2	ENSG00000131778	CHD1L	1	protein_coding	KNOWN	Housekeeping
CHMP1A	st2	Cellular organisms (Eukaryota)	2	Eukaryota	2	ENSG00000131165	CHMP1A	16	protein_coding	KNOWN	Housekeeping
CHMP1B	st2	Cellular organisms (Eukaryota)	2	Eukaryota	2	ENSG00000255112	CHMP1B	18	protein_coding	KNOWN	NA
CHMP2A	st2	Cellular organisms (Eukaryota)	2	Eukaryota	2	ENSG00000130724	CHMP2A	19	protein_coding	KNOWN	Housekeeping
CHMP2B	st2	Cellular organisms (Eukaryota)	2	Eukaryota	2	ENSG00000083937	CHMP2B	3	protein_coding	KNOWN	Housekeeping
CHMP3	st2	Cellular organisms (Eukaryota)	2	Eukaryota	2	ENSG00000115561	CHMP3	2	protein_coding	KNOWN	NA
CHMP4A	st2	Cellular organisms (Eukaryota)	2	Eukaryota	2	ENSG00000254505	CHMP4A	14	protein_coding	KNOWN	Housekeeping
CHMP4B	st2	Cellular organisms (Eukaryota)	2	Eukaryota	2	ENSG00000101421	CHMP4B	20	protein_coding	KNOWN	Housekeeping
CHMP5	st2	Cellular organisms (Eukaryota)	2	Eukaryota	2	ENSG00000086065	CHMP5	9	protein_coding	KNOWN	Housekeeping
CHMP6	st2	Cellular organisms (Eukaryota)	2	Eukaryota	2	ENSG00000176108	CHMP6	17	protein_coding	KNOWN	Housekeeping
CHORDC1	st2	Cellular organisms (Eukaryota)	2	Eukaryota	2	ENSG00000110172	CHORDC1	11	protein_coding	KNOWN	NA
CHURC1-FNTB	st2	Cellular organisms (Eukaryota)	2	Eukaryota	2	ENSG00000125954	CHURC1-FNTB	14	protein_coding	KNOWN	NA
CIAO1	st2	Cellular organisms (Eukaryota)	2	Eukaryota	2	ENSG00000144021	CIAO1	2	protein_coding	KNOWN	Housekeeping
CIRH1A	st2	Cellular organisms (Eukaryota)	2	Eukaryota	2	ENSG00000141076	CIRH1A	16	protein_coding	KNOWN	Housekeeping
CKAP5	st2	Cellular organisms (Eukaryota)	2	Eukaryota	2	ENSG00000175216	CKAP5	11	protein_coding	KNOWN	NA
CKS1B	st2	Cellular organisms (Eukaryota)	2	Eukaryota	2	ENSG00000268942	CKS1B	5	protein_coding	KNOWN	NA
CKS2	st2	Cellular organisms (Eukaryota)	2	Eukaryota	2	ENSG00000123975	CKS2	9	protein_coding	KNOWN	NA
CLCN5	st2	Cellular organisms (Eukaryota)	2	Eukaryota	2	ENSG00000171365	CLCN5	X	protein_coding	KNOWN	NA
CLCN7	st2	Cellular organisms (Eukaryota)	2	Eukaryota	2	ENSG00000103249	CLCN7	16	protein_coding	KNOWN	Housekeeping
CLIC2	st2	Cellular organisms (Eukaryota)	2	Eukaryota	2	ENSG00000155962	CLIC2	X	protein_coding	KNOWN	NA
CLIC4	st2	Cellular organisms (Eukaryota)	2	Eukaryota	2	ENSG00000169504	CLIC4	1	protein_coding	KNOWN	NA
CLIC5	st2	Cellular organisms (Eukaryota)	2	Eukaryota	2	ENSG00000112782	CLIC5	6	protein_coding	KNOWN	NA
CLK1	st2	Cellular organisms (Eukaryota)	2	Eukaryota	2	ENSG00000013441	CLK1	2	protein_coding	KNOWN	NA
CLK4	st2	Cellular organisms (Eukaryota)	2	Eukaryota	2	ENSG00000113240	CLK4	5	protein_coding	KNOWN	NA
CLN3	st2	Cellular organisms (Eukaryota)	2	Eukaryota	2	ENSG00000188603	CLN3	16	protein_coding	KNOWN	NA
CLN5	st2	Cellular organisms (Eukaryota)	2	Eukaryota	2	ENSG00000102805	CLN5	13	protein_coding	KNOWN	NA
CLP1	st2	Cellular organisms (Eukaryota)	2	Eukaryota	2	ENSG00000172409	CLP1	11	protein_coding	KNOWN	Housekeeping
CLPTM1	st2	Cellular organisms (Eukaryota)	2	Eukaryota	2	ENSG00000104853	CLPTM1	19	protein_coding	KNOWN	Housekeeping
CLTC	st2	Cellular organisms (Eukaryota)	2	Eukaryota	2	ENSG00000141367	CLTC	17	protein_coding	KNOWN	Housekeeping
CLUH	st2	Cellular organisms (Eukaryota)	2	Eukaryota	2	ENSG00000132361	CLUH	17	protein_coding	KNOWN	NA
CMBL	st2	Cellular organisms (Eukaryota)	2	Eukaryota	2	ENSG00000164237	CMBL	5	protein_coding	KNOWN	NA
CMPK1	st2	Cellular organisms (Eukaryota)	2	Eukaryota	2	ENSG00000162368	CMPK1	1	protein_coding	KNOWN	Housekeeping
CNBP	st2	Cellular organisms (Eukaryota)	2	Eukaryota	2	ENSG00000169714	CNBP	3	protein_coding	KNOWN	Housekeeping
CNOT1	st2	Cellular organisms (Eukaryota)	2	Eukaryota	2	ENSG00000125107	CNOT1	16	protein_coding	KNOWN	Housekeeping
CNOT10	st2	Cellular organisms (Eukaryota)	2	Eukaryota	2	ENSG00000182973	CNOT10	3	protein_coding	KNOWN	NA
CNOT6	st2	Cellular organisms (Eukaryota)	2	Eukaryota	2	ENSG00000113300	CNOT6	5	protein_coding	KNOWN	NA
CNOT7	st2	Cellular organisms (Eukaryota)	2	Eukaryota	2	ENSG00000198791	CNOT7	8	protein_coding	KNOWN	Housekeeping
CNOT8	st2	Cellular organisms (Eukaryota)	2	Eukaryota	2	ENSG00000155508	CNOT8	5	protein_coding	KNOWN	NA
COA5	st2	Cellular organisms (Eukaryota)	2	Eukaryota	2	ENSG00000183513	COA5	2	protein_coding	KNOWN	Housekeeping
COG1	st2	Cellular organisms (Eukaryota)	2	Eukaryota	2	ENSG00000166685	COG1	17	protein_coding	KNOWN	Housekeeping
COG2	st2	Cellular organisms (Eukaryota)	2	Eukaryota	2	ENSG00000135775	COG2	1	protein_coding	KNOWN	Housekeeping
COG3	st2	Cellular organisms (Eukaryota)	2	Eukaryota	2	ENSG00000136152	COG3	13	protein_coding	KNOWN	Housekeeping
COG4	st2	Cellular organisms (Eukaryota)	2	Eukaryota	2	ENSG00000103051	COG4	16	protein_coding	KNOWN	Housekeeping
COG5	st2	Cellular organisms (Eukaryota)	2	Eukaryota	2	ENSG00000164597	COG5	7	protein_coding	KNOWN	NA
COG6	st2	Cellular organisms (Eukaryota)	2	Eukaryota	2	ENSG00000133103	COG6	13	protein_coding	KNOWN	NA
COG7	st2	Cellular organisms (Eukaryota)	2	Eukaryota	2	ENSG00000168434	COG7	16	protein_coding	KNOWN	Housekeeping
COG8	st2	Cellular organisms (Eukaryota)	2	Eukaryota	2	ENSG00000213380	COG8	16	protein_coding	KNOWN	Housekeeping
COMMD10	st2	Cellular organisms (Eukaryota)	2	Eukaryota	2	ENSG00000145781	COMMD10	5	protein_coding	KNOWN	Housekeeping
COMMD2	st2	Cellular organisms (Eukaryota)	2	Eukaryota	2	ENSG00000114744	COMMD2	3	protein_coding	KNOWN	NA
COMMD3	st2	Cellular organisms (Eukaryota)	2	Eukaryota	2	ENSG00000148444	COMMD3	10	protein_coding	KNOWN	Housekeeping
COMMD7	st2	Cellular organisms (Eukaryota)	2	Eukaryota	2	ENSG00000149600	COMMD7	20	protein_coding	KNOWN	Housekeeping
COPA	st2	Cellular organisms (Eukaryota)	2	Eukaryota	2	ENSG00000122218	COPA	1	protein_coding	KNOWN	Housekeeping
COPB1	st2	Cellular organisms (Eukaryota)	2	Eukaryota	2	ENSG00000129083	COPB1	11	protein_coding	KNOWN	Housekeeping
COPB2	st2	Cellular organisms (Eukaryota)	2	Eukaryota	2	ENSG00000184432	COPB2	3	protein_coding	KNOWN	Housekeeping
COPE	st2	Cellular organisms (Eukaryota)	2	Eukaryota	2	ENSG00000105669	COPE	19	protein_coding	KNOWN	Housekeeping
COPG1	st2	Cellular organisms (Eukaryota)	2	Eukaryota	2	ENSG00000181789	COPG1	3	protein_coding	KNOWN	Housekeeping
COPS2	st2	Cellular organisms (Eukaryota)	2	Eukaryota	2	ENSG00000166200	COPS2	15	protein_coding	KNOWN	Housekeeping
COPS3	st2	Cellular organisms (Eukaryota)	2	Eukaryota	2	ENSG00000141030	COPS3	17	protein_coding	KNOWN	Housekeeping
COPS4	st2	Cellular organisms (Eukaryota)	2	Eukaryota	2	ENSG00000138663	COPS4	4	protein_coding	KNOWN	Housekeeping
COPS5	st2	Cellular organisms (Eukaryota)	2	Eukaryota	2	ENSG00000121022	COPS5	8	protein_coding	KNOWN	Housekeeping
COPS6	st2	Cellular organisms (Eukaryota)	2	Eukaryota	2	ENSG00000168090	COPS6	7	protein_coding	KNOWN	Housekeeping
COPS7B	st2	Cellular organisms (Eukaryota)	2	Eukaryota	2	ENSG00000144524	COPS7B	2	protein_coding	KNOWN	Housekeeping
COPS8	st2	Cellular organisms (Eukaryota)	2	Eukaryota	2	ENSG00000198612	COPS8	2	protein_coding	KNOWN	Housekeeping
COPZ1	st2	Cellular organisms (Eukaryota)	2	Eukaryota	2	ENSG00000111481	COPZ1	12	protein_coding	KNOWN	Housekeeping
COPZ2	st2	Cellular organisms (Eukaryota)	2	Eukaryota	2	ENSG00000005243	COPZ2	17	protein_coding	KNOWN	NA
COQ4	st2	Cellular organisms (Eukaryota)	2	Eukaryota	2	ENSG00000167113	COQ4	9	protein_coding	KNOWN	Housekeeping
COQ6	st2	Cellular organisms (Eukaryota)	2	Eukaryota	2	ENSG00000119723	COQ6	14	protein_coding	KNOWN	Housekeeping
COQ9	st2	Cellular organisms (Eukaryota)	2	Eukaryota	2	ENSG00000088682	COQ9	16	protein_coding	KNOWN	NA
CORO1A	st2	Cellular organisms (Eukaryota)	2	Eukaryota	2	ENSG00000102879	CORO1A	16	protein_coding	KNOWN	NA
CORO1B	st2	Cellular organisms (Eukaryota)	2	Eukaryota	2	ENSG00000172725	CORO1B	11	protein_coding	KNOWN	NA
CORO6	st2	Cellular organisms (Eukaryota)	2	Eukaryota	2	ENSG00000167549	CORO6	17	protein_coding	KNOWN	NA
COTL1	st2	Cellular organisms (Eukaryota)	2	Eukaryota	2	ENSG00000103187	COTL1	16	protein_coding	KNOWN	NA
COX19	st2	Cellular organisms (Eukaryota)	2	Eukaryota	2	ENSG00000240230	COX19	7	protein_coding	KNOWN	Housekeeping
COX6B1	st2	Cellular organisms (Eukaryota)	2	Eukaryota	2	ENSG00000126267	COX6B1	19	protein_coding	KNOWN	Housekeeping
COX6B2	st2	Cellular organisms (Eukaryota)	2	Eukaryota	2	ENSG00000160471	COX6B2	19	protein_coding	KNOWN	NA
CPN1	st2	Cellular organisms (Eukaryota)	2	Eukaryota	2	ENSG00000120054	CPN1	10	protein_coding	KNOWN	Tissue-enriched
CPNE1	st2	Cellular organisms (Eukaryota)	2	Eukaryota	2	ENSG00000214078	CPNE1	20	protein_coding	KNOWN	Housekeeping
CPNE2	st2	Cellular organisms (Eukaryota)	2	Eukaryota	2	ENSG00000140848	CPNE2	16	protein_coding	KNOWN	Housekeeping
CPNE3	st2	Cellular organisms (Eukaryota)	2	Eukaryota	2	ENSG00000085719	CPNE3	8	protein_coding	KNOWN	Housekeeping
CPNE8	st2	Cellular organisms (Eukaryota)	2	Eukaryota	2	ENSG00000139117	CPNE8	12	protein_coding	KNOWN	NA
CPSF2	st2	Cellular organisms (Eukaryota)	2	Eukaryota	2	ENSG00000165934	CPSF2	14	protein_coding	KNOWN	Housekeeping
CPSF3	st2	Cellular organisms (Eukaryota)	2	Eukaryota	2	ENSG00000119203	CPSF3	2	protein_coding	KNOWN	NA
CPSF6	st2	Cellular organisms (Eukaryota)	2	Eukaryota	2	ENSG00000111605	CPSF6	12	protein_coding	KNOWN	Housekeeping
CPT1B	st2	Cellular organisms (Eukaryota)	2	Eukaryota	2	ENSG00000205560	CPT1B	22	protein_coding	KNOWN	NA
CRCP	st2	Cellular organisms (Eukaryota)	2	Eukaryota	2	ENSG00000241258	CRCP	7	protein_coding	KNOWN	Housekeeping
CREG1	st2	Cellular organisms (Eukaryota)	2	Eukaryota	2	ENSG00000143162	CREG1	1	protein_coding	KNOWN	Housekeeping
CRIPT	st2	Cellular organisms (Eukaryota)	2	Eukaryota	2	ENSG00000119878	CRIPT	2	protein_coding	KNOWN	Housekeeping
CRNKL1	st2	Cellular organisms (Eukaryota)	2	Eukaryota	2	ENSG00000101343	CRNKL1	20	protein_coding	KNOWN	Housekeeping
CRY1	st2	Cellular organisms (Eukaryota)	2	Eukaryota	2	ENSG00000008405	CRY1	12	protein_coding	KNOWN	NA
CSE1L	st2	Cellular organisms (Eukaryota)	2	Eukaryota	2	ENSG00000124207	CSE1L	20	protein_coding	KNOWN	NA
CSNK1A1	st2	Cellular organisms (Eukaryota)	2	Eukaryota	2	ENSG00000113712	CSNK1A1	5	protein_coding	KNOWN	Housekeeping
CSNK1E	st2	Cellular organisms (Eukaryota)	2	Eukaryota	2	ENSG00000213923	CSNK1E	22	protein_coding	KNOWN	NA
CSNK2A1	st2	Cellular organisms (Eukaryota)	2	Eukaryota	2	ENSG00000101266	CSNK2A1	20	protein_coding	KNOWN	NA
CSNK2A3	st2	Cellular organisms (Eukaryota)	2	Eukaryota	2	ENSG00000254598	CSNK2A3	11	protein_coding	KNOWN	Housekeeping
CSRP1	st2	Cellular organisms (Eukaryota)	2	Eukaryota	2	ENSG00000159176	CSRP1	1	protein_coding	KNOWN	NA
CSRP3	st2	Cellular organisms (Eukaryota)	2	Eukaryota	2	ENSG00000129170	CSRP3	11	protein_coding	KNOWN	NA
CSTF1	st2	Cellular organisms (Eukaryota)	2	Eukaryota	2	ENSG00000101138	CSTF1	20	protein_coding	KNOWN	Housekeeping
CSTF3	st2	Cellular organisms (Eukaryota)	2	Eukaryota	2	ENSG00000176102	CSTF3	11	protein_coding	KNOWN	NA
CTBS	st2	Cellular organisms (Eukaryota)	2	Eukaryota	2	ENSG00000117151	CTBS	1	protein_coding	KNOWN	NA
CTDSPL	st2	Cellular organisms (Eukaryota)	2	Eukaryota	2	ENSG00000144677	CTDSPL	3	protein_coding	KNOWN	NA
CTNNBL1	st2	Cellular organisms (Eukaryota)	2	Eukaryota	2	ENSG00000132792	CTNNBL1	20	protein_coding	KNOWN	Housekeeping
CTR9	st2	Cellular organisms (Eukaryota)	2	Eukaryota	2	ENSG00000198730	CTR9	11	protein_coding	KNOWN	NA
CTSA	st2	Cellular organisms (Eukaryota)	2	Eukaryota	2	ENSG00000064601	CTSA	20	protein_coding	KNOWN	Housekeeping
CTSB	st2	Cellular organisms (Eukaryota)	2	Eukaryota	2	ENSG00000164733	CTSB	8	protein_coding	KNOWN	NA
CTSD	st2	Cellular organisms (Eukaryota)	2	Eukaryota	2	ENSG00000117984	CTSD	11	protein_coding	KNOWN	Housekeeping
CTSF	st2	Cellular organisms (Eukaryota)	2	Eukaryota	2	ENSG00000174080	CTSF	11	protein_coding	KNOWN	NA
CTSH	st2	Cellular organisms (Eukaryota)	2	Eukaryota	2	ENSG00000103811	CTSH	15	protein_coding	KNOWN	NA
CTSK	st2	Cellular organisms (Eukaryota)	2	Eukaryota	2	ENSG00000143387	CTSK	1	protein_coding	KNOWN	NA
CTSL	st2	Cellular organisms (Eukaryota)	2	Eukaryota	2	ENSG00000135047	CTSL	9	protein_coding	KNOWN	NA
CTSS	st2	Cellular organisms (Eukaryota)	2	Eukaryota	2	ENSG00000163131	CTSS	1	protein_coding	KNOWN	NA
CTSV	st2	Cellular organisms (Eukaryota)	2	Eukaryota	2	ENSG00000136943	CTSV	9	protein_coding	KNOWN	NA
CTSZ	st2	Cellular organisms (Eukaryota)	2	Eukaryota	2	ENSG00000101160	CTSZ	20	protein_coding	KNOWN	NA
CUL1	st2	Cellular organisms (Eukaryota)	2	Eukaryota	2	ENSG00000055130	CUL1	7	protein_coding	KNOWN	Housekeeping
CUL3	st2	Cellular organisms (Eukaryota)	2	Eukaryota	2	ENSG00000036257	CUL3	2	protein_coding	KNOWN	NA
CUL4A	st2	Cellular organisms (Eukaryota)	2	Eukaryota	2	ENSG00000139842	CUL4A	13	protein_coding	KNOWN	Housekeeping
CUL4B	st2	Cellular organisms (Eukaryota)	2	Eukaryota	2	ENSG00000158290	CUL4B	X	protein_coding	KNOWN	Housekeeping
CWC15	st2	Cellular organisms (Eukaryota)	2	Eukaryota	2	ENSG00000150316	CWC15	11	protein_coding	KNOWN	Housekeeping
CWC22	st2	Cellular organisms (Eukaryota)	2	Eukaryota	2	ENSG00000163510	CWC22	2	protein_coding	KNOWN	NA
CWC25	st2	Cellular organisms (Eukaryota)	2	Eukaryota	2	ENSG00000108296	CWC25	17	protein_coding	KNOWN	Housekeeping
CWF19L1	st2	Cellular organisms (Eukaryota)	2	Eukaryota	2	ENSG00000095485	CWF19L1	10	protein_coding	KNOWN	NA
CWF19L2	st2	Cellular organisms (Eukaryota)	2	Eukaryota	2	ENSG00000152404	CWF19L2	11	protein_coding	KNOWN	NA
CYB561	st2	Cellular organisms (Eukaryota)	2	Eukaryota	2	ENSG00000008283	CYB561	17	protein_coding	KNOWN	NA
CYB5D1	st2	Cellular organisms (Eukaryota)	2	Eukaryota	2	ENSG00000182224	CYB5D1	17	protein_coding	KNOWN	NA
CYB5D2	st2	Cellular organisms (Eukaryota)	2	Eukaryota	2	ENSG00000167740	CYB5D2	17	protein_coding	KNOWN	Housekeeping
CYB5R1	st2	Cellular organisms (Eukaryota)	2	Eukaryota	2	ENSG00000159348	CYB5R1	1	protein_coding	KNOWN	NA
CYB5R3	st2	Cellular organisms (Eukaryota)	2	Eukaryota	2	ENSG00000100243	CYB5R3	22	protein_coding	KNOWN	Housekeeping
CYBB	st2	Cellular organisms (Eukaryota)	2	Eukaryota	2	ENSG00000165168	CYBB	X	protein_coding	KNOWN	NA
CYP11A1	st2	Cellular organisms (Eukaryota)	2	Eukaryota	2	ENSG00000140459	CYP11A1	15	protein_coding	KNOWN	NA
CYP1A2	st2	Cellular organisms (Eukaryota)	2	Eukaryota	2	ENSG00000140505	CYP1A2	15	protein_coding	KNOWN	Tissue-enriched
CYP2A6	st2	Cellular organisms (Eukaryota)	2	Eukaryota	2	ENSG00000255974	CYP2A6	19	protein_coding	KNOWN	NA
CYSTM1	st2	Cellular organisms (Eukaryota)	2	Eukaryota	2	ENSG00000120306	CYSTM1	5	protein_coding	KNOWN	NA
CYTH1	st2	Cellular organisms (Eukaryota)	2	Eukaryota	2	ENSG00000108669	CYTH1	17	protein_coding	KNOWN	NA
DAD1	st2	Cellular organisms (Eukaryota)	2	Eukaryota	2	ENSG00000129562	DAD1	14	protein_coding	KNOWN	Housekeeping
DAGLB	st2	Cellular organisms (Eukaryota)	2	Eukaryota	2	ENSG00000164535	DAGLB	7	protein_coding	KNOWN	Housekeeping
DAP3	st2	Cellular organisms (Eukaryota)	2	Eukaryota	2	ENSG00000132676	DAP3	1	protein_coding	KNOWN	Housekeeping
DCAF11	st2	Cellular organisms (Eukaryota)	2	Eukaryota	2	ENSG00000100897	DCAF11	14	protein_coding	KNOWN	Housekeeping
DCAF13	st2	Cellular organisms (Eukaryota)	2	Eukaryota	2	ENSG00000164934	DCAF13	8	protein_coding	KNOWN	Housekeeping
DCAF7	st2	Cellular organisms (Eukaryota)	2	Eukaryota	2	ENSG00000136485	DCAF7	17	protein_coding	KNOWN	Housekeeping
DCTN2	st2	Cellular organisms (Eukaryota)	2	Eukaryota	2	ENSG00000175203	DCTN2	12	protein_coding	KNOWN	Housekeeping
DCTN5	st2	Cellular organisms (Eukaryota)	2	Eukaryota	2	ENSG00000166847	DCTN5	16	protein_coding	KNOWN	Housekeeping
DCUN1D1	st2	Cellular organisms (Eukaryota)	2	Eukaryota	2	ENSG00000043093	DCUN1D1	3	protein_coding	KNOWN	NA
DCUN1D2	st2	Cellular organisms (Eukaryota)	2	Eukaryota	2	ENSG00000150401	DCUN1D2	13	protein_coding	KNOWN	NA
DDB1	st2	Cellular organisms (Eukaryota)	2	Eukaryota	2	ENSG00000167986	DDB1	11	protein_coding	KNOWN	Housekeeping
DDC	st2	Cellular organisms (Eukaryota)	2	Eukaryota	2	ENSG00000132437	DDC	7	protein_coding	KNOWN	NA
DDOST	st2	Cellular organisms (Eukaryota)	2	Eukaryota	2	ENSG00000244038	DDOST	1	protein_coding	KNOWN	Housekeeping
DDX1	st2	Cellular organisms (Eukaryota)	2	Eukaryota	2	ENSG00000079785	DDX1	2	protein_coding	KNOWN	Housekeeping
DDX11	st2	Cellular organisms (Eukaryota)	2	Eukaryota	2	ENSG00000013573	DDX11	12	protein_coding	KNOWN	NA
DDX17	st2	Cellular organisms (Eukaryota)	2	Eukaryota	2	ENSG00000100201	DDX17	22	protein_coding	KNOWN	Housekeeping
DDX18	st2	Cellular organisms (Eukaryota)	2	Eukaryota	2	ENSG00000088205	DDX18	2	protein_coding	KNOWN	Housekeeping
DDX19A	st2	Cellular organisms (Eukaryota)	2	Eukaryota	2	ENSG00000168872	DDX19A	16	protein_coding	KNOWN	Housekeeping
DDX21	st2	Cellular organisms (Eukaryota)	2	Eukaryota	2	ENSG00000165732	DDX21	10	protein_coding	KNOWN	Housekeeping
DDX23	st2	Cellular organisms (Eukaryota)	2	Eukaryota	2	ENSG00000174243	DDX23	12	protein_coding	KNOWN	Housekeeping
DDX25	st2	Cellular organisms (Eukaryota)	2	Eukaryota	2	ENSG00000109832	DDX25	11	protein_coding	KNOWN	NA
DDX31	st2	Cellular organisms (Eukaryota)	2	Eukaryota	2	ENSG00000125485	DDX31	9	protein_coding	KNOWN	NA
DDX3X	st2	Cellular organisms (Eukaryota)	2	Eukaryota	2	ENSG00000215301	DDX3X	X	protein_coding	KNOWN	Housekeeping
DDX3Y	st2	Cellular organisms (Eukaryota)	2	Eukaryota	2	ENSG00000067048	DDX3Y	Y	protein_coding	KNOWN	NA
DDX4	st2	Cellular organisms (Eukaryota)	2	Eukaryota	2	ENSG00000152670	DDX4	5	protein_coding	KNOWN	Tissue-enriched
DDX41	st2	Cellular organisms (Eukaryota)	2	Eukaryota	2	ENSG00000183258	DDX41	5	protein_coding	KNOWN	Housekeeping
DDX46	st2	Cellular organisms (Eukaryota)	2	Eukaryota	2	ENSG00000145833	DDX46	5	protein_coding	KNOWN	Housekeeping
DDX49	st2	Cellular organisms (Eukaryota)	2	Eukaryota	2	ENSG00000105671	DDX49	19	protein_coding	KNOWN	Housekeeping
DDX51	st2	Cellular organisms (Eukaryota)	2	Eukaryota	2	ENSG00000185163	DDX51	12	protein_coding	KNOWN	NA
DDX52	st2	Cellular organisms (Eukaryota)	2	Eukaryota	2	ENSG00000141141	DDX52	17	protein_coding	KNOWN	NA
DDX55	st2	Cellular organisms (Eukaryota)	2	Eukaryota	2	ENSG00000111364	DDX55	12	protein_coding	KNOWN	NA
DDX56	st2	Cellular organisms (Eukaryota)	2	Eukaryota	2	ENSG00000136271	DDX56	7	protein_coding	KNOWN	Housekeeping
DDX59	st2	Cellular organisms (Eukaryota)	2	Eukaryota	2	ENSG00000118197	DDX59	1	protein_coding	KNOWN	Housekeeping
DDX6	st2	Cellular organisms (Eukaryota)	2	Eukaryota	2	ENSG00000110367	DDX6	11	protein_coding	KNOWN	NA
DENND1B	st2	Cellular organisms (Eukaryota)	2	Eukaryota	2	ENSG00000213047	DENND1B	1	protein_coding	KNOWN	NA
DENND6A	st2	Cellular organisms (Eukaryota)	2	Eukaryota	2	ENSG00000174839	DENND6A	3	protein_coding	KNOWN	NA
DENND6B	st2	Cellular organisms (Eukaryota)	2	Eukaryota	2	ENSG00000205593	DENND6B	22	protein_coding	KNOWN	NA
DERL2	st2	Cellular organisms (Eukaryota)	2	Eukaryota	2	ENSG00000072849	DERL2	17	protein_coding	KNOWN	Housekeeping
DERL3	st2	Cellular organisms (Eukaryota)	2	Eukaryota	2	ENSG00000099958	DERL3	22	protein_coding	KNOWN	NA
DESI2	st2	Cellular organisms (Eukaryota)	2	Eukaryota	2	ENSG00000121644	DESI2	1	protein_coding	KNOWN	NA
DET1	st2	Cellular organisms (Eukaryota)	2	Eukaryota	2	ENSG00000140543	DET1	15	protein_coding	KNOWN	NA
DGKE	st2	Cellular organisms (Eukaryota)	2	Eukaryota	2	ENSG00000153933	DGKE	17	protein_coding	KNOWN	NA
DGUOK	st2	Cellular organisms (Eukaryota)	2	Eukaryota	2	ENSG00000114956	DGUOK	2	protein_coding	KNOWN	NA
DHRS7	st2	Cellular organisms (Eukaryota)	2	Eukaryota	2	ENSG00000100612	DHRS7	14	protein_coding	KNOWN	NA
DHTKD1	st2	Cellular organisms (Eukaryota)	2	Eukaryota	2	ENSG00000181192	DHTKD1	10	protein_coding	KNOWN	NA
DHX15	st2	Cellular organisms (Eukaryota)	2	Eukaryota	2	ENSG00000109606	DHX15	4	protein_coding	KNOWN	Housekeeping
DHX29	st2	Cellular organisms (Eukaryota)	2	Eukaryota	2	ENSG00000067248	DHX29	5	protein_coding	KNOWN	Housekeeping
DHX35	st2	Cellular organisms (Eukaryota)	2	Eukaryota	2	ENSG00000101452	DHX35	20	protein_coding	KNOWN	NA
DHX36	st2	Cellular organisms (Eukaryota)	2	Eukaryota	2	ENSG00000174953	DHX36	3	protein_coding	KNOWN	Housekeeping
DHX38	st2	Cellular organisms (Eukaryota)	2	Eukaryota	2	ENSG00000140829	DHX38	16	protein_coding	KNOWN	Housekeeping
DHX8	st2	Cellular organisms (Eukaryota)	2	Eukaryota	2	ENSG00000067596	DHX8	17	protein_coding	KNOWN	Housekeeping
DIMT1	st2	Cellular organisms (Eukaryota)	2	Eukaryota	2	ENSG00000086189	DIMT1	5	protein_coding	KNOWN	Housekeeping
DIS3	st2	Cellular organisms (Eukaryota)	2	Eukaryota	2	ENSG00000083520	DIS3	13	protein_coding	KNOWN	Housekeeping
DIS3L2	st2	Cellular organisms (Eukaryota)	2	Eukaryota	2	ENSG00000144535	DIS3L2	2	protein_coding	KNOWN	Housekeeping
DKC1	st2	Cellular organisms (Eukaryota)	2	Eukaryota	2	ENSG00000130826	DKC1	X	protein_coding	KNOWN	Housekeeping
DNA2	st2	Cellular organisms (Eukaryota)	2	Eukaryota	2	ENSG00000138346	DNA2	10	protein_coding	KNOWN	NA
DNAH1	st2	Cellular organisms (Eukaryota)	2	Eukaryota	2	ENSG00000114841	DNAH1	3	protein_coding	KNOWN	NA
DNAH10	st2	Cellular organisms (Eukaryota)	2	Eukaryota	2	ENSG00000197653	DNAH10	12	protein_coding	KNOWN	NA
DNAH17	st2	Cellular organisms (Eukaryota)	2	Eukaryota	2	ENSG00000187775	DNAH17	17	protein_coding	KNOWN	NA
DNAH2	st2	Cellular organisms (Eukaryota)	2	Eukaryota	2	ENSG00000183914	DNAH2	17	protein_coding	KNOWN	NA
DNAH6	st2	Cellular organisms (Eukaryota)	2	Eukaryota	2	ENSG00000115423	DNAH6	2	protein_coding	KNOWN	NA
DNAI1	st2	Cellular organisms (Eukaryota)	2	Eukaryota	2	ENSG00000122735	DNAI1	9	protein_coding	KNOWN	NA
DNAI2	st2	Cellular organisms (Eukaryota)	2	Eukaryota	2	ENSG00000171595	DNAI2	17	protein_coding	KNOWN	Tissue-enriched
DNAJA1	st2	Cellular organisms (Eukaryota)	2	Eukaryota	2	ENSG00000086061	DNAJA1	9	protein_coding	KNOWN	NA
DNAJA2	st2	Cellular organisms (Eukaryota)	2	Eukaryota	2	ENSG00000069345	DNAJA2	16	protein_coding	KNOWN	Housekeeping
DNAJB11	st2	Cellular organisms (Eukaryota)	2	Eukaryota	2	ENSG00000090520	DNAJB11	3	protein_coding	KNOWN	Housekeeping
DNAJB13	st2	Cellular organisms (Eukaryota)	2	Eukaryota	2	ENSG00000187726	DNAJB13	11	protein_coding	KNOWN	NA
DNAJB14	st2	Cellular organisms (Eukaryota)	2	Eukaryota	2	ENSG00000164031	DNAJB14	4	protein_coding	KNOWN	NA
DNAJC13	st2	Cellular organisms (Eukaryota)	2	Eukaryota	2	ENSG00000138246	DNAJC13	3	protein_coding	KNOWN	NA
DNAJC15	st2	Cellular organisms (Eukaryota)	2	Eukaryota	2	ENSG00000120675	DNAJC15	13	protein_coding	KNOWN	NA
DNAJC17	st2	Cellular organisms (Eukaryota)	2	Eukaryota	2	ENSG00000104129	DNAJC17	15	protein_coding	KNOWN	Housekeeping
DNAJC19	st2	Cellular organisms (Eukaryota)	2	Eukaryota	2	ENSG00000205981	DNAJC19	3	protein_coding	KNOWN	Housekeeping
DNAJC2	st2	Cellular organisms (Eukaryota)	2	Eukaryota	2	ENSG00000105821	DNAJC2	7	protein_coding	KNOWN	Housekeeping
DNAJC21	st2	Cellular organisms (Eukaryota)	2	Eukaryota	2	ENSG00000168724	DNAJC21	5	protein_coding	KNOWN	Housekeeping
DNAJC25	st2	Cellular organisms (Eukaryota)	2	Eukaryota	2	ENSG00000059769	DNAJC25	9	protein_coding	KNOWN	NA
DNAJC8	st2	Cellular organisms (Eukaryota)	2	Eukaryota	2	ENSG00000126698	DNAJC8	1	protein_coding	KNOWN	Housekeeping
DNAJC9	st2	Cellular organisms (Eukaryota)	2	Eukaryota	2	ENSG00000213551	DNAJC9	10	protein_coding	KNOWN	Housekeeping
DNAL1	st2	Cellular organisms (Eukaryota)	2	Eukaryota	2	ENSG00000119661	DNAL1	14	protein_coding	KNOWN	NA
DNAL4	st2	Cellular organisms (Eukaryota)	2	Eukaryota	2	ENSG00000100246	DNAL4	22	protein_coding	KNOWN	NA
DNALI1	st2	Cellular organisms (Eukaryota)	2	Eukaryota	2	ENSG00000163879	DNALI1	1	protein_coding	KNOWN	NA
DNM1L	st2	Cellular organisms (Eukaryota)	2	Eukaryota	2	ENSG00000087470	DNM1L	12	protein_coding	KNOWN	Housekeeping
DNM3	st2	Cellular organisms (Eukaryota)	2	Eukaryota	2	ENSG00000197959	DNM3	1	protein_coding	KNOWN	NA
DOCK1	st2	Cellular organisms (Eukaryota)	2	Eukaryota	2	ENSG00000150760	DOCK1	10	protein_coding	KNOWN	NA
DOHH	st2	Cellular organisms (Eukaryota)	2	Eukaryota	2	ENSG00000129932	DOHH	19	protein_coding	KNOWN	NA
DOLK	st2	Cellular organisms (Eukaryota)	2	Eukaryota	2	ENSG00000175283	DOLK	9	protein_coding	KNOWN	NA
DOLPP1	st2	Cellular organisms (Eukaryota)	2	Eukaryota	2	ENSG00000167130	DOLPP1	9	protein_coding	KNOWN	NA
DPAGT1	st2	Cellular organisms (Eukaryota)	2	Eukaryota	2	ENSG00000172269	DPAGT1	11	protein_coding	KNOWN	Housekeeping
DPCD	st2	Cellular organisms (Eukaryota)	2	Eukaryota	2	ENSG00000166171	DPCD	10	protein_coding	KNOWN	NA
DPH1	st2	Cellular organisms (Eukaryota)	2	Eukaryota	2	ENSG00000108963	DPH1	17	protein_coding	KNOWN	Housekeeping
DPH2	st2	Cellular organisms (Eukaryota)	2	Eukaryota	2	ENSG00000132768	DPH2	1	protein_coding	KNOWN	Housekeeping
DPH3	st2	Cellular organisms (Eukaryota)	2	Eukaryota	2	ENSG00000154813	DPH3	3	protein_coding	KNOWN	Housekeeping
DPH7	st2	Cellular organisms (Eukaryota)	2	Eukaryota	2	ENSG00000148399	DPH7	9	protein_coding	KNOWN	NA
DPM2	st2	Cellular organisms (Eukaryota)	2	Eukaryota	2	ENSG00000136908	DPM2	9	protein_coding	KNOWN	NA
DPP9	st2	Cellular organisms (Eukaryota)	2	Eukaryota	2	ENSG00000142002	DPP9	19	protein_coding	KNOWN	NA
DPYD	st2	Cellular organisms (Eukaryota)	2	Eukaryota	2	ENSG00000188641	DPYD	1	protein_coding	KNOWN	NA
DR1	st2	Cellular organisms (Eukaryota)	2	Eukaryota	2	ENSG00000117505	DR1	1	protein_coding	KNOWN	Housekeeping
DRC1	st2	Cellular organisms (Eukaryota)	2	Eukaryota	2	ENSG00000157856	DRC1	2	protein_coding	KNOWN	NA
DSCC1	st2	Cellular organisms (Eukaryota)	2	Eukaryota	2	ENSG00000136982	DSCC1	8	protein_coding	KNOWN	NA
DSCR3	st2	Cellular organisms (Eukaryota)	2	Eukaryota	2	ENSG00000157538	DSCR3	21	protein_coding	KNOWN	Housekeeping
DSTN	st2	Cellular organisms (Eukaryota)	2	Eukaryota	2	ENSG00000125868	DSTN	20	protein_coding	KNOWN	NA
DTD2	st2	Cellular organisms (Eukaryota)	2	Eukaryota	2	ENSG00000129480	DTD2	14	protein_coding	KNOWN	NA
DTYMK	st2	Cellular organisms (Eukaryota)	2	Eukaryota	2	ENSG00000168393	DTYMK	2	protein_coding	KNOWN	NA
DUS3L	st2	Cellular organisms (Eukaryota)	2	Eukaryota	2	ENSG00000141994	DUS3L	19	protein_coding	KNOWN	NA
DUS4L	st2	Cellular organisms (Eukaryota)	2	Eukaryota	2	ENSG00000105865	DUS4L	7	protein_coding	KNOWN	NA
DUSP12	st2	Cellular organisms (Eukaryota)	2	Eukaryota	2	ENSG00000081721	DUSP12	1	protein_coding	KNOWN	NA
DUT	st2	Cellular organisms (Eukaryota)	2	Eukaryota	2	ENSG00000128951	DUT	15	protein_coding	KNOWN	Housekeeping
DYM	st2	Cellular organisms (Eukaryota)	2	Eukaryota	2	ENSG00000141627	DYM	18	protein_coding	KNOWN	Housekeeping
DYNC1H1	st2	Cellular organisms (Eukaryota)	2	Eukaryota	2	ENSG00000197102	DYNC1H1	14	protein_coding	KNOWN	NA
DYNC1I1	st2	Cellular organisms (Eukaryota)	2	Eukaryota	2	ENSG00000158560	DYNC1I1	7	protein_coding	KNOWN	NA
DYNC2H1	st2	Cellular organisms (Eukaryota)	2	Eukaryota	2	ENSG00000187240	DYNC2H1	11	protein_coding	KNOWN	NA
DYNC2LI1	st2	Cellular organisms (Eukaryota)	2	Eukaryota	2	ENSG00000138036	DYNC2LI1	2	protein_coding	KNOWN	NA
DYNLL1	st2	Cellular organisms (Eukaryota)	2	Eukaryota	2	ENSG00000088986	DYNLL1	12	protein_coding	KNOWN	NA
DYNLL2	st2	Cellular organisms (Eukaryota)	2	Eukaryota	2	ENSG00000264364	DYNLL2	17	protein_coding	KNOWN	Housekeeping
DYNLRB2	st2	Cellular organisms (Eukaryota)	2	Eukaryota	2	ENSG00000168589	DYNLRB2	16	protein_coding	KNOWN	NA
DYNLT1	st2	Cellular organisms (Eukaryota)	2	Eukaryota	2	ENSG00000146425	DYNLT1	6	protein_coding	KNOWN	Housekeeping
EBP	st2	Cellular organisms (Eukaryota)	2	Eukaryota	2	ENSG00000147155	EBP	X	protein_coding	KNOWN	NA
EBPL	st2	Cellular organisms (Eukaryota)	2	Eukaryota	2	ENSG00000123179	EBPL	13	protein_coding	KNOWN	NA
ECD	st2	Cellular organisms (Eukaryota)	2	Eukaryota	2	ENSG00000122882	ECD	10	protein_coding	KNOWN	Housekeeping
ECI1	st2	Cellular organisms (Eukaryota)	2	Eukaryota	2	ENSG00000167969	ECI1	16	protein_coding	KNOWN	Housekeeping
ECI2	st2	Cellular organisms (Eukaryota)	2	Eukaryota	2	ENSG00000198721	ECI2	6	protein_coding	KNOWN	Housekeeping
EDEM1	st2	Cellular organisms (Eukaryota)	2	Eukaryota	2	ENSG00000134109	EDEM1	3	protein_coding	KNOWN	NA
EDEM2	st2	Cellular organisms (Eukaryota)	2	Eukaryota	2	ENSG00000088298	EDEM2	20	protein_coding	KNOWN	NA
EED	st2	Cellular organisms (Eukaryota)	2	Eukaryota	2	ENSG00000074266	EED	11	protein_coding	KNOWN	Housekeeping
EEF1B2	st2	Cellular organisms (Eukaryota)	2	Eukaryota	2	ENSG00000114942	EEF1B2	2	protein_coding	KNOWN	NA
EEF1G	st2	Cellular organisms (Eukaryota)	2	Eukaryota	2	ENSG00000254772	EEF1G	11	protein_coding	KNOWN	NA
EEFSEC	st2	Cellular organisms (Eukaryota)	2	Eukaryota	2	ENSG00000132394	EEFSEC	3	protein_coding	KNOWN	Housekeeping
EFTUD1	st2	Cellular organisms (Eukaryota)	2	Eukaryota	2	ENSG00000140598	EFTUD1	15	protein_coding	KNOWN	Housekeeping
EFTUD2	st2	Cellular organisms (Eukaryota)	2	Eukaryota	2	ENSG00000108883	EFTUD2	17	protein_coding	KNOWN	Housekeeping
EGLN3	st2	Cellular organisms (Eukaryota)	2	Eukaryota	2	ENSG00000129521	EGLN3	14	protein_coding	KNOWN	NA
EHD1	st2	Cellular organisms (Eukaryota)	2	Eukaryota	2	ENSG00000110047	EHD1	11	protein_coding	KNOWN	NA
EHD2	st2	Cellular organisms (Eukaryota)	2	Eukaryota	2	ENSG00000024422	EHD2	19	protein_coding	KNOWN	NA
EHD4	st2	Cellular organisms (Eukaryota)	2	Eukaryota	2	ENSG00000103966	EHD4	15	protein_coding	KNOWN	NA
EID3	st2	Cellular organisms (Eukaryota)	2	Eukaryota	2	ENSG00000255150	EID3	12	protein_coding	KNOWN	NA
EIF1	st2	Cellular organisms (Eukaryota)	2	Eukaryota	2	ENSG00000173812	EIF1	17	protein_coding	KNOWN	Housekeeping
EIF1AD	st2	Cellular organisms (Eukaryota)	2	Eukaryota	2	ENSG00000175376	EIF1AD	11	protein_coding	KNOWN	Housekeeping
EIF1AX	st2	Cellular organisms (Eukaryota)	2	Eukaryota	2	ENSG00000173674	EIF1AX	X	protein_coding	KNOWN	NA
EIF1AY	st2	Cellular organisms (Eukaryota)	2	Eukaryota	2	ENSG00000198692	EIF1AY	Y	protein_coding	KNOWN	NA
EIF1B	st2	Cellular organisms (Eukaryota)	2	Eukaryota	2	ENSG00000114784	EIF1B	3	protein_coding	KNOWN	Housekeeping
EIF2A	st2	Cellular organisms (Eukaryota)	2	Eukaryota	2	ENSG00000144895	EIF2A	3	protein_coding	KNOWN	Housekeeping
EIF2B1	st2	Cellular organisms (Eukaryota)	2	Eukaryota	2	ENSG00000111361	EIF2B1	12	protein_coding	KNOWN	NA
EIF2B2	st2	Cellular organisms (Eukaryota)	2	Eukaryota	2	ENSG00000119718	EIF2B2	14	protein_coding	KNOWN	Housekeeping
EIF2B4	st2	Cellular organisms (Eukaryota)	2	Eukaryota	2	ENSG00000115211	EIF2B4	2	protein_coding	KNOWN	Housekeeping
EIF2B5	st2	Cellular organisms (Eukaryota)	2	Eukaryota	2	ENSG00000145191	EIF2B5	3	protein_coding	KNOWN	Housekeeping
EIF2S1	st2	Cellular organisms (Eukaryota)	2	Eukaryota	2	ENSG00000134001	EIF2S1	14	protein_coding	KNOWN	Housekeeping
EIF2S2	st2	Cellular organisms (Eukaryota)	2	Eukaryota	2	ENSG00000125977	EIF2S2	20	protein_coding	KNOWN	Housekeeping
EIF2S3L	st2	Cellular organisms (Eukaryota)	2	Eukaryota	2	ENSG00000180574	EIF2S3L	12	protein_coding	KNOWN	NA
EIF3A	st2	Cellular organisms (Eukaryota)	2	Eukaryota	2	ENSG00000107581	EIF3A	10	protein_coding	KNOWN	Housekeeping
EIF3B	st2	Cellular organisms (Eukaryota)	2	Eukaryota	2	ENSG00000106263	EIF3B	7	protein_coding	KNOWN	Housekeeping
EIF3C	st2	Cellular organisms (Eukaryota)	2	Eukaryota	2	ENSG00000184110	EIF3C	16	protein_coding	KNOWN	NA
EIF3CL	st2	Cellular organisms (Eukaryota)	2	Eukaryota	2	ENSG00000205609	EIF3CL	16	protein_coding	KNOWN	NA
EIF3D	st2	Cellular organisms (Eukaryota)	2	Eukaryota	2	ENSG00000100353	EIF3D	22	protein_coding	KNOWN	Housekeeping
EIF3E	st2	Cellular organisms (Eukaryota)	2	Eukaryota	2	ENSG00000104408	EIF3E	8	protein_coding	KNOWN	Housekeeping
EIF3F	st2	Cellular organisms (Eukaryota)	2	Eukaryota	2	ENSG00000175390	EIF3F	11	protein_coding	KNOWN	NA
EIF3G	st2	Cellular organisms (Eukaryota)	2	Eukaryota	2	ENSG00000130811	EIF3G	19	protein_coding	KNOWN	Housekeeping
EIF3H	st2	Cellular organisms (Eukaryota)	2	Eukaryota	2	ENSG00000147677	EIF3H	8	protein_coding	KNOWN	Housekeeping
EIF3I	st2	Cellular organisms (Eukaryota)	2	Eukaryota	2	ENSG00000084623	EIF3I	1	protein_coding	KNOWN	Housekeeping
EIF3J	st2	Cellular organisms (Eukaryota)	2	Eukaryota	2	ENSG00000104131	EIF3J	15	protein_coding	KNOWN	Housekeeping
EIF3K	st2	Cellular organisms (Eukaryota)	2	Eukaryota	2	ENSG00000178982	EIF3K	19	protein_coding	KNOWN	Housekeeping
EIF3L	st2	Cellular organisms (Eukaryota)	2	Eukaryota	2	ENSG00000100129	EIF3L	22	protein_coding	KNOWN	Housekeeping
EIF3M	st2	Cellular organisms (Eukaryota)	2	Eukaryota	2	ENSG00000149100	EIF3M	11	protein_coding	KNOWN	Housekeeping
EIF4E	st2	Cellular organisms (Eukaryota)	2	Eukaryota	2	ENSG00000151247	EIF4E	4	protein_coding	KNOWN	NA
EIF5	st2	Cellular organisms (Eukaryota)	2	Eukaryota	2	ENSG00000100664	EIF5	14	protein_coding	KNOWN	Housekeeping
EIF5A	st2	Cellular organisms (Eukaryota)	2	Eukaryota	2	ENSG00000132507	EIF5A	17	protein_coding	KNOWN	Housekeeping
EIF5A2	st2	Cellular organisms (Eukaryota)	2	Eukaryota	2	ENSG00000163577	EIF5A2	3	protein_coding	KNOWN	NA
EIF5AL1	st2	Cellular organisms (Eukaryota)	2	Eukaryota	2	ENSG00000253626	EIF5AL1	10	protein_coding	KNOWN	Housekeeping
EIF5B	st2	Cellular organisms (Eukaryota)	2	Eukaryota	2	ENSG00000158417	EIF5B	2	protein_coding	KNOWN	Housekeeping
ELAC2	st2	Cellular organisms (Eukaryota)	2	Eukaryota	2	ENSG00000006744	ELAC2	17	protein_coding	KNOWN	Housekeeping
ELAVL2	st2	Cellular organisms (Eukaryota)	2	Eukaryota	2	ENSG00000107105	ELAVL2	9	protein_coding	KNOWN	NA
ELAVL4	st2	Cellular organisms (Eukaryota)	2	Eukaryota	2	ENSG00000162374	ELAVL4	1	protein_coding	KNOWN	NA
ELOF1	st2	Cellular organisms (Eukaryota)	2	Eukaryota	2	ENSG00000130165	ELOF1	19	protein_coding	KNOWN	NA
ELOVL3	st2	Cellular organisms (Eukaryota)	2	Eukaryota	2	ENSG00000119915	ELOVL3	10	protein_coding	KNOWN	NA
ELP2	st2	Cellular organisms (Eukaryota)	2	Eukaryota	2	ENSG00000134759	ELP2	18	protein_coding	KNOWN	Housekeeping
ELP4	st2	Cellular organisms (Eukaryota)	2	Eukaryota	2	ENSG00000109911	ELP4	11	protein_coding	KNOWN	Housekeeping
ELP6	st2	Cellular organisms (Eukaryota)	2	Eukaryota	2	ENSG00000163832	ELP6	3	protein_coding	KNOWN	Housekeeping
EMC1	st2	Cellular organisms (Eukaryota)	2	Eukaryota	2	ENSG00000127463	EMC1	1	protein_coding	KNOWN	Housekeeping
EMC2	st2	Cellular organisms (Eukaryota)	2	Eukaryota	2	ENSG00000104412	EMC2	8	protein_coding	KNOWN	Housekeeping
EMC3	st2	Cellular organisms (Eukaryota)	2	Eukaryota	2	ENSG00000125037	EMC3	3	protein_coding	KNOWN	Housekeeping
EMC4	st2	Cellular organisms (Eukaryota)	2	Eukaryota	2	ENSG00000128463	EMC4	15	protein_coding	KNOWN	Housekeeping
EMC7	st2	Cellular organisms (Eukaryota)	2	Eukaryota	2	ENSG00000134153	EMC7	15	protein_coding	KNOWN	Housekeeping
EMC8	st2	Cellular organisms (Eukaryota)	2	Eukaryota	2	ENSG00000131148	EMC8	16	protein_coding	KNOWN	Housekeeping
EMC9	st2	Cellular organisms (Eukaryota)	2	Eukaryota	2	ENSG00000100908	EMC9	14	protein_coding	KNOWN	Housekeeping
EMG1	st2	Cellular organisms (Eukaryota)	2	Eukaryota	2	ENSG00000126749	EMG1	12	protein_coding	KNOWN	Housekeeping
EML5	st2	Cellular organisms (Eukaryota)	2	Eukaryota	2	ENSG00000165521	EML5	14	protein_coding	KNOWN	NA
ENDOG	st2	Cellular organisms (Eukaryota)	2	Eukaryota	2	ENSG00000167136	ENDOG	9	protein_coding	KNOWN	NA
ENKUR	st2	Cellular organisms (Eukaryota)	2	Eukaryota	2	ENSG00000151023	ENKUR	10	protein_coding	KNOWN	NA
ENTPD2	st2	Cellular organisms (Eukaryota)	2	Eukaryota	2	ENSG00000054179	ENTPD2	9	protein_coding	KNOWN	NA
ENTPD3	st2	Cellular organisms (Eukaryota)	2	Eukaryota	2	ENSG00000168032	ENTPD3	3	protein_coding	KNOWN	NA
ENTPD5	st2	Cellular organisms (Eukaryota)	2	Eukaryota	2	ENSG00000187097	ENTPD5	14	protein_coding	KNOWN	NA
ENTPD6	st2	Cellular organisms (Eukaryota)	2	Eukaryota	2	ENSG00000197586	ENTPD6	20	protein_coding	KNOWN	Housekeeping
ENY2	st2	Cellular organisms (Eukaryota)	2	Eukaryota	2	ENSG00000120533	ENY2	8	protein_coding	KNOWN	Housekeeping
EPS15	st2	Cellular organisms (Eukaryota)	2	Eukaryota	2	ENSG00000085832	EPS15	1	protein_coding	KNOWN	NA
ERCC2	st2	Cellular organisms (Eukaryota)	2	Eukaryota	2	ENSG00000104884	ERCC2	19	protein_coding	KNOWN	Housekeeping
ERCC4	st2	Cellular organisms (Eukaryota)	2	Eukaryota	2	ENSG00000175595	ERCC4	16	protein_coding	KNOWN	NA
ERCC6L2	st2	Cellular organisms (Eukaryota)	2	Eukaryota	2	ENSG00000182150	ERCC6L2	9	protein_coding	KNOWN	NA
ERCC8	st2	Cellular organisms (Eukaryota)	2	Eukaryota	2	ENSG00000049167	ERCC8	5	protein_coding	KNOWN	NA
ERGIC1	st2	Cellular organisms (Eukaryota)	2	Eukaryota	2	ENSG00000113719	ERGIC1	5	protein_coding	KNOWN	NA
ERGIC3	st2	Cellular organisms (Eukaryota)	2	Eukaryota	2	ENSG00000125991	ERGIC3	20	protein_coding	KNOWN	Housekeeping
ERH	st2	Cellular organisms (Eukaryota)	2	Eukaryota	2	ENSG00000100632	ERH	14	protein_coding	KNOWN	Housekeeping
ERLIN1	st2	Cellular organisms (Eukaryota)	2	Eukaryota	2	ENSG00000107566	ERLIN1	10	protein_coding	KNOWN	NA
ERLIN2	st2	Cellular organisms (Eukaryota)	2	Eukaryota	2	ENSG00000147475	ERLIN2	8	protein_coding	KNOWN	NA
ERO1L	st2	Cellular organisms (Eukaryota)	2	Eukaryota	2	ENSG00000197930	ERO1L	14	protein_coding	KNOWN	Housekeeping
ERO1LB	st2	Cellular organisms (Eukaryota)	2	Eukaryota	2	ENSG00000086619	ERO1LB	1	protein_coding	KNOWN	NA
ERP29	st2	Cellular organisms (Eukaryota)	2	Eukaryota	2	ENSG00000089248	ERP29	12	protein_coding	KNOWN	NA
ESF1	st2	Cellular organisms (Eukaryota)	2	Eukaryota	2	ENSG00000089048	ESF1	20	protein_coding	KNOWN	NA
EVL	st2	Cellular organisms (Eukaryota)	2	Eukaryota	2	ENSG00000196405	EVL	14	protein_coding	KNOWN	NA
EXO5	st2	Cellular organisms (Eukaryota)	2	Eukaryota	2	ENSG00000164002	EXO5	1	protein_coding	KNOWN	NA
EXOC1	st2	Cellular organisms (Eukaryota)	2	Eukaryota	2	ENSG00000090989	EXOC1	4	protein_coding	KNOWN	Housekeeping
EXOC3	st2	Cellular organisms (Eukaryota)	2	Eukaryota	2	ENSG00000180104	EXOC3	5	protein_coding	KNOWN	Housekeeping
EXOC5	st2	Cellular organisms (Eukaryota)	2	Eukaryota	2	ENSG00000070367	EXOC5	14	protein_coding	KNOWN	NA
EXOC6B	st2	Cellular organisms (Eukaryota)	2	Eukaryota	2	ENSG00000144036	EXOC6B	2	protein_coding	KNOWN	NA
EXOC7	st2	Cellular organisms (Eukaryota)	2	Eukaryota	2	ENSG00000182473	EXOC7	17	protein_coding	KNOWN	Housekeeping
EXOSC2	st2	Cellular organisms (Eukaryota)	2	Eukaryota	2	ENSG00000130713	EXOSC2	9	protein_coding	KNOWN	Housekeeping
EXOSC3	st2	Cellular organisms (Eukaryota)	2	Eukaryota	2	ENSG00000107371	EXOSC3	9	protein_coding	KNOWN	NA
EXOSC5	st2	Cellular organisms (Eukaryota)	2	Eukaryota	2	ENSG00000077348	EXOSC5	19	protein_coding	KNOWN	NA
EXOSC6	st2	Cellular organisms (Eukaryota)	2	Eukaryota	2	ENSG00000223496	EXOSC6	16	protein_coding	KNOWN	NA
EXOSC7	st2	Cellular organisms (Eukaryota)	2	Eukaryota	2	ENSG00000075914	EXOSC7	3	protein_coding	KNOWN	Housekeeping
EXTL2	st2	Cellular organisms (Eukaryota)	2	Eukaryota	2	ENSG00000162694	EXTL2	1	protein_coding	KNOWN	NA
FA2H	st2	Cellular organisms (Eukaryota)	2	Eukaryota	2	ENSG00000103089	FA2H	16	protein_coding	KNOWN	NA
FAF2	st2	Cellular organisms (Eukaryota)	2	Eukaryota	2	ENSG00000113194	FAF2	5	protein_coding	KNOWN	Housekeeping
FAM133A	st2	Cellular organisms (Eukaryota)	2	Eukaryota	2	ENSG00000179083	FAM133A	X	protein_coding	KNOWN	Tissue-enriched
FAM175A	st2	Cellular organisms (Eukaryota)	2	Eukaryota	2	ENSG00000163322	FAM175A	4	protein_coding	KNOWN	NA
FAM188A	st2	Cellular organisms (Eukaryota)	2	Eukaryota	2	ENSG00000148481	FAM188A	10	protein_coding	KNOWN	NA
FAM203A	st2	Cellular organisms (Eukaryota)	2	Eukaryota	2	ENSG00000235173	FAM203A	8	protein_coding	KNOWN	NA
FAM206A	st2	Cellular organisms (Eukaryota)	2	Eukaryota	2	ENSG00000119328	FAM206A	9	protein_coding	KNOWN	Housekeeping
FAM32A	st2	Cellular organisms (Eukaryota)	2	Eukaryota	2	ENSG00000105058	FAM32A	19	protein_coding	KNOWN	Housekeeping
FAM45A	st2	Cellular organisms (Eukaryota)	2	Eukaryota	2	ENSG00000119979	FAM45A	10	protein_coding	KNOWN	NA
FAM50B	st2	Cellular organisms (Eukaryota)	2	Eukaryota	2	ENSG00000145945	FAM50B	6	protein_coding	KNOWN	NA
FAM91A1	st2	Cellular organisms (Eukaryota)	2	Eukaryota	2	ENSG00000176853	FAM91A1	8	protein_coding	KNOWN	NA
FAM96A	st2	Cellular organisms (Eukaryota)	2	Eukaryota	2	ENSG00000166797	FAM96A	15	protein_coding	KNOWN	Housekeeping
FAM96B	st2	Cellular organisms (Eukaryota)	2	Eukaryota	2	ENSG00000166595	FAM96B	16	protein_coding	KNOWN	Housekeeping
FANCI	st2	Cellular organisms (Eukaryota)	2	Eukaryota	2	ENSG00000140525	FANCI	15	protein_coding	KNOWN	NA
FANCL	st2	Cellular organisms (Eukaryota)	2	Eukaryota	2	ENSG00000115392	FANCL	2	protein_coding	KNOWN	NA
FAR1	st2	Cellular organisms (Eukaryota)	2	Eukaryota	2	ENSG00000197601	FAR1	11	protein_coding	KNOWN	NA
FARS2	st2	Cellular organisms (Eukaryota)	2	Eukaryota	2	ENSG00000145982	FARS2	6	protein_coding	KNOWN	Housekeeping
FARSA	st2	Cellular organisms (Eukaryota)	2	Eukaryota	2	ENSG00000179115	FARSA	19	protein_coding	KNOWN	Housekeeping
FCF1	st2	Cellular organisms (Eukaryota)	2	Eukaryota	2	ENSG00000119616	FCF1	14	protein_coding	KNOWN	Housekeeping
FDPS	st2	Cellular organisms (Eukaryota)	2	Eukaryota	2	ENSG00000160752	FDPS	1	protein_coding	KNOWN	Housekeeping
FDX1L	st2	Cellular organisms (Eukaryota)	2	Eukaryota	2	ENSG00000267673	FDX1L	19	protein_coding	KNOWN	NA
FHIT	st2	Cellular organisms (Eukaryota)	2	Eukaryota	2	ENSG00000189283	FHIT	3	protein_coding	KNOWN	NA
FIS1	st2	Cellular organisms (Eukaryota)	2	Eukaryota	2	ENSG00000214253	FIS1	7	protein_coding	KNOWN	Housekeeping
FKBP1C	st2	Cellular organisms (Eukaryota)	2	Eukaryota	2	ENSG00000198225	FKBP1C	6	protein_coding	KNOWN	NA
FKBP2	st2	Cellular organisms (Eukaryota)	2	Eukaryota	2	ENSG00000173486	FKBP2	11	protein_coding	KNOWN	NA
FKBP3	st2	Cellular organisms (Eukaryota)	2	Eukaryota	2	ENSG00000100442	FKBP3	14	protein_coding	KNOWN	Housekeeping
FKBP4	st2	Cellular organisms (Eukaryota)	2	Eukaryota	2	ENSG00000004478	FKBP4	12	protein_coding	KNOWN	NA
FKBP5	st2	Cellular organisms (Eukaryota)	2	Eukaryota	2	ENSG00000096060	FKBP5	6	protein_coding	KNOWN	NA
FNTA	st2	Cellular organisms (Eukaryota)	2	Eukaryota	2	ENSG00000168522	FNTA	8	protein_coding	KNOWN	Housekeeping
FNTB	st2	Cellular organisms (Eukaryota)	2	Eukaryota	2	ENSG00000257365	FNTB	14	protein_coding	KNOWN	Housekeeping
FOLH1	st2	Cellular organisms (Eukaryota)	2	Eukaryota	2	ENSG00000086205	FOLH1	11	protein_coding	KNOWN	NA
FPGS	st2	Cellular organisms (Eukaryota)	2	Eukaryota	2	ENSG00000136877	FPGS	9	protein_coding	KNOWN	Housekeeping
FTL	st2	Cellular organisms (Eukaryota)	2	Eukaryota	2	ENSG00000087086	FTL	19	protein_coding	KNOWN	NA
FTO	st2	Cellular organisms (Eukaryota)	2	Eukaryota	2	ENSG00000140718	FTO	16	protein_coding	KNOWN	Housekeeping
FTSJ1	st2	Cellular organisms (Eukaryota)	2	Eukaryota	2	ENSG00000068438	FTSJ1	X	protein_coding	KNOWN	Housekeeping
FTSJ3	st2	Cellular organisms (Eukaryota)	2	Eukaryota	2	ENSG00000108592	FTSJ3	17	protein_coding	KNOWN	Housekeeping
FZR1	st2	Cellular organisms (Eukaryota)	2	Eukaryota	2	ENSG00000105325	FZR1	19	protein_coding	KNOWN	Housekeeping
G3BP1	st2	Cellular organisms (Eukaryota)	2	Eukaryota	2	ENSG00000145907	G3BP1	5	protein_coding	KNOWN	Housekeeping
GABARAP	st2	Cellular organisms (Eukaryota)	2	Eukaryota	2	ENSG00000170296	GABARAP	17	protein_coding	KNOWN	Housekeeping
GABARAPL1	st2	Cellular organisms (Eukaryota)	2	Eukaryota	2	ENSG00000139112	GABARAPL1	12	protein_coding	KNOWN	NA
GABARAPL2	st2	Cellular organisms (Eukaryota)	2	Eukaryota	2	ENSG00000034713	GABARAPL2	16	protein_coding	KNOWN	Housekeeping
GALK2	st2	Cellular organisms (Eukaryota)	2	Eukaryota	2	ENSG00000156958	GALK2	15	protein_coding	KNOWN	Housekeeping
GANAB	st2	Cellular organisms (Eukaryota)	2	Eukaryota	2	ENSG00000089597	GANAB	11	protein_coding	KNOWN	Housekeeping
GAR1	st2	Cellular organisms (Eukaryota)	2	Eukaryota	2	ENSG00000109534	GAR1	4	protein_coding	KNOWN	NA
GAS8	st2	Cellular organisms (Eukaryota)	2	Eukaryota	2	ENSG00000141013	GAS8	16	protein_coding	KNOWN	NA
GBF1	st2	Cellular organisms (Eukaryota)	2	Eukaryota	2	ENSG00000107862	GBF1	10	protein_coding	KNOWN	Housekeeping
GCK	st2	Cellular organisms (Eukaryota)	2	Eukaryota	2	ENSG00000106633	GCK	7	protein_coding	KNOWN	NA
GCKR	st2	Cellular organisms (Eukaryota)	2	Eukaryota	2	ENSG00000084734	GCKR	2	protein_coding	KNOWN	NA
GCLC	st2	Cellular organisms (Eukaryota)	2	Eukaryota	2	ENSG00000001084	GCLC	6	protein_coding	KNOWN	Housekeeping
GDAP2	st2	Cellular organisms (Eukaryota)	2	Eukaryota	2	ENSG00000196505	GDAP2	1	protein_coding	KNOWN	NA
GDI1	st2	Cellular organisms (Eukaryota)	2	Eukaryota	2	ENSG00000203879	GDI1	X	protein_coding	KNOWN	NA
GDI2	st2	Cellular organisms (Eukaryota)	2	Eukaryota	2	ENSG00000057608	GDI2	10	protein_coding	KNOWN	Housekeeping
GDPD1	st2	Cellular organisms (Eukaryota)	2	Eukaryota	2	ENSG00000153982	GDPD1	17	protein_coding	KNOWN	NA
GDPGP1	st2	Cellular organisms (Eukaryota)	2	Eukaryota	2	ENSG00000183208	GDPGP1	15	protein_coding	KNOWN	NA
GFM2	st2	Cellular organisms (Eukaryota)	2	Eukaryota	2	ENSG00000164347	GFM2	5	protein_coding	KNOWN	NA
GGA2	st2	Cellular organisms (Eukaryota)	2	Eukaryota	2	ENSG00000103365	GGA2	16	protein_coding	KNOWN	NA
GGH	st2	Cellular organisms (Eukaryota)	2	Eukaryota	2	ENSG00000137563	GGH	8	protein_coding	KNOWN	NA
GGPS1	st2	Cellular organisms (Eukaryota)	2	Eukaryota	2	ENSG00000152904	GGPS1	1	protein_coding	KNOWN	NA
GHITM	st2	Cellular organisms (Eukaryota)	2	Eukaryota	2	ENSG00000165678	GHITM	10	protein_coding	KNOWN	Housekeeping
GID8	st2	Cellular organisms (Eukaryota)	2	Eukaryota	2	ENSG00000101193	GID8	20	protein_coding	KNOWN	Housekeeping
GIMAP4	st2	Cellular organisms (Eukaryota)	2	Eukaryota	2	ENSG00000133574	GIMAP4	7	protein_coding	KNOWN	NA
GIMAP7	st2	Cellular organisms (Eukaryota)	2	Eukaryota	2	ENSG00000179144	GIMAP7	7	protein_coding	KNOWN	NA
GINS1	st2	Cellular organisms (Eukaryota)	2	Eukaryota	2	ENSG00000101003	GINS1	20	protein_coding	KNOWN	NA
GINS2	st2	Cellular organisms (Eukaryota)	2	Eukaryota	2	ENSG00000131153	GINS2	16	protein_coding	KNOWN	NA
GINS3	st2	Cellular organisms (Eukaryota)	2	Eukaryota	2	ENSG00000181938	GINS3	16	protein_coding	KNOWN	NA
GINS4	st2	Cellular organisms (Eukaryota)	2	Eukaryota	2	ENSG00000147536	GINS4	8	protein_coding	KNOWN	NA
GLOD4	st2	Cellular organisms (Eukaryota)	2	Eukaryota	2	ENSG00000167699	GLOD4	17	protein_coding	KNOWN	NA
GLRX3	st2	Cellular organisms (Eukaryota)	2	Eukaryota	2	ENSG00000108010	GLRX3	10	protein_coding	KNOWN	Housekeeping
GLT8D1	st2	Cellular organisms (Eukaryota)	2	Eukaryota	2	ENSG00000016864	GLT8D1	3	protein_coding	KNOWN	Housekeeping
GLTP	st2	Cellular organisms (Eukaryota)	2	Eukaryota	2	ENSG00000139433	GLTP	12	protein_coding	KNOWN	Housekeeping
GLTSCR2	st2	Cellular organisms (Eukaryota)	2	Eukaryota	2	ENSG00000105373	GLTSCR2	19	protein_coding	KNOWN	NA
GMPPA	st2	Cellular organisms (Eukaryota)	2	Eukaryota	2	ENSG00000144591	GMPPA	2	protein_coding	KNOWN	Housekeeping
GNAT3	st2	Cellular organisms (Eukaryota)	2	Eukaryota	2	ENSG00000214415	GNAT3	7	protein_coding	KNOWN	Tissue-enriched
GNB1	st2	Cellular organisms (Eukaryota)	2	Eukaryota	2	ENSG00000078369	GNB1	1	protein_coding	KNOWN	Housekeeping
GNB1L	st2	Cellular organisms (Eukaryota)	2	Eukaryota	2	ENSG00000185838	GNB1L	22	protein_coding	KNOWN	NA
GNB2	st2	Cellular organisms (Eukaryota)	2	Eukaryota	2	ENSG00000172354	GNB2	7	protein_coding	KNOWN	Housekeeping
GNB4	st2	Cellular organisms (Eukaryota)	2	Eukaryota	2	ENSG00000114450	GNB4	3	protein_coding	KNOWN	NA
GNPNAT1	st2	Cellular organisms (Eukaryota)	2	Eukaryota	2	ENSG00000100522	GNPNAT1	14	protein_coding	KNOWN	Housekeeping
GOLGA6C	st2	Cellular organisms (Eukaryota)	2	Eukaryota	2	ENSG00000167195	GOLGA6C	15	protein_coding	KNOWN	Tissue-enriched
GOLGA6L2	st2	Cellular organisms (Eukaryota)	2	Eukaryota	2	ENSG00000174450	GOLGA6L2	15	protein_coding	KNOWN	Tissue-enriched
GOLGA7	st2	Cellular organisms (Eukaryota)	2	Eukaryota	2	ENSG00000147533	GOLGA7	8	protein_coding	KNOWN	Housekeeping
GOLGA8K	st2	Cellular organisms (Eukaryota)	2	Eukaryota	2	ENSG00000249931	GOLGA8K	15	protein_coding	KNOWN	NA
GOLT1A	st2	Cellular organisms (Eukaryota)	2	Eukaryota	2	ENSG00000174567	GOLT1A	1	protein_coding	KNOWN	NA
GOLT1B	st2	Cellular organisms (Eukaryota)	2	Eukaryota	2	ENSG00000111711	GOLT1B	12	protein_coding	KNOWN	Housekeeping
GOSR1	st2	Cellular organisms (Eukaryota)	2	Eukaryota	2	ENSG00000108587	GOSR1	17	protein_coding	KNOWN	Housekeeping
GPD1	st2	Cellular organisms (Eukaryota)	2	Eukaryota	2	ENSG00000167588	GPD1	12	protein_coding	KNOWN	NA
GPD1L	st2	Cellular organisms (Eukaryota)	2	Eukaryota	2	ENSG00000152642	GPD1L	3	protein_coding	KNOWN	NA
GPN1	st2	Cellular organisms (Eukaryota)	2	Eukaryota	2	ENSG00000198522	GPN1	2	protein_coding	KNOWN	Housekeeping
GPN2	st2	Cellular organisms (Eukaryota)	2	Eukaryota	2	ENSG00000142751	GPN2	1	protein_coding	KNOWN	Housekeeping
GPN3	st2	Cellular organisms (Eukaryota)	2	Eukaryota	2	ENSG00000111231	GPN3	12	protein_coding	KNOWN	Housekeeping
GPS1	st2	Cellular organisms (Eukaryota)	2	Eukaryota	2	ENSG00000169727	GPS1	17	protein_coding	KNOWN	Housekeeping
GPT2	st2	Cellular organisms (Eukaryota)	2	Eukaryota	2	ENSG00000166123	GPT2	16	protein_coding	KNOWN	NA
GRIK1	st2	Cellular organisms (Eukaryota)	2	Eukaryota	2	ENSG00000171189	GRIK1	21	protein_coding	KNOWN	Tissue-enriched
GRIK2	st2	Cellular organisms (Eukaryota)	2	Eukaryota	2	ENSG00000164418	GRIK2	6	protein_coding	KNOWN	NA
GRIK3	st2	Cellular organisms (Eukaryota)	2	Eukaryota	2	ENSG00000163873	GRIK3	1	protein_coding	KNOWN	NA
GRIK5	st2	Cellular organisms (Eukaryota)	2	Eukaryota	2	ENSG00000105737	GRIK5	19	protein_coding	KNOWN	NA
GRPEL2	st2	Cellular organisms (Eukaryota)	2	Eukaryota	2	ENSG00000164284	GRPEL2	5	protein_coding	KNOWN	NA
GRWD1	st2	Cellular organisms (Eukaryota)	2	Eukaryota	2	ENSG00000105447	GRWD1	19	protein_coding	KNOWN	Housekeeping
GSK3A	st2	Cellular organisms (Eukaryota)	2	Eukaryota	2	ENSG00000105723	GSK3A	19	protein_coding	KNOWN	Housekeeping
GSK3B	st2	Cellular organisms (Eukaryota)	2	Eukaryota	2	ENSG00000082701	GSK3B	3	protein_coding	KNOWN	Housekeeping
GSN	st2	Cellular organisms (Eukaryota)	2	Eukaryota	2	ENSG00000148180	GSN	9	protein_coding	KNOWN	NA
GSPT2	st2	Cellular organisms (Eukaryota)	2	Eukaryota	2	ENSG00000189369	GSPT2	X	protein_coding	KNOWN	NA
GTF2A2	st2	Cellular organisms (Eukaryota)	2	Eukaryota	2	ENSG00000140307	GTF2A2	15	protein_coding	KNOWN	NA
GTF2F1	st2	Cellular organisms (Eukaryota)	2	Eukaryota	2	ENSG00000125651	GTF2F1	19	protein_coding	KNOWN	Housekeeping
GTF2H1	st2	Cellular organisms (Eukaryota)	2	Eukaryota	2	ENSG00000110768	GTF2H1	11	protein_coding	KNOWN	Housekeeping
GTF2H3	st2	Cellular organisms (Eukaryota)	2	Eukaryota	2	ENSG00000111358	GTF2H3	12	protein_coding	KNOWN	NA
GTF3C3	st2	Cellular organisms (Eukaryota)	2	Eukaryota	2	ENSG00000119041	GTF3C3	2	protein_coding	KNOWN	Housekeeping
GTPBP4	st2	Cellular organisms (Eukaryota)	2	Eukaryota	2	ENSG00000107937	GTPBP4	10	protein_coding	KNOWN	Housekeeping
GUCD1	st2	Cellular organisms (Eukaryota)	2	Eukaryota	2	ENSG00000138867	GUCD1	22	protein_coding	KNOWN	NA
H2AFJ	st2	Cellular organisms (Eukaryota)	2	Eukaryota	2	ENSG00000246705	H2AFJ	12	protein_coding	KNOWN	NA
H2AFV	st2	Cellular organisms (Eukaryota)	2	Eukaryota	2	ENSG00000105968	H2AFV	7	protein_coding	KNOWN	Housekeeping
H2AFX	st2	Cellular organisms (Eukaryota)	2	Eukaryota	2	ENSG00000188486	H2AFX	11	protein_coding	KNOWN	NA
H2AFZ	st2	Cellular organisms (Eukaryota)	2	Eukaryota	2	ENSG00000164032	H2AFZ	4	protein_coding	KNOWN	Housekeeping
H3F3B	st2	Cellular organisms (Eukaryota)	2	Eukaryota	2	ENSG00000132475	H3F3B	17	protein_coding	KNOWN	NA
H3F3C	st2	Cellular organisms (Eukaryota)	2	Eukaryota	2	ENSG00000188375	H3F3C	12	protein_coding	KNOWN	NA
HAT1	st2	Cellular organisms (Eukaryota)	2	Eukaryota	2	ENSG00000128708	HAT1	2	protein_coding	KNOWN	Housekeeping
HAUS1	st2	Cellular organisms (Eukaryota)	2	Eukaryota	2	ENSG00000152240	HAUS1	18	protein_coding	KNOWN	NA
HAUS3	st2	Cellular organisms (Eukaryota)	2	Eukaryota	2	ENSG00000214367	HAUS3	4	protein_coding	KNOWN	Housekeeping
HBS1L	st2	Cellular organisms (Eukaryota)	2	Eukaryota	2	ENSG00000112339	HBS1L	6	protein_coding	KNOWN	Housekeeping
HCCS	st2	Cellular organisms (Eukaryota)	2	Eukaryota	2	ENSG00000004961	HCCS	X	protein_coding	KNOWN	Housekeeping
HDAC3	st2	Cellular organisms (Eukaryota)	2	Eukaryota	2	ENSG00000171720	HDAC3	5	protein_coding	KNOWN	Housekeeping
HDDC2	st2	Cellular organisms (Eukaryota)	2	Eukaryota	2	ENSG00000111906	HDDC2	6	protein_coding	KNOWN	NA
HEATR1	st2	Cellular organisms (Eukaryota)	2	Eukaryota	2	ENSG00000119285	HEATR1	1	protein_coding	KNOWN	NA
HEATR2	st2	Cellular organisms (Eukaryota)	2	Eukaryota	2	ENSG00000164818	HEATR2	7	protein_coding	KNOWN	Housekeeping
HEATR5A	st2	Cellular organisms (Eukaryota)	2	Eukaryota	2	ENSG00000129493	HEATR5A	14	protein_coding	KNOWN	Housekeeping
HEBP2	st2	Cellular organisms (Eukaryota)	2	Eukaryota	2	ENSG00000051620	HEBP2	6	protein_coding	KNOWN	NA
HELLS	st2	Cellular organisms (Eukaryota)	2	Eukaryota	2	ENSG00000119969	HELLS	10	protein_coding	KNOWN	NA
HEXA	st2	Cellular organisms (Eukaryota)	2	Eukaryota	2	ENSG00000213614	HEXA	15	protein_coding	KNOWN	Housekeeping
HHIPL1	st2	Cellular organisms (Eukaryota)	2	Eukaryota	2	ENSG00000182218	HHIPL1	14	protein_coding	KNOWN	NA
HID1	st2	Cellular organisms (Eukaryota)	2	Eukaryota	2	ENSG00000167861	HID1	17	protein_coding	KNOWN	NA
HINT2	st2	Cellular organisms (Eukaryota)	2	Eukaryota	2	ENSG00000137133	HINT2	9	protein_coding	KNOWN	Housekeeping
HIRA	st2	Cellular organisms (Eukaryota)	2	Eukaryota	2	ENSG00000100084	HIRA	22	protein_coding	KNOWN	NA
HIST1H2AA	st2	Cellular organisms (Eukaryota)	2	Eukaryota	2	ENSG00000164508	HIST1H2AA	6	protein_coding	KNOWN	Tissue-enriched
HIST1H2AC	st2	Cellular organisms (Eukaryota)	2	Eukaryota	2	ENSG00000180573	HIST1H2AC	6	protein_coding	KNOWN	NA
HIST1H2AD	st2	Cellular organisms (Eukaryota)	2	Eukaryota	2	ENSG00000196866	HIST1H2AD	6	protein_coding	KNOWN	Tissue-enriched
HIST1H2AE	st2	Cellular organisms (Eukaryota)	2	Eukaryota	2	ENSG00000168274	HIST1H2AE	6	protein_coding	KNOWN	NA
HIST1H2AJ	st2	Cellular organisms (Eukaryota)	2	Eukaryota	2	ENSG00000182611	HIST1H2AJ	6	protein_coding	KNOWN	Tissue-enriched
HIST1H2AM	st2	Cellular organisms (Eukaryota)	2	Eukaryota	2	ENSG00000233224	HIST1H2AM	6	protein_coding	KNOWN	Tissue-enriched
HIST1H2BB	st2	Cellular organisms (Eukaryota)	2	Eukaryota	2	ENSG00000196226	HIST1H2BB	6	protein_coding	KNOWN	Tissue-enriched
HIST3H2A	st2	Cellular organisms (Eukaryota)	2	Eukaryota	2	ENSG00000181218	HIST3H2A	1	protein_coding	KNOWN	NA
HLTF	st2	Cellular organisms (Eukaryota)	2	Eukaryota	2	ENSG00000071794	HLTF	3	protein_coding	KNOWN	NA
HM13	st2	Cellular organisms (Eukaryota)	2	Eukaryota	2	ENSG00000101294	HM13	20	protein_coding	KNOWN	NA
HMCES	st2	Cellular organisms (Eukaryota)	2	Eukaryota	2	ENSG00000183624	HMCES	3	protein_coding	KNOWN	NA
HNRNPA0	st2	Cellular organisms (Eukaryota)	2	Eukaryota	2	ENSG00000177733	HNRNPA0	5	protein_coding	KNOWN	Housekeeping
[truncated: 15,438 more rows]
