# Supplementary material for: Evolutionary hallmarks of the human proteome: chasing the age and coregulation of protein-coding genes
Source: BMC Genomics. 2016 Oct 25;17(Suppl 8):725. doi: 10.1186/s12864-016-3062-y (PMC5088522; doi:10.1186/s12864-016-3062-y)
Supplement: Additional file 5: — TABLE (.XLS) including the results of the functional enrichment analysis of the 17,437 human protein-coding genes included in each of the eight evolutionary stages. The results for each of the eight stages are presented in different spreadsheets. (XLSX 99 kb) [file 12864_2016_3062_MOESM5_ESM.xlsx]

## Sheet: st1_1178g
Category	Functional Terms Enriched	Count	%	List Total	Pop Hits	Pop Total	p-value	adj.p-value (BH)	Genes	Fold Enrichment
GOTERM_BP_ALL	GO:0042180~cellular ketone metabolic process	259	23.1457	1015	567	14116	9.42191e-150	2.88593e-146	ALDH8A1, LDHB, LDHA, EHHADH, GCAT, GGT2, PGAM2, GGT1, IARS2, HIBADH, GLDC, FAH, GOT2, GOT1, MAT1A, SCD5, PDHA1, DDAH1, ACSM2B, SGPL1, PDPR, ACAA2, GATM, SUCLG1, AARS, ACSM2A, CYP26A1, SARS2, GLUL, ALOX15B, RARS, PGM1, DLD, HARS, ACAA1, MDH1, HACL1, ACADSB, NAGS, OLAH, DHFRL1, ACSBG2, WARS2, ASL, PDSS1, HADHA, PPAT, ACSBG1, DTD1, HADHB, ARG1, ARG2, IDH2, IDH1, GCSH, ALDH4A1, LGSN, FH, GPD2, BHMT2,…	6.35276
GOTERM_BP_ALL	GO:0019752~carboxylic acid metabolic process	253	22.6095	1015	556	14116	1.74435e-145	1.78098e-142	ALDH8A1, LDHB, LDHA, EHHADH, GCAT, GGT2, PGAM2, GGT1, IARS2, HIBADH, GLDC, FAH, GOT2, GOT1, MAT1A, SCD5, PDHA1, DDAH1, ACSM2B, SGPL1, PDPR, ACAA2, GATM, SUCLG1, AARS, ACSM2A, CYP26A1, SARS2, GLUL, ALOX15B, RARS, PGM1, DLD, HARS, ACAA1, MDH1, HACL1, ACADSB, NAGS, OLAH, DHFRL1, ACSBG2, WARS2, ASL, HADHA, PPAT, ACSBG1, DTD1, HADHB, ARG1, ARG2, IDH2, IDH1, GCSH, ALDH4A1, LGSN, FH, GPD2, BHMT2, PTGR1,…	6.32836
GOTERM_BP_ALL	GO:0006519~cellular amino acid and derivative metabolic process	156	13.941	1015	352	14116	5.4498e-85	2.78212e-82	GCAT, SLC7A8, SLC7A9, GGT2, GGT1, IARS2, SLC7A5, AGXT, SLC7A6, HIBADH, SLC7A7, GLDC, FAH, GOT2, ASPA, GOT1, SCLY, MAT1A, SULT1A2, DDAH1, PDPR, ALDH6A1, GATM, DARS, AARS, HAL, GSTT1, SARS2, EARS2, PYCR1, PYCR2, GLUL, RARS, HARS, ABAT, YARS2, CCBL1, ACHE, SRM, NAGS, ASS1, GLUD2, GLUD1, DHFRL1, WARS2, CTPS2, KMO, ASL, AGMAT, PPAT, KARS, DTD1, ARG1, ARG2, GSTK1, MTPN, HARS2, SRR, ASRGL1, ALDH4A1, GCS…	6.1635
GOTERM_BP_ALL	GO:0055086~nucleobase, nucleoside and nucleotide metabolic process	98	8.75782	1015	316	14116	9.41713e-37	1.44223e-34	LDHB, GMPR2, PGD, PNP, HIBADH, IDH3G, DERA, ALDH6A1, NUDT1, NUDT5, CECR1, NME4, PGLS, NME3, ATP2C1, NME1, ATP5C1, ADSL, FLAD1, PRPS2, MDH1, PRPS1, ME1, ALDOA, ADSS, TALDO1, NT5C1A, DHFRL1, KMO, CTPS2, ATP6V1B2, RRM2B, PPCDC, ADA, PPAT, ATP6V0C, DHODH, IDH1, CDA, PRPS1L1, DCAKD, ADSSL1, AK3, PRPSAP1, IDH3A, ATP7A, ATP2A3, ATP2A1, QPRT, GUK1, DCXR, NAMPT, KYNU, ATP5B, CAD, AFMID, TP53I3, NT5M, ATP5…	4.31305
GOTERM_BP_ALL	GO:0009117~nucleotide metabolic process	88	7.86416	1015	293	14116	8.08612e-32	9.52607e-30	NAMPT, LDHB, KYNU, GMPR2, ATP5B, PGD, CAD, PNP, HIBADH, AFMID, TP53I3, IDH3G, NT5M, DERA, ATP5O, IMPDH1, NT5E, NDUFS1, IMPDH2, NAPRT1, NUDT1, NUDT5, CECR1, NADSYN1, GMPR, GMPS, ATP6V1D, NME4, ATP6V1A, UMPS, PGLS, G6PD, NME3, ATP2C1, NME1, RRM2, RRM1, ATP5C1, ADSL, FLAD1, PRPS2, PRPS1, MDH1, ME1, ALDOA, ADSS, TALDO1, NT5C1A, DHFRL1, KMO, CTPS2, RRM2B, ATP6V1B2, PPCDC, HPRT1, SMUG1, PPAT, ADA, GCH1…	4.17696
GOTERM_BP_ALL	GO:0044275~cellular carbohydrate catabolic process	44	3.93208	1015	85	14116	4.70447e-27	4.11709e-25	ALDOA, LDHC, LDHB, LDHA, SORD, GNPDA1, TALDO1, FUT7, ALDOC, PGD, PGAM1, PGAM2, TKTL1, OGDH, HIBADH, PDHB, TROVE2, MIOX, ENO3, GALE, PDHA2, TREH, PDHA1, RPIA, GAPDH, ENO1, LDHAL6B, PFKL, LDHAL6A, NUDT5, PFKM, CPS1, GAPDHS, GBA2, GPI, PGLS, G6PD, PYGM, PYGL, PGM1, PGK1, MDH1, PYGB, PGK2	7.19912
GOTERM_BP_ALL	GO:0006007~glucose catabolic process	32	2.8597	1015	58	14116	8.49728e-21	5.91527e-19	ALDOA, LDHC, LDHB, LDHA, TALDO1, ALDOC, PGD, PGAM1, PGAM2, TKTL1, OGDH, HIBADH, PDHB, TROVE2, ENO3, PDHA2, PDHA1, RPIA, GAPDH, ENO1, LDHAL6B, PFKL, LDHAL6A, PFKM, GAPDHS, GPI, PGLS, G6PD, PGM1, PGK1, MDH1, PGK2	7.67304
GOTERM_BP_ALL	GO:0019320~hexose catabolic process	34	3.03843	1015	69	14116	4.36701e-20	2.72983e-18	ALDOA, LDHC, LDHB, LDHA, TALDO1, FUT7, ALDOC, PGD, PGAM1, PGAM2, TKTL1, OGDH, HIBADH, PDHB, TROVE2, ENO3, GALE, PDHA2, PDHA1, RPIA, GAPDH, ENO1, LDHAL6B, PFKL, LDHAL6A, PFKM, GAPDHS, GPI, PGLS, G6PD, PGM1, PGK1, MDH1, PGK2	6.85292
GOTERM_BP_ALL	GO:0006099~tricarboxylic acid cycle	16	1.42985	1015	23	14116	1.79818e-12	7.64996e-11	DLST, ACO2, SUCLG2, ACO1, SUCLG1, CS, PDHB, IDH3A, SDHA, SDHB, IDH3G, IDH2, IDH1, SUCLA2, MDH1, FH	9.67471
INTERPRO	IPR015590:Aldehyde dehydrogenase	16	1.42985	1095	18	16659	1.1111e-15	4.57634e-13	ALDH8A1, ALDH6A1, ALDH5A1, ALDH3B2, ALDH16A1, ALDH3A2, ALDH3B1, ALDH3A1, ALDH1A1, ALDH1A2, ALDH7A1, ALDH1B1, ALDH1A3, ALDH2, ALDH4A1, ALDH9A1	13.5233
INTERPRO	IPR013149:Alcohol dehydrogenase, zinc-binding	15	1.34048	1095	17	16659	1.44898e-14	3.99714e-12	PTGR1, PTGR2, SORD, ADH5, ADH6, ADH1B, ADH1A, CRYZ, VAT1, VAT1L, TP53I3, ADH4, FASN, ZADH2, MECR, RTN4IP1	13.4239
INTERPRO	IPR001236:Lactate/malate dehydrogenase	6	0.536193	1095	8	16659	5.73366e-05	0.00262297	LDHC, LDHB, LDHA, LDHAL6B, LDHAL6A, MDH1	11.4103
GOTERM_CC_ALL	GO:0005740~mitochondrial envelope	83	7.41734	984	419	15908	2.62144e-21	1.22043e-19	TSPO, ABCF2, ATP5B, LDHD, CYC1, GCAT, STOML2, PPOX, OGDH, GOT2, FAHD1, NDUFS7, SLC1A3, ALAS2, HTRA2, MCCC1, CPOX, NDUFS8, ABCB10, ATP5O, CAT, HADH, NDUFS2, NDUFS1, HMGCL, COX15, SQRDL, ACAA2, AIFM3, FECH, AIFM2, GATM, OTC, SUCLG1, CYCS, SLC3A1, NME4, DHRS1, ATP5C1, HSD17B10, GK2, PNPT1, KMO, ACAT1, ALDH3A2, HADHA, HADHB, ACSL1, MRPL17, GSTK1, ETFDH, DHODH, ACSL6, ACSL5, GPD2, GCDH, CHDH, SHMT2, A…	3.20247
GOTERM_CC_ALL	GO:0005743~mitochondrial inner membrane	67	5.98749	984	306	15908	1.15024e-19	4.38137e-18	ATP5B, LDHD, CYC1, GCAT, STOML2, PPOX, GOT2, FAHD1, NDUFS7, ALAS2, SLC1A3, MCCC1, NDUFS8, ABCB10, ATP5O, HADH, NDUFS2, NDUFS1, HMGCL, COX15, SQRDL, ACAA2, AIFM3, FECH, GATM, OTC, SUCLG1, SLC3A1, NME4, DHRS1, ATP5C1, HSD17B10, KMO, ACAT1, ALDH3A2, HADHA, HADHB, GSTK1, MRPL17, DHODH, ETFDH, ACSL5, GPD2, GCDH, CHDH, SHMT2, ABCB8, PHB, MAOB, FDXR, AK2, AFG3L2, CPS1, ABCB7, SOD2, SDHA, TST, SDHB, HMGC…	3.53976
GOTERM_CC_ALL	GO:0031966~mitochondrial membrane	75	6.70241	984	394	15908	2.76367e-18	9.64983e-17	TSPO, ATP5B, LDHD, CYC1, GCAT, STOML2, PPOX, OGDH, GOT2, FAHD1, NDUFS7, ALAS2, SLC1A3, MCCC1, NDUFS8, ABCB10, ATP5O, HADH, NDUFS2, NDUFS1, HMGCL, COX15, SQRDL, ACAA2, AIFM3, FECH, AIFM2, GATM, OTC, SUCLG1, SLC3A1, NME4, DHRS1, ATP5C1, HSD17B10, GK2, KMO, ACAT1, ALDH3A2, HADHA, HADHB, ACSL1, MRPL17, GSTK1, ETFDH, DHODH, ACSL6, ACSL5, GPD2, GCDH, CHDH, SHMT2, ABCB8, MAOA, PHB, MAOB, FDXR, AK2, AFG3…	3.07741
GOTERM_BP_ALL	GO:0009060~aerobic respiration	18	1.60858	1015	35	14116	4.17283e-11	1.48621e-09	DLST, ME3, ACO2, SUCLG2, ACO1, SUCLG1, CS, PDHB, IDH3A, SDHA, SDHB, IDH3G, IDH2, IDH1, CAT, SUCLA2, MDH1, FH	7.15237
GOTERM_BP_ALL	GO:0006418~tRNA aminoacylation for protein translation	26	2.3235	1015	46	14116	2.91916e-17	1.62571e-15	NARS, WARS2, IARS2, KARS, DTD1, IARS, WARS, PARS2, NARS2, HARS2, LARS, MARS2, TARSL2, RARS2, DARS, SARS, AARS, GARS, LARS2, DARS2, SARS2, EARS2, TARS, RARS, FARSB, HARS, YARS2	7.8607
GOTERM_BP_ALL	GO:0043039~tRNA aminoacylation	26	2.3235	1015	46	14116	2.91916e-17	1.62571e-15	NARS, WARS2, IARS2, KARS, DTD1, IARS, WARS, PARS2, NARS2, HARS2, LARS, MARS2, TARSL2, RARS2, DARS, SARS, AARS, GARS, LARS2, DARS2, SARS2, EARS2, TARS, RARS, FARSB, HARS, YARS2	7.8607
KEGG_PATHWAY	hsa00970:Aminoacyl-tRNA biosynthesis	27	2.41287	620	41	5085	1.09139e-14	1.88627e-13	NARS, WARS2, IARS2, KARS, DTD1, IARS, WARS, PARS2, NARS2, HARS2, LARS, MARS2, TARSL2, RARS2, DARS, SARS, AARS, GARS, LARS2, DARS2, SARS2, EARS2, TARS, RARS, HARS, FARSB, YARS2, MTFMT	5.40106
GOTERM_MF_ALL	GO:0030554~adenyl nucleotide binding	206	18.4093	1072	1577	15143	2.52888e-19	2.14954e-17	LDHD, AURKC, IARS2, PRKX, AGPS, MAT1A, DHX33, ABCB10, ACSM2B, SUCLG2, LIG1, AARS, ACSM2A, SARS2, NME4, GLUL, NME3, RFC4, NME1, ATP2C1, RARS, DLD, HARS, ACADSB, PFKFB4, ACSBG2, WARS2, DTD1, TK1, ACSBG1, QRSL1, DCAKD, GCDH, MOCS3, RARS2, GARS, AFG3L2, NUBPL, CCT5, CCT4, NOLC1, ATP2A3, KCNJ8, ATP2A1, GK, ABCF3, SEPHS2, SEPHS1, ABCF2, NARS, ATP5B, CKB, MCCC2, LONP2, NUBP2, MCCC1, SLC22A5, TARSL2, SAR…	1.84524
GOTERM_MF_ALL	GO:0005524~ATP binding	172	15.3709	1072	1477	15143	2.37883e-11	8.59352e-10	DAK, IDE, AURKC, RPS6KB2, IARS2, ACSS2, ACSS3, PRKX, ACSS1, IDH3G, OPLAH, MAT1A, ABCB10, DHX33, ACSM2B, DARS, SUCLG2, LIG1, AARS, ACSM2A, RBKS, SARS2, EARS2, NME4, GLUL, RENBP, RFC4, NME3, NME1, ATP2C1, RARS, CLPP, HARS, YARS2, FLAD1, PCCB, PRPS2, PCCA, PRPS1, PFKFB4, MVD, ASS1, GLUD1, ACSBG2, WARS2, CTPS2, KARS, ACSBG1, DTD1, TK1, QRSL1, DDX47, SBK1, HARS2, SRR, HSPE1, PRPS1L1, DCAKD, MOCS3, ABC…	1.645
GOTERM_BP_ALL	GO:0009259~ribonucleotide metabolic process	37	3.30652	1015	147	14116	4.16888e-11	1.50227e-09	ALDOA, ADSS, ATP5B, ATP6V1B2, PPAT, ADA, GCH1, ATP6V0C, ATIC, DHODH, ATP5O, PRPS1L1, ERCC3, NT5E, IMPDH1, NDUFS1, IMPDH2, ADSSL1, NUDT5, AK3, CECR1, ATP1A1, ATP6V1D, GMPS, NME4, ATP7A, ATP6V1A, UMPS, NME3, NME1, ATP2A3, ATP2C1, ATP2A1, ATP5C1, ADSL, ATP5A1, PRPS2, PRPS1	3.5005
GOTERM_CC_ALL	GO:0005840~ribosome	43	3.84272	984	215	15908	2.07121e-11	4.33918e-10	RPL17, RPL36A, MRPS14, RPL15, RPS6KB2, RPS15A, QTRT1, RPS2, MRPL20, RPS3, MRPL11, RPL30, RPS28, RPS29, RPL32, RPS3A, RPL9, MRPL17, RPLP0, RPL8, RPL3, RPL26L1, RPL10, RPL11, RPL12, RPL10A, RPS20, APEX1, RPS23, MRPL4, RPL26, RPS4X, RPS5, MRPS2, RPL23, RPS16, RPL13A, RPS4Y2, RPS14, RPS15, RPS4Y1, RPS13, RPL37A	3.23333
GOTERM_MF_ALL	GO:0003735~structural constituent of ribosome	40	3.57462	1072	168	15143	2.40641e-11	8.48112e-10	RPL17, RPL36A, MRPS14, RPL15, RPS15A, RPS2, MRPL20, RPS3, MRPL11, RPL30, RPS28, RPS29, RPL32, RPS3A, RPL9, MRPL17, RPLP0, RPL8, RPL3, RPL26L1, RPL10, RPL11, RPL12, RPL10A, RPS20, RPS23, MRPL4, RPL26, RPS4X, RPS5, MRPS2, RPL23, RPS16, RPL13A, RPS4Y2, RPS14, RPS15, RPS4Y1, RPS13, RPL37A	3.36332
KEGG_PATHWAY	hsa03010:Ribosome	32	2.8597	620	87	5085	1.00039e-08	9.75379e-08	RPL17, RPL36A, RPL15, RPS15A, RPS2, RPS3, RPL30, RPS28, RPS29, RPL32, RPS3A, RPLP0, RPL9, RPL8, RPL26L1, RPL3, RPL10, RPL11, RPL12, RPL10A, RPS20, RPS23, RPL26, RPS4X, RPS5, RPL23, RPS16, RPL13A, RPS15, RPS4Y1, RPS13, RPL37A	3.01669
GOTERM_BP_ALL	GO:0033014~tetrapyrrole biosynthetic process	12	1.07239	1015	20	14116	2.29012e-08	6.31949e-07	ALAD, TSPO, ALAS2, FECH, HMBS, CPOX, PPOX, RSAD1, SUCLA2, UROD, MMAB, COX15	8.34443
GOTERM_BP_ALL	GO:0006779~porphyrin biosynthetic process	12	1.07239	1015	20	14116	2.29012e-08	6.31949e-07	ALAD, TSPO, ALAS2, FECH, HMBS, CPOX, PPOX, RSAD1, SUCLA2, UROD, MMAB, COX15	8.34443
GOTERM_BP_ALL	GO:0042168~heme metabolic process	11	0.983021	1015	22	14116	1.01957e-06	2.2795e-05	HMOX2, ALAD, TSPO, ALAS2, FECH, HMOX1, HMBS, CPOX, PPOX, UROD, COX15	6.95369
GOTERM_BP_ALL	GO:0006084~acetyl-CoA metabolic process	20	1.78731	1015	31	14116	9.77107e-15	4.53415e-13	DLST, KYNU, ACO2, SUCLG2, ACO1, SUCLG1, CS, PDHB, IDH3A, SDHA, SDHB, ACSS1, IDH3G, MLYCD, DLD, IDH2, IDH1, SUCLA2, MDH1, FH	8.97251
GOTERM_BP_ALL	GO:0009062~fatty acid catabolic process	16	1.42985	1015	36	14116	8.38112e-09	2.4684e-07	HACL1, ACADM, ECH1, ACADS, ABCD1, EHHADH, ECHS1, DECR1, HADHA, HADHB, HAO1, ACOT8, HAO2, ETFDH, BDH2, ACAA1	6.18106
GOTERM_BP_ALL	GO:0034440~lipid oxidation	16	1.42985	1015	39	14116	3.08269e-08	8.356e-07	HACL1, ACADM, ECH1, ACADS, ABCD1, EHHADH, ECHS1, DECR1, HADHA, HADHB, HAO1, ACOT8, HAO2, ETFDH, BDH2, ACAA1	5.7056
INTERPRO	IPR006089:Acyl-CoA dehydrogenase, conserved site	8	0.714924	1095	10	16659	5.20474e-07	4.08688e-05	GCDH, ACADSB, ACADM, IVD, ACADS, ACAD8, ACAD9, ACADL	12.171
GOTERM_MF_ALL	GO:0016209~antioxidant activity	16	1.42985	1072	47	15143	4.39391e-07	9.47637e-06	PRDX4, PRDX5, PRDX2, PRDX3, SOD1, PRDX1, SOD2, GSR, PRDX6, EPX, GSTK1, GSTZ1, GPX8, TXNRD1, GPX7, CAT	4.80883
GOTERM_MF_ALL	GO:0004601~peroxidase activity	12	1.07239	1072	32	15143	6.80383e-06	0.000129354	PRDX6, GSTK1, EPX, PRDX4, GSTZ1, PRDX5, PRDX2, GPX8, PRDX3, GPX7, CAT, PRDX1	5.29722
GOTERM_BP_ALL	GO:0019627~urea metabolic process	7	0.625559	1015	10	14116	2.21134e-05	0.000418025	ARG1, ASS1, NAGS, ARG2, OTC, CPS1, ASL	9.73517
GOTERM_BP_ALL	GO:0006568~tryptophan metabolic process	6	0.536193	1015	7	14116	3.5201e-05	0.000653256	ATP7A, KYNU, IDO2, KMO, IDO1, AFMID	11.9206
GOTERM_BP_ALL	GO:0006721~terpenoid metabolic process	10	0.893655	1015	25	14116	3.50555e-05	0.000654523	ALDH8A1, RDH11, ALDH1A2, ADH4, ALDH1A3, ADH5, CYP26A1, RPE65, IDI2, RETSAT	5.56296
GOTERM_BP_ALL	GO:0016101~diterpenoid metabolic process	9	0.80429	1015	23	14116	0.000127612	0.00213379	ALDH8A1, RDH11, ALDH1A2, ADH4, ALDH1A3, ADH5, CYP26A1, RPE65, RETSAT	5.44202
GOTERM_BP_ALL	GO:0001523~retinoid metabolic process	9	0.80429	1015	23	14116	0.000127612	0.00213379	ALDH8A1, RDH11, ALDH1A2, ADH4, ALDH1A3, ADH5, CYP26A1, RPE65, RETSAT	5.44202

## Sheet: st2_2178g
Category	Functional Terms Enriched	Count	%	List Total	Pop Hits	Pop Total	p-value	adj.p-value (BH)	Genes	Fold Enrichment
GOTERM_BP_ALL	GO:0008380~RNA splicing	120	5.94354	1667	284	14116	1.0179e-38	4.1963e-36	NCBP2, NCBP1, U2AF2, LSM6, SNRPD3, LSM7, RBM5, SNRPD1, SNRPD2, SART1, SMNDC1, DHX38, DDX23, CLP1, DNAJC8, U2AF1, LSM5, LSM3, DHX35, RBM10, LUC7L3, SNRPA1, SNRPN, SF3B14, EFTUD2, MAGOH, WDR83, AQR, SNRPB, SNRPA, SLU7, SNRPC, SNRPF, SNRPE, NHP2L1, STRAP, SNRPB2, TRPT1, NAA38, XAB2, RRAGC, PPAN, DDX46, HNRNPF, HNRNPD, PPIL3, SNRNP35, PABPC1, DDX41, PRPF40A, DHX8, CSTF3, MPHOSPH10, DDX1, SNW1, HNRNPA…	3.57799
GOTERM_BP_ALL	GO:0006397~mRNA processing	122	6.0426	1667	321	14116	6.03274e-34	1.53046e-31	NCBP2, NCBP1, U2AF2, LSM6, SNRPD3, LSM7, RBM5, SNRPD1, SNRPD2, SART1, SMNDC1, DHX38, DDX23, CLP1, DNAJC8, U2AF1, LSM5, LSM3, DHX35, RBM10, LUC7L3, SNRPA1, SF3B14, EFTUD2, MAGOH, WDR83, AQR, SNRPB, SNRPA, SLU7, SNRPC, SNRPF, SNRPE, XRN2, NHP2L1, STRAP, SNRPB2, NAA38, XAB2, DDX46, HNRNPF, HNRNPD, PPIL3, SNRNP35, PABPC1, DDX41, PRPF40A, SPOP, DHX8, CSTF3, DDX1, SNW1, HNRNPA1, U2AF1L4, ABCB5, HNRNPA0…	3.21833
GOTERM_BP_ALL	GO:0000398~nuclear mRNA splicing, via spliceosome	67	3.31847	1667	153	14116	8.10435e-23	4.85966e-21	NCBP2, NCBP1, CRNKL1, SNRPD3, U2AF2, CWC15, LSM7, RBM5, SNRPD1, SNRPD2, SMNDC1, DHX38, PRMT7, DDX23, PRMT5, CLP1, DNAJC8, U2AF1, SNRPA1, SF3B14, EFTUD2, MAGOH, PRPF4, PRPF6, WDR83, SNRNP200, SNRPB, SNRPA, SLU7, SNRNP40, SNRPC, SNRPF, CPSF3, CPSF2, SNRPE, POLR2E, NHP2L1, POLR2K, POLR2J, POLR2I, SNRPB2, POLR2D, SF3B5, NAA38, SF3B3, POLR2A, SF3B1, PRPF8, HNRNPF, USP39, NUDT21, HNRNPD, SNRNP70, RBM25…	3.70817
GOTERM_BP_ALL	GO:0042254~ribosome biogenesis	69	3.41753	1667	122	14116	5.76393e-32	9.50472e-30	RPL14, UTP18, GAR1, LSM6, UTP15, EIF2A, DCAF13, IMP3, SBDS, WDR36, DKC1, FTSJ1, IMP4, FTSJ3, RPL35A, KRR1, GTPBP4, EXOSC6, EMG1, EXOSC7, NIP7, BYSL, EXOSC5, EXOSC2, EXOSC3, RRP9, MRTO4, RCL1, PA2G4, NHP2, C1D, SDAD1, NHP2L1, UTP6, PIN4, FCF1, BMS1, UTP11L, WDR55, RPL7, BRIX1, WDR12, AATF, RPL5, RSL24D1, NSA2, UTP23, PDCD11, TBL3, TSR1, TSR2, MPHOSPH10, RPL24, HEATR1, RPS6, NOP10, RPF1, RPS7, DIS3…	4.78923
GOTERM_BP_ALL	GO:0006364~rRNA processing	54	2.67459	1667	92	14116	3.81331e-26	3.22469e-24	RPL14, GAR1, UTP18, LSM6, UTP15, DCAF13, IMP3, SBDS, WDR36, DKC1, FTSJ1, IMP4, FTSJ3, RPL35A, KRR1, EXOSC6, EXOSC7, EMG1, EXOSC5, EXOSC2, EXOSC3, RRP9, PA2G4, NHP2, C1D, UTP6, PIN4, FCF1, UTP11L, WDR55, RPL7, WDR12, RPL5, NSA2, UTP23, PDCD11, TBL3, TSR2, MPHOSPH10, HEATR1, RPS6, NOP10, RPF1, RPS7, DIS3, NOP14, DDX56, WDR3, NOP58, NOP56, ALG11, PES1, UTP14A, UTP14C, DDX51	4.97029
GOTERM_BP_ALL	GO:0016072~rRNA metabolic process	54	2.67459	1667	96	14116	6.29596e-25	4.7191e-23	RPL14, GAR1, UTP18, LSM6, UTP15, DCAF13, IMP3, SBDS, WDR36, DKC1, FTSJ1, IMP4, FTSJ3, RPL35A, KRR1, EXOSC6, EXOSC7, EMG1, EXOSC5, EXOSC2, EXOSC3, RRP9, PA2G4, NHP2, C1D, UTP6, PIN4, FCF1, UTP11L, WDR55, RPL7, WDR12, RPL5, NSA2, UTP23, PDCD11, TBL3, TSR2, MPHOSPH10, HEATR1, RPS6, NOP10, RPF1, RPS7, DIS3, NOP14, DDX56, WDR3, NOP58, NOP56, ALG11, PES1, UTP14A, UTP14C, DDX51	4.7632
KEGG_PATHWAY	hsa03010:Ribosome	41	2.03071	739	87	5085	1.26846e-12	7.31462e-11	RPL18, RPL19, RPL14, RPL13, RPL27A, RPL35, RPL36, RPLP2, RPS27L, RPL38, RPL22L1, RPL39, RPL10L, RPS26, RPS27, RPL7, RPL31, RPL6, RPSAP58, RPL34, RPLP1, RPL5, RPL4, RSL24D1, RPS21, RPS27A, RPL36AL, RPL35A, RPSA, RPL27, RPL23A, RPL24, RPS6, RPS8, RPS7, RPL18A, RPL22, RPL21, RPS12, RPS10, RPS11, UBA52	3.24273
GOTERM_CC_ALL	GO:0005840~ribosome	52	2.57553	1733	215	15908	5.39445e-08	5.97109e-07	RPL18, RPL19, RPL14, RPL13, SRP68, RPLP2, RPS27L, RPL22L1, PRMT3, IMP3, RPLP1, RPL39L, RPS27A, FTL, RPL36AL, RPL35A, MRPL3, DNAJC21, UBC, RPS12, RPS10, RPS11, UBB, UBA52, RPL27A, RPL35, RPL36, RPL38, RPL39, RPL10L, RPS26, RPS27, RPL7, RPL6, RPL31, RPSAP58, RPL34, RPL5, RSL24D1, RPL4, RPS21, RPSA, RPL27, RPL23A, RPL24, RPS6, RPS8, RPS7, RPL18A, RPL22, RPL21, RPL7L1, DAP3	2.22015
GOTERM_BP_ALL	GO:0043161~proteasomal ubiquitin-dependent protein catabolic process	65	3.21942	1667	102	14116	1.97699e-34	5.43343e-32	KIAA0368, PPP2R5C, CDC16, CUL3, PSMD1, PSMD2, PSMD3, PSMD4, PSMD5, PSMD6, PSMD7, PSMD8, RPS27A, PSMD9, ANAPC2, TBL1XR1, ANAPC5, ERLIN2, ERLIN1, UBE2C, PSMA2, PSMA1, MAD2L1, SEC61B, PSMA6, PSMA5, PSMA4, PSMA3, UBC, ANAPC7, UBB, UBA52, RAD23B, DERL2, RAD23A, ANAPC10, DERL3, STUB1, EDEM1, PSMB5, PSMB4, PSMF1, PSMB7, PSMB6, PSMB1, PSMB3, PPP2CB, PSMB2, UBE2D1, BUB3, CDC23, HSP90B1, PSMC6, PSMD14, PSM…	5.39621
GOTERM_BP_ALL	GO:0010498~proteasomal protein catabolic process	65	3.21942	1667	102	14116	1.97699e-34	5.43343e-32	KIAA0368, PPP2R5C, CDC16, CUL3, PSMD1, PSMD2, PSMD3, PSMD4, PSMD5, PSMD6, PSMD7, PSMD8, RPS27A, PSMD9, ANAPC2, TBL1XR1, ANAPC5, ERLIN2, ERLIN1, UBE2C, PSMA2, PSMA1, MAD2L1, SEC61B, PSMA6, PSMA5, PSMA4, PSMA3, UBC, ANAPC7, UBB, UBA52, RAD23B, DERL2, RAD23A, ANAPC10, DERL3, STUB1, EDEM1, PSMB5, PSMB4, PSMF1, PSMB7, PSMB6, PSMB1, PSMB3, PPP2CB, PSMB2, UBE2D1, BUB3, CDC23, HSP90B1, PSMC6, PSMD14, PSM…	5.39621
GOTERM_BP_ALL	GO:0031396~regulation of protein ubiquitination	58	2.87271	1667	100	14116	1.09142e-27	1.05867e-25	CDC16, ATG5, PSMD1, PSMD2, PSMD3, PSMD4, PSMD5, PSMD6, PSMD7, PSMD8, RPS27A, CUL1, PSMD9, ANAPC2, GTPBP4, ANAPC5, SKP1, UBE2C, CDK5, UBE2N, PSMA2, PSMA1, MAD2L1, PSMA6, PSMA5, PSMA4, PSMA3, UBC, ANAPC7, UBB, UBA52, FZR1, GCLC, ANAPC10, STUB1, PSMB5, PSMB4, PSMF1, PSMB7, PSMB6, PSMB1, PSMB3, PSMB2, UBE2D1, BUB3, CDC23, PSMC6, PSMD14, PSMC5, PSMD13, PSMD12, PSMC4, PSMC3, PSMD11, PSMC2, PSMD10, PSMC…	4.91139
GOTERM_BP_ALL	GO:0030163~protein catabolic process	167	8.27142	1667	622	14116	1.04043e-25	8.36914e-24	PPP2R5C, SAE1, CDC16, OTUB2, CUL3, USP27X, ATG7, CUL1, RPS27A, PAN2, ANAPC2, ANAPC5, UBR1, SKP1, BRAP, PSMA2, PSMA1, DCUN1D1, DCUN1D2, MAD2L1, SEC61B, UBR7, PSMA6, PSMA5, PSMA4, PSMA3, BACE1, ANAPC7, UBA52, RAD23B, DERL2, FZR1, RAD23A, UBA7, UBA6, UBE2V1, ANAPC10, NEDD8, UBE2V2, UBA5, PPT1, DERL3, RBX1, PSMB5, UBE2D4, ARIH1, PSMB4, ARIH2, PSMB7, UBE2D3, UBE2D2, PSMB6, PSMB1, PSMB3, CACYBP, PSMB2,…	2.27354
GOTERM_BP_ALL	GO:0006508~proteolysis	196	9.70778	1667	1054	14116	2.8824e-11	1.13168e-09	SCPEP1, PPP2R5C, RCE1, CDC16, CUL3, CUL1, PAN2, ANAPC2, ANAPC5, UBR1, SKP1, BRAP, MAD2L1, UBR7, BACE1, ANAPC7, RAD23B, RAD23A, UBA7, UBA6, UBA5, ARIH1, ARIH2, CACYBP, SPOP, CDC23, RNF7, UBA1, UBA2, UBA3, KIAA0368, TSG101, UBE2G1, UFC1, SENP8, MMP26, FANCL, LONP1, MAP1LC3B, USP12, DPP9, USP14, UFD1L, ERLIN2, ERLIN1, WDR48, PSEN1, PSEN2, CAND2, SIAH1, CAND1, SIAH2, SPOPL, PMPCA, PMPCB, USP7, USP2, …	1.57468
GOTERM_CC_ALL	GO:0005839~proteasome core complex	14	0.693413	1733	20	15908	1.07366e-08	1.27646e-07	PSMB5, PSMA2, PSMA1, PSMF1, PSMB4, PSMB7, PSMB6, PSMA6, PSMB1, PSMA5, PSMA4, PSMB3, PSMA3, PSMB2	6.42562
INTERPRO	IPR001353:Proteasome, subunit alpha/beta	13	0.643883	1949	19	16659	1.44575e-07	1.27406e-05	PSMA2, PSMB5, PSMB4, PSMA1, PSMB7, PSMB6, PSMB1, PSMA6, PSMA5, PSMA4, PSMB3, PSMA3, PSMB2	5.84826
GOTERM_MF_ALL	GO:0004386~helicase activity	51	2.526	1749	140	15143	5.60817e-14	2.95197e-12	XRCC5, XRCC6, SKIV2L2, IGHMBP2, DDX17, MCM7, DDX18, DDX23, DDX11, DHX38, DDX25, DDX21, DHX36, DHX35, G3BP1, HLTF, MCM4, MCM6, RECQL, DHX29, ASCC3, SNRNP200, SMARCA5, DDX31, SMARCA1, BTAF1, CETN2, CETN1, ERCC8, DDX46, CHD1L, DDX3X, DDX49, DDX19A, DDX3Y, DHX15, DDX41, HELLS, ERCC2, DHX8, UPF1, DDX1, DDX4, DDX6, DNA2, DDX56, DDX55, DDX59, ZRANB3, DDX52, DDX51	3.15402
INTERPRO	IPR001650:DNA/RNA helicase, C-terminal	37	1.83259	1949	107	16659	1.80556e-09	3.18231e-07	BTAF1, SKIV2L2, DDX17, DDX46, DDX18, CHD1L, DDX3X, DDX23, DDX49, DHX38, DDX19A, DDX25, DDX3Y, DHX15, DDX21, DHX36, DHX35, DDX41, HELLS, DHX8, DDX1, HLTF, DDX4, DDX6, RECQL, DDX56, DDX55, DHX29, ASCC3, SNRNP200, DDX59, SMARCA5, DDX31, ZRANB3, SMARCA1, DDX52, DDX51	2.95566
GOTERM_MF_ALL	GO:0034062~RNA polymerase activity	19	0.94106	1749	43	15143	4.28481e-07	1.57238e-05	POLR3F, POLR3H, POLR2E, POLR3K, POLR1D, POLR2K, POLR2J, POLR2I, POLR1A, POLA1, CRCP, POLR1C, POLR3A, POLR1B, POLR2D, POLR3B, POLR2J3, POLR2A, PRIM1	3.82567
KEGG_PATHWAY	hsa03020:RNA polymerase	16	0.792472	739	28	5085	1.3765e-06	2.97664e-05	POLR3F, POLR3H, POLR2E, POLR3K, POLR1D, POLR2K, POLR2J, POLR2I, POLR1A, POLR1C, POLR3A, POLR1B, POLR2D, POLR3B, POLR2J3, POLR2A	3.93195
GOTERM_CC_ALL	GO:0030880~RNA polymerase complex	12	0.594354	1733	26	15908	4.02615e-05	0.000277901	POLR3F, POLR3H, POLR2E, POLR3K, POLR1D, POLR2J, POLR2I, POLR1A, POLR1C, POLR3A, POLR2D, POLR2A	4.23667
GOTERM_CC_ALL	GO:0005643~nuclear pore	35	1.73353	1733	79	15908	2.46028e-13	4.15656e-12	XPO1, MAD1L1, NUP98, XPO6, EIF5A, NUP93, CSE1L, SEH1L, DDX19A, RAE1, NUP37, TNPO2, TNPO1, KPNB1, LBR, XPOT, RAN, IPO11, IPO9, IPO8, NUP155, MAD2L1, NUP62, IPO7, EIF5AL1, IPO4, IPO5, KPNA6, SEC13, KPNA5, NUTF2, XPO7, KPNA3, EIF5A2, KPNA1, MVP	4.06685
GOTERM_CC_ALL	GO:0005635~nuclear envelope	45	2.22883	1733	205	15908	7.42845e-06	6.03663e-05	MAD1L1, XPO1, NUP98, SLC22A18, XPO6, UNC50, POLA1, EIF5A, NUP93, CSE1L, RAC2, SEH1L, DDX19A, RAE1, CACYBP, NUP37, PAFAH1B1, TNPO2, TNPO1, KPNB1, LBR, XPOT, RAN, IPO11, IPO9, IPO8, NUP155, NPC1, MAD2L1, NUP62, PSEN1, IPO7, EIF5AL1, IPO4, IPO5, KPNA6, SEC13, KPNA5, NUTF2, XPO7, PARP1, KPNA3, EIF5A2, UBXN4, KPNA1, MVP	2.015
GOTERM_BP_ALL	GO:0051170~nuclear import	27	1.3373	1667	88	14116	5.9489e-06	0.000143198	XPO1, NUP98, XPO6, GCKR, CSE1L, TNPO2, KPNB1, TNPO1, RBM22, RAN, IPO11, NDUFA13, IPO9, IPO8, HNRNPA1, PPIH, SEC61B, IPO7, IPO4, IPO5, KPNA6, NOP58, NUTF2, KPNA5, KPNA3, XPO7, KPNA1	2.59811
GOTERM_BP_ALL	GO:0031497~chromatin assembly	24	1.18871	1667	87	14116	0.000136194	0.00256356	HIST1H2AC, HIST1H2BB, HIST1H2AA, HIST1H2AD, HIST1H2AE, NAP1L1, MCM2, H2AFJ, NAP1L4, SET, H2AFV, SMARCA5, H2AFZ, CENPV, H3F3B, H2AFX, HIST3H2A, H3F3C, HIST1H2AJ, HIST1H2AM, ASF1B, ASF1A, CHAF1B, HELLS	2.33597
GOTERM_BP_ALL	GO:0006334~nucleosome assembly	22	1.08965	1667	84	14116	0.000593668	0.0101487	HIST1H2AC, HIST1H2BB, HIST1H2AA, HIST1H2AD, HIST1H2AE, NAP1L1, MCM2, H2AFJ, NAP1L4, SET, H2AFV, SMARCA5, H2AFZ, H3F3B, H2AFX, HIST3H2A, H3F3C, HIST1H2AJ, HIST1H2AM, ASF1B, ASF1A, CHAF1B	2.21779
GOTERM_BP_ALL	GO:0006268~DNA unwinding during replication	8	0.396236	1667	14	14116	0.000508498	0.00883614	TOP1, MCM7, TOP3A, TOP1MT, MCM2, MCM4, MCM6, PURA	4.8388
GOTERM_BP_ALL	GO:0032392~DNA geometric change	8	0.396236	1667	18	14116	0.00307682	0.0447473	TOP1, MCM7, TOP3A, TOP1MT, MCM2, MCM4, MCM6, PURA	3.76351
GOTERM_BP_ALL	GO:0032508~DNA duplex unwinding	8	0.396236	1667	18	14116	0.00307682	0.0447473	TOP1, MCM7, TOP3A, TOP1MT, MCM2, MCM4, MCM6, PURA	3.76351
GOTERM_CC_ALL	GO:0005789~endoplasmic reticulum membrane	71	3.51659	1733	269	15908	1.92484e-12	3.01394e-11	CYB5R3, TM7SF2, SEC24A, ORMDL1, ALG3, ALG6, ALG8, ALG9, PIGK, ERO1LB, PIGM, SLC35D1, PIGG, AGPAT9, PIGB, RPN1, PIGC, RPN2, DDOST, SEC24D, PIGA, PGAP3, CLN3, SPTLC1, SPTLC2, PIGX, SPTLC3, SLC33A1, PIGV, PIGU, PIGT, DPAGT1, ERLIN2, ERLIN1, CYP1A2, KRTCAP2, SACM1L, PIGN, SEC61B, VAMP7, CYP2A6, PPM1L, KDSR, DOLPP1, SEC23B, SRP9, SEC61G, OSTC, DERL2, FKBP1C, DERL3, EDEM1, EXTL2, MPDU1, PEX16, DAD1, PE…	2.42283
GOTERM_CC_ALL	GO:0044432~endoplasmic reticulum part	84	4.16048	1733	347	15908	2.34967e-12	3.50812e-11	CYB5R3, TM7SF2, SEC24A, ORMDL1, ALG3, PDIA6, ALG6, ALG8, ALG9, PIGK, ERO1LB, PIGM, SLC35D1, DNAJB11, PIGG, AGPAT9, SEP15, RPN1, PIGB, PIGC, RPN2, DDOST, SEC24D, PIGA, PGAP3, CLN3, MINPP1, SPTLC1, SPTLC2, PIGX, SLC33A1, AIFM1, SPTLC3, ERP29, PIGV, PIGU, PIGT, DPAGT1, ERLIN2, ERLIN1, CYP1A2, KRTCAP2, PIGN, SACM1L, SEC61B, VAMP7, CYP2A6, KDSR, PPM1L, DOLPP1, UGGT1, SEC23B, SEC61G, SRP9, OSTC, DERL2,…	2.22212
GOTERM_BP_ALL	GO:0048199~vesicle targeting, to, from or within Golgi	8	0.396236	1667	12	14116	0.000145467	0.00272234	COPB2, COPA, ARF1, GBF1, COPB1, COPZ1, TMED10, COPE	5.64527
GOTERM_BP_ALL	GO:0048200~Golgi transport vesicle coating	7	0.346706	1667	10	14116	0.000368611	0.00658638	COPB2, COPA, ARF1, GBF1, COPB1, COPZ1, COPE	5.92753
GOTERM_BP_ALL	GO:0048194~Golgi vesicle budding	7	0.346706	1667	10	14116	0.000368611	0.00658638	COPB2, COPA, ARF1, GBF1, COPB1, COPZ1, COPE	5.92753
INTERPRO	IPR001392:Clathrin adaptor, mu subunit	6	0.297177	1949	6	16659	0.000117886	0.00565086	AP1M1, AP1M2, AP3M2, AP3M1, AP4M1, AP2M1	8.54746
GOTERM_CC_ALL	GO:0000323~lytic vacuole	47	2.32789	1733	211	15908	2.98423e-06	2.55447e-05	RAB7A, STX7, HEXA, ALDOB, PPT2, IFI30, PPT1, CTSA, VPS33A, PLBD2, AP3M1, VPS4B, VPS16, VPS11, MAN2B1, CTBS, VPS36, VPS39, AGA, TM9SF1, CLN3, CTSZ, VPS18, PLA2G15, GGH, STXBP2, CTSS, LMBRD1, GABARAP, WDR48, CTSK, NPC1, PSEN1, VAMP7, RAB14, PRCP, CTSD, ARL8A, CTSB, PCYOX1, ARL8B, SLC15A4, SLC15A3, CLCN7, CTSH, CLN5, CTSF	2.04471
GOTERM_CC_ALL	GO:0005764~lysosome	47	2.32789	1733	211	15908	2.98423e-06	2.55447e-05	RAB7A, STX7, HEXA, ALDOB, PPT2, IFI30, PPT1, CTSA, VPS33A, PLBD2, AP3M1, VPS4B, VPS16, VPS11, MAN2B1, CTBS, VPS36, VPS39, AGA, TM9SF1, CLN3, CTSZ, VPS18, PLA2G15, GGH, STXBP2, CTSS, LMBRD1, GABARAP, WDR48, CTSK, NPC1, PSEN1, VAMP7, RAB14, PRCP, CTSD, ARL8A, CTSB, PCYOX1, ARL8B, SLC15A4, SLC15A3, CLCN7, CTSH, CLN5, CTSF	2.04471
GOTERM_CC_ALL	GO:0005743~mitochondrial inner membrane	61	3.0213	1733	306	15908	4.12819e-06	3.48718e-05	ATP5D, UQCRC2, CYB5R3, HCCS, GRPEL2, UQCRC1, TIMM17A, NDUFAF3, CDS2, IMMP2L, SLC25A25, SLC25A23, SLC25A3, SLC25A28, SLC25A27, SLC25A26, DNAJC19, SLC25A4, CYP11A1, SLC25A5, SLC25A6, NDUFA13, TIMM8B, TIMM8A, TIMM22, IMMP1L, SLC25A32, LETM1, NNT, SLC25A31, SLC25A34, PSEN1, SLC25A38, SLC25A37, SLC25A39, PMPCA, PMPCB, PRODH, ALDH18A1, APEX2, SFXN1, TIMM13, PTPMT1, SFXN5, MRS2, COX6B1, SLC25A44, COX6B2…	1.82989
GOTERM_CC_ALL	GO:0031966~mitochondrial membrane	73	3.61565	1733	394	15908	6.72512e-06	5.53516e-05	HCCS, ATP5D, UQCRC2, CYB5R3, GRPEL2, UQCRC1, TIMM17A, NDUFAF3, CDS2, IMMP2L, SLC25A25, SLC25A23, SLC25A3, SLC25A28, SLC25A27, SLC25A26, DNAJC19, CYP11A1, SLC25A4, SLC25A5, SLC25A6, NDUFA13, PPP1CC, TIMM8B, TIMM22, TIMM8A, IMMP1L, LETM1, SLC25A32, NNT, SLC25A31, SLC25A34, PSEN1, SLC25A38, SLC25A37, SLC25A39, PMPCA, PMPCB, PRODH, APEX2, ALDH18A1, SAMM50, MTX2, SFXN1, TIMM13, PTPMT1, SFXN5, FIS1, MR…	1.70076
GOTERM_CC_ALL	GO:0005740~mitochondrial envelope	76	3.76424	1733	419	15908	9.43226e-06	7.56914e-05	HCCS, CYB5R3, ATP5D, UQCRC2, GRPEL2, UQCRC1, TIMM17A, NDUFAF3, CDS2, IMMP2L, SLC25A25, SLC25A23, SLC25A3, SLC25A28, SLC25A27, SLC25A26, DNAJC19, SUOX, CYP11A1, SLC25A4, AIFM1, SLC25A5, SLC25A6, NDUFA13, PPP1CC, TIMM8B, TIMM22, TIMM8A, IMMP1L, LETM1, SLC25A32, NNT, SLC25A31, PSEN1, SLC25A34, SLC25A38, SLC25A37, SLC25A39, PMPCA, PMPCB, PRODH, APEX2, ALDH18A1, SAMM50, MTX2, SFXN1, TIMM13, PTPMT1, SF…	1.66501
INTERPRO	IPR001623:Heat shock protein DnaJ, N-terminal	15	0.742942	1949	48	16659	0.00086826	0.0317171	DNAJB14, DNAJC21, DNAJB13, HSCB, DNAJC17, DNAJC15, DNAJB11, DNAJC13, DNAJC9, DNAJC8, DNAJC25, DNAJA1, DNAJC2, DNAJC19, DNAJA2	2.67108
INTERPRO	IPR018253:Heat shock protein DnaJ, conserved site	15	0.742942	1949	49	16659	0.00108658	0.0382227	DNAJB14, DNAJC21, DNAJB13, HSCB, DNAJC17, DNAJC15, DNAJB11, DNAJC13, DNAJC9, DNAJC8, DNAJC25, DNAJA1, DNAJC2, DNAJC19, DNAJA2	2.61657
GOTERM_MF_ALL	GO:0031072~heat shock protein binding	19	0.94106	1749	74	15143	0.00154632	0.0267946	FKBP5, FKBP4, DNAJB14, DNAJC21, DNAJB13, HSCB, STUB1, CDC37, DNAJC17, DNAJC15, DNAJC13, DNAJB11, DNAJC9, DNAJC8, DNAJC25, DNAJA1, DNAJC2, DNAJC19, DNAJA2	2.22302

## Sheet: st3_1395g
Category	Functional Terms Enriched	Count	%	List Total	Pop Hits	Pop Total	p-value	adj.p-value (BH)	Genes	Fold Enrichment
GOTERM_CC_ALL	GO:0043226~organelle	736	56.8779	1048	8989	15908	1.55113e-21	1.74037e-19	PDP1, TGOLN2, PDP2, PPP2R5D, USE1, INTS1, GFER, MPV17, MED23, SART3, C14ORF1, XRCC1, CTNNB1, SSR1, HIST1H2BO, WDR74, HIST1H2BM, CUL5, TAF5L, HIST1H2BL, NAA11, HIST1H2BI, HIST1H2BJ, ACRC, FAU, TIGD4, LSM1, AUP1, RAB27A, YARS, OPA1, KIF5B, NDNL2, TADA2A, ROCK2, UGCG, LIG3, YIF1A, ERGIC2, MAPK1, C1ORF85, DCAF6, PITPNM2, NPC2, SPAG7, MED15, MED16, HSD11B1, FLII, MAPK8, UNC13B, EIF2AK3, EIF2AK4, SH3GL…	1.24286
GOTERM_CC_ALL	GO:0043229~intracellular organelle	735	56.8006	1048	8977	15908	1.82595e-21	1.70726e-19	PDP1, TGOLN2, PDP2, PPP2R5D, USE1, INTS1, GFER, MPV17, MED23, SART3, C14ORF1, XRCC1, CTNNB1, SSR1, HIST1H2BO, WDR74, HIST1H2BM, CUL5, TAF5L, HIST1H2BL, NAA11, HIST1H2BI, HIST1H2BJ, ACRC, FAU, TIGD4, LSM1, AUP1, RAB27A, YARS, OPA1, KIF5B, NDNL2, TADA2A, ROCK2, UGCG, LIG3, YIF1A, ERGIC2, MAPK1, C1ORF85, DCAF6, PITPNM2, NPC2, SPAG7, MED15, MED16, HSD11B1, FLII, MAPK8, UNC13B, EIF2AK3, EIF2AK4, SH3GL…	1.24283
GOTERM_CC_ALL	GO:0043227~membrane-bounded organelle	659	50.9274	1048	7989	15908	5.40084e-18	3.36652e-16	TGOLN2, PDP1, PDP2, PPP2R5D, USE1, INTS1, GFER, MPV17, MED23, SART3, C14ORF1, XRCC1, CTNNB1, SSR1, HIST1H2BO, WDR74, HIST1H2BM, CUL5, TAF5L, HIST1H2BL, NAA11, HIST1H2BI, HIST1H2BJ, ACRC, TIGD4, LSM1, AUP1, RAB27A, YARS, OPA1, KIF5B, NDNL2, TADA2A, UGCG, LIG3, YIF1A, ERGIC2, MAPK1, C1ORF85, DCAF6, PITPNM2, NPC2, SPAG7, MED15, MED16, HSD11B1, FLII, MAPK8, UNC13B, EIF2AK3, SH3GL1, GGCX, GNAI3, HSD17…	1.25212
GOTERM_BP_ALL	GO:0015031~protein transport	112	8.65533	955	762	14116	4.1295e-15	2.96274e-12	RAB9B, NUP62CL, USE1, VPS33B, KLHL2, SSR1, HOOK3, AIP, HOOK1, TIMM9, VPS13A, SCAMP5, RAB27A, NUP133, MYO6, PICK1, YIF1A, CLPX, MAPK1, USO1, SDCBP, NUP43, ARFGAP1, DERL1, SNX6, SNX8, SNX7, ARF6, SNX4, GIPC1, ARF5, SNX3, RFFL, CHCHD4, STX12, STX17, STX10, RAB6C, CUBN, RABIF, SNAPIN, RAB33B, TRNT1, AKTIP, PLEKHA8, TOMM70A, TOMM40L, TSC2, PTTG1IP, NPEPL1, PDIA3, TIMM17B, CANX, SRPR, GOPC, RANBP3, AGA…	2.17256
GOTERM_BP_ALL	GO:0008104~protein localization	121	9.35085	955	882	14116	4.58728e-14	2.20473e-11	RAB9B, NUP62CL, USE1, VPS33B, KLHL2, SSR1, HOOK3, AIP, CTNNB1, HOOK1, VPS13D, TIMM9, VPS13A, SCAMP5, RAB27A, NUP133, MYO6, PICK1, YIF1A, CLPX, MAPK1, USO1, SDCBP, BIN3, NUP43, ARFGAP1, CAV3, DERL1, SNX6, SNX8, SNX7, ARF6, SNX4, GIPC1, ARF5, SNX3, RFFL, CHCHD4, STX12, STX17, STX10, RAB6C, CUBN, RABIF, SNAPIN, RAB33B, TRNT1, AKTIP, PLEKHA8, TOMM70A, TSC2, TOMM40L, PTTG1IP, NPEPL1, PDIA3, TIMM17B, C…	2.0278
GOTERM_BP_ALL	GO:0033036~macromolecule localization	139	10.7419	955	1076	14116	5.16682e-14	1.86174e-11	RAB9B, NUP62CL, USE1, VPS33B, KLHL2, AIP, HOOK3, SSR1, CTNNB1, HOOK1, STARD3, SLC25A20, VPS13D, COL4A3BP, TIMM9, VPS13A, GLTPD1, SCAMP5, RAB27A, NUP133, MYO6, PICK1, PCTP, YIF1A, CLPX, MAPK1, NPC2, USO1, SDCBP, BIN3, NUP43, ARFGAP1, CAV3, CHKA, HDLBP, DERL1, SNX6, SNX8, SNX7, GIPC1, ARF6, SNX4, ARF5, SNX3, RFFL, CHCHD4, STX12, STX17, STX10, RAB6C, CUBN, RABIF, SMG5, SNAPIN, NXF1, RAB33B, TRNT1, P…	1.90946
GOTERM_MF_ALL	GO:0016462~pyrophosphatase activity	96	7.41886	1049	757	15143	7.57635e-09	3.95106e-06	GNAZ, GNA13, SEPT5, HELQ, KIF27, ATL2, ATL1, CLPB, GNA12, CANT1, CDC42, ATP2B2, DHX37, SRPR, DHX34, RHOA, RALA, LONRF3, RHOC, NSF, RAB27A, RAP2A, MYO6, OPA1, RAP2C, KIF5B, NUDT12, ATP4A, NCF1, KIF15, PICK1, DCTN1, CLPX, ATP2C2, GNAQ, RRAS2, GNB5, GNAS, SMARCA2, DYNC1I2, GBP2, SMARCA4, MYL6, RAB3A, DNAH9, GNAI3, MYL3, MYL1, DNAH3, ARF6, KIF9, ARF5, ATP6V1G1, DNAH7, ATP6V0B, DNAH5, MYL9, KIF6, NUDT…	1.83068
GOTERM_MF_ALL	GO:0016817~hydrolase activity, acting on acid anhydrides	96	7.41886	1049	764	15143	1.2234e-08	2.55202e-06	GNAZ, GNA13, SEPT5, HELQ, KIF27, ATL2, ATL1, CLPB, GNA12, CANT1, CDC42, ATP2B2, DHX37, SRPR, DHX34, RHOA, RALA, LONRF3, RHOC, NSF, RAB27A, RAP2A, MYO6, OPA1, RAP2C, KIF5B, NUDT12, ATP4A, NCF1, KIF15, PICK1, DCTN1, CLPX, ATP2C2, GNAQ, RRAS2, GNB5, GNAS, SMARCA2, DYNC1I2, GBP2, SMARCA4, MYL6, RAB3A, DNAH9, GNAI3, MYL3, MYL1, DNAH3, ARF6, KIF9, ARF5, ATP6V1G1, DNAH7, ATP6V0B, DNAH5, MYL9, KIF6, NUDT…	1.8139
GOTERM_MF_ALL	GO:0017111~nucleoside-triphosphatase activity	91	7.03246	1049	728	15143	3.94028e-08	6.84949e-06	GNAZ, GNA13, SEPT5, HELQ, KIF27, ATL2, ATL1, CLPB, GNA12, CDC42, ATP2B2, DHX37, SRPR, DHX34, RHOA, RALA, LONRF3, RHOC, NSF, RAB27A, RAP2A, MYO6, OPA1, RAP2C, KIF5B, ATP4A, NCF1, KIF15, PICK1, DCTN1, CLPX, ATP2C2, GNAQ, RRAS2, GNB5, GNAS, SMARCA2, DYNC1I2, GBP2, SMARCA4, MYL6, RAB3A, DNAH9, GNAI3, MYL3, MYL1, DNAH3, ARF6, KIF9, ARF5, ATP6V1G1, DNAH7, ATP6V0B, DNAH5, MYL9, KIF6, KLC1, RAB11B, ABCD2…	1.80446
GOTERM_MF_ALL	GO:0005525~GTP binding	53	4.09583	1049	372	15143	8.88822e-07	8.4273e-05	GNAZ, SEPT5, GNA13, SEPT3, ATL2, RAB9B, ATL1, GNA12, CDC42, SRPR, ARL15, RHOA, RALA, RHOC, AGAP1, RAB27A, RAP2A, RAP2C, OPA1, NCF1, SPAG1, ARL16, DNAJC27, GNAQ, RRAS2, GNAS, GUCY1B3, SEPT7, GBP2, ARL4A, RAB3A, GNAI3, ARF6, ARF5, RRAGB, RAB11B, RAB6C, EHD3, SEPT10, DOCK3, RAB33B, SEPT12, RERG, RAB30, RAB35, RAB22A, RHOT1, RAP1A, RIT1, RAP1B, RAB38, RIT2, FPGT	2.05669
GOTERM_BP_ALL	GO:0006464~protein modification process	142	10.9737	955	1453	14116	4.33099e-06	0.00059482	PDP1, ILKAP, TUSC3, PDP2, NRBP1, STYX, CASK, RPS6KB1, PRKACG, KDM1A, TAF5L, PSKH1, PLOD1, COL4A3BP, PLOD3, PRKACB, DBNL, TWF1, TADA2A, ROCK2, PICK1, CWH43, MIB1, MAPK1, RIOK3, UBR5, BHMT, PCMTD2, CAMK1, MAPK8, PAF1, AMFR, EIF2AK3, EIF2AK4, NEK6, GGCX, MEAF6, TPST2, HUS1, PAH, CHEK2, PXK, CDC34, C9ORF96, RABGGTA, FBXW7, HECTD2, HECTD3, DYRK4, DYRK2, GNMT, IVL, RAB6C, FBXO9, B4GALT7, HECTD1, PTPN9,…	1.44454
GOTERM_BP_ALL	GO:0043687~post-translational protein modification	113	8.73261	955	1182	14116	0.000126253	0.0134006	PDP1, ILKAP, PDP2, NRBP1, STYX, CASK, RPS6KB1, PRKACG, KDM1A, TAF5L, PSKH1, COL4A3BP, PRKACB, DBNL, TWF1, TADA2A, ROCK2, PICK1, MIB1, MAPK1, RIOK3, BHMT, CAMK1, MAPK8, PAF1, AMFR, EIF2AK3, EIF2AK4, NEK6, GGCX, TPST2, MEAF6, HUS1, PAH, CHEK2, PXK, CDC34, C9ORF96, FBXW7, DYRK4, DYRK2, FBXO9, RAB6C, IVL, HECTD1, PTPN9, MAP2K1, PTPN4, SMAD2, KAT5, PTPN11, ATE1, HDAC2, AKTIP, HDAC1, PLK1, CDC42BPA, PA…	1.41309
INTERPRO	IPR001806:Ras GTPase	26	2.00927	1188	135	16659	8.86472e-06	0.00190664	RAB3A, RAB9B, CDC42, RAB11B, RHOA, RALA, RHOC, AGAP1, RAB6C, RAB27A, RAP2A, RAP2C, RAB33B, RERG, DNAJC27, RAB30, RAB35, RRAS2, RAB22A, RHOT1, RAP1A, RIT1, RAP1B, RIT2, RAB38, ARL4A	2.70067
INTERPRO	IPR005225:Small GTP-binding protein	28	2.16383	1188	167	16659	5.03386e-05	0.00755752	RAB3A, RAB9B, ARF6, ARF5, CDC42, RHOA, RAB11B, RALA, RHOC, AGAP1, RAB6C, RAB27A, RAP2A, RAP2C, RAB33B, RERG, DNAJC27, RAB30, RRAS2, RAB35, RAB22A, RHOT1, RAP1A, RIT1, RAP1B, RIT2, RAB38, ARL4A	2.35112
INTERPRO	IPR002048:Calcium-binding EF-hand	26	2.00927	1188	143	16659	2.48337e-05	0.00414968	SRI, MYL6, HPCAL1, EFCAB6, NCALD, CAPSL, MYL1, ACTN1, MYL12B, MYL12A, MYL9, SLC25A12, EFHD1, CIB4, SLC25A13, DGKB, SLC25A24, VSNL1, RHOT1, EFCAB1, PLCD1, PDCD6, USP32, RCN1, GCA, SPTAN1	2.54959
GOTERM_MF_ALL	GO:0016772~transferase activity, transferring phosphorus-containing groups	92	7.10974	1049	964	15143	0.001296	0.0488624	BCKDK, NRBP1, PHKB, FAM20B, RP2, CASK, RPS6KB1, EPT1, PI4K2B, PMVK, PRKACG, PAK6, PRKAR2B, PRKAR2A, PACSIN1, PSKH1, ADCK2, COL4A3BP, EEF2K, PRKACB, CSK, EIF2B3, NMNAT3, SRPK3, CDK1, TWF1, SGK1, CRLS1, POLG, ROCK2, PICK1, PI4KA, PFKP, PI4KB, CDS1, PRKCE, CHPT1, TBCK, GAK, NME6, MAPK1, DDR1, RIOK3, IGF2R, ERN1, CAMK1, MAPK8, EIF2AK3, EIF2AK4, NEK6, CAMK1D, CHKA, POLR2F, ADPGK, PFKFB2, HUS1, SHPK, P…	1.37768
GOTERM_CC_ALL	GO:0031105~septin complex	5	0.386399	1048	12	15908	0.00602449	0.047274	SEPT5, SEPT3, SEPT10, SEPT7, SEPT12	6.32475

## Sheet: st4_2333g
Category	Functional Terms Enriched	Count	%	List Total	Pop Hits	Pop Total	p-value	adj.p-value (BH)	Genes	Fold Enrichment
GOTERM_BP_ALL	GO:0006464~protein modification process	240	11.0906	1625	1453	14116	1.71617e-09	7.26321e-07	PTPN21, MYLIP, SLC35A1, PRKG1, DUPD1, CTTNBP2, BRPF1, HMCN1, MAP3K4, PLOD2, PIK3CA, CHRNA7, GNG3, ROS1, MAP2K5, MCRS1, BRAF, PIM1, UBE2J2, PTPRQ, SPAG9, HUWE1, PIAS4, CAMK4, SCYL2, UBL4A, FBXL5, ROR1, NEK9, MGAT5, FBXL3, FBXL2, NEK7, TPST1, TADA3, PTPLAD1, ADRBK2, CHEK1, TADA1, STK17A, SDHAF2, UHMK1, DUSP19, DUSP14, TNKS, FBXO4, FBXO3, GCNT1, GAD1, MGAT4B, YEATS4, SMAD7, TAOK1, MAP2K3, CREBBP, FB…	1.43484
GOTERM_BP_ALL	GO:0043412~biopolymer modification	247	11.414	1625	1526	14116	6.60812e-09	2.51703e-06	PTPN21, MYLIP, SLC35A1, PRKG1, DUPD1, CTTNBP2, BRPF1, HMCN1, MAP3K4, PLOD2, PIK3CA, CHRNA7, GNG3, ROS1, MAP2K5, RPUSD4, MCRS1, BRAF, PIM1, UBE2J2, PTPRQ, SPAG9, HUWE1, PIAS4, CAMK4, SCYL2, UBL4A, ROR1, FBXL5, NEK9, MGAT5, FBXL3, FBXL2, NEK7, TPST1, PUS3, TADA3, PTPLAD1, ADRBK2, CHEK1, TADA1, STK17A, SDHAF2, UHMK1, DUSP19, DUSP14, TNKS, FBXO4, FBXO3, GCNT1, GAD1, MGAT4B, YEATS4, SMAD7, TAOK1, MAP2…	1.40605
GOTERM_BP_ALL	GO:0043687~post-translational protein modification	200	9.24214	1625	1182	14116	7.78753e-09	2.6966e-06	PTPN21, MYLIP, PRKG1, DUPD1, CTTNBP2, BRPF1, HMCN1, MAP3K4, PIK3CA, CHRNA7, GNG3, ROS1, MAP2K5, BRAF, PIM1, UBE2J2, PTPRQ, SPAG9, CAMK4, PIAS4, HUWE1, SCYL2, FBXL5, ROR1, NEK9, FBXL3, NEK7, TPST1, TADA3, PTPLAD1, ADRBK2, CHEK1, TADA1, STK17A, SDHAF2, UHMK1, DUSP19, DUSP14, TNKS, FBXO4, FBXO3, GAD1, YEATS4, TAOK1, SMAD7, MAP2K3, MAP2K4, CREBBP, DUSP22, DUSP21, ATR, UBE2L3, ATM, ADPRH, RNF8, EPHA4,…	1.46984
INTERPRO	IPR018161:Secreted growth factor Wnt protein, conserved site	14	0.64695	1940	19	16659	9.53587e-09	1.01938e-05	WNT5A, WNT10A, WNT10B, WNT4, WNT16, WNT7B, WNT5B, WNT3A, WNT9B, WNT11, WNT9A, WNT6, WNT7A, WNT2B	6.32735
INTERPRO	IPR005817:Wnt superfamily	14	0.64695	1940	19	16659	9.53587e-09	1.01938e-05	WNT5A, WNT10A, WNT10B, WNT4, WNT16, WNT7B, WNT5B, WNT3A, WNT9B, WNT11, WNT9A, WNT6, WNT7A, WNT2B	6.32735
INTERPRO	IPR005816:Secreted growth factor Wnt protein	14	0.64695	1940	19	16659	9.53587e-09	1.01938e-05	WNT5A, WNT10A, WNT10B, WNT4, WNT16, WNT7B, WNT5B, WNT3A, WNT9B, WNT11, WNT9A, WNT6, WNT7A, WNT2B	6.32735
GOTERM_BP_ALL	GO:0007223~Wnt receptor signaling pathway, calcium modulating pathway	14	0.64695	1625	21	14116	4.92751e-08	1.34063e-05	WNT5A, WNT10A, WNT10B, WNT4, WNT16, WNT7B, WNT5B, WNT3A, WNT9B, WNT11, WNT9A, WNT6, WNT7A, WNT2B	5.79118
GOTERM_BP_ALL	GO:0006793~phosphorus metabolic process	165	7.62477	1625	973	14116	1.70503e-07	4.05896e-05	BMP10, STK36, PASK, PTPN21, PRKG1, DUPD1, CTTNBP2, UQCR10, UQCR11, MAP3K4, PIK3CA, CHRNA7, STK39, GNG3, ROS1, MAP2K5, EGFR, CSNK1G1, BRAF, MADD, PIM1, PPP1CB, STK4, WEE1, PTPRQ, SPAG9, MAP4K4, MAP4K5, CDKL1, CAMK4, SCYL2, ROR1, NEK9, RELN, NEK7, FGFR2, FGFR3, STK11, PTPLAD1, MAPKAPK5, PTK7, MAPKAPK3, ADRBK2, CHEK1, STK17A, SDHAF2, UHMK1, SRC, DUSP19, THTPA, PTK2, DUSP14, TNKS, PTPN7, ITK, SMAD7, …	1.47309
GOTERM_BP_ALL	GO:0006796~phosphate metabolic process	165	7.62477	1625	973	14116	1.70503e-07	4.05896e-05	BMP10, STK36, PASK, PTPN21, PRKG1, DUPD1, CTTNBP2, UQCR10, UQCR11, MAP3K4, PIK3CA, CHRNA7, STK39, GNG3, ROS1, MAP2K5, EGFR, CSNK1G1, BRAF, MADD, PIM1, PPP1CB, STK4, WEE1, PTPRQ, SPAG9, MAP4K4, MAP4K5, CDKL1, CAMK4, SCYL2, ROR1, NEK9, RELN, NEK7, FGFR2, FGFR3, STK11, PTPLAD1, MAPKAPK5, PTK7, MAPKAPK3, ADRBK2, CHEK1, STK17A, SDHAF2, UHMK1, SRC, DUSP19, THTPA, PTK2, DUSP14, TNKS, PTPN7, ITK, SMAD7, …	1.47309
GOTERM_BP_ALL	GO:0016310~phosphorylation	138	6.37708	1625	800	14116	7.66426e-07	0.000145955	BMP10, STK36, PASK, PRKG1, CTTNBP2, UQCR10, MAP3K4, UQCR11, PIK3CA, CHRNA7, STK39, GNG3, ROS1, MAP2K5, EGFR, CSNK1G1, BRAF, MADD, PIM1, STK4, WEE1, SPAG9, MAP4K4, MAP4K5, CDKL1, CAMK4, SCYL2, ROR1, NEK9, RELN, NEK7, FGFR2, FGFR3, STK11, PTPLAD1, MAPKAPK5, PTK7, MAPKAPK3, ADRBK2, CHEK1, STK17A, SDHAF2, SRC, UHMK1, PTK2, TNKS, ITK, SMAD7, TAOK1, RYK, MAP2K3, MAP2K4, MET, MUL1, SMG1, ATR, ATM, EPHA4…	1.49847
GOTERM_MF_ALL	GO:0016301~kinase activity	146	6.74677	1730	834	15143	9.29789e-08	1.71213e-05	FASTKD3, GNPTG, LGMN, NELL1, STK36, PASK, FGFRL1, SGMS1, PRKG1, ITPKA, CTTNBP2, PIP5KL1, MAP3K4, CDKN2B, PACSIN2, PIK3CA, STK39, CIB2, ROS1, MAP2K5, EGFR, CSNK1G1, BRAF, MADD, PIM1, TBRG4, STK4, WEE1, SPAG9, MAP4K4, MAP4K5, CDKL1, CAMK4, SCYL2, PI4K2A, ROR1, NEK9, AKAP7, RELN, NEK7, FGFR2, COASY, FGFR3, STK11, GNE, MAPKAPK5, FN3K, PTK7, MAPKAPK3, ADRBK2, CHEK1, AKAP10, STK17A, ZMYND8, TK2, UHMK1,…	1.53233
GOTERM_MF_ALL	GO:0004672~protein kinase activity	109	5.03697	1730	606	15143	1.31983e-06	0.000170112	FASTKD3, LGMN, STK36, PASK, FGFRL1, PRKG1, ITPKA, CTTNBP2, MAP3K4, STK39, ROS1, MAP2K5, EGFR, BRAF, CSNK1G1, PIM1, TBRG4, STK4, WEE1, MAP4K4, MAP4K5, CDKL1, CAMK4, SCYL2, ROR1, NEK9, RELN, NEK7, FGFR2, FGFR3, STK11, MAPKAPK5, PTK7, MAPKAPK3, ADRBK2, CHEK1, STK17A, SRC, UHMK1, PTK2, ITK, RYK, TAOK1, MAP2K3, MET, MAP2K4, SMG1, DUSP21, ATR, ATM, EPHA4, PLK4, WIF1, GRK5, IKBKB, MYLK, KCNH1, FER, CAMK…	1.57442
GOTERM_MF_ALL	GO:0016773~phosphotransferase activity, alcohol group as acceptor	124	5.73013	1730	721	15143	2.43899e-06	0.000285764	FASTKD3, LGMN, STK36, PASK, FGFRL1, PRKG1, ITPKA, CTTNBP2, PIP5KL1, MAP3K4, PIK3CA, STK39, ROS1, MAP2K5, EGFR, BRAF, CSNK1G1, PIM1, TBRG4, STK4, WEE1, MAP4K4, MAP4K5, CDKL1, CAMK4, SCYL2, PI4K2A, ROR1, NEK9, RELN, NEK7, FGFR2, COASY, FGFR3, STK11, GNE, MAPKAPK5, PTK7, MAPKAPK3, ADRBK2, CHEK1, STK17A, TK2, SRC, UHMK1, PTK2, ITK, RYK, TAOK1, MAP2K3, MET, MAP2K4, SMG1, DUSP21, ATR, ATM, EPHA4, PLK4,…	1.5054
GOTERM_MF_ALL	GO:0004672~protein kinase activity	109	5.03697	1730	606	15143	1.31983e-06	0.000170112	FASTKD3, LGMN, STK36, PASK, FGFRL1, PRKG1, ITPKA, CTTNBP2, MAP3K4, STK39, ROS1, MAP2K5, EGFR, BRAF, CSNK1G1, PIM1, TBRG4, STK4, WEE1, MAP4K4, MAP4K5, CDKL1, CAMK4, SCYL2, ROR1, NEK9, RELN, NEK7, FGFR2, FGFR3, STK11, MAPKAPK5, PTK7, MAPKAPK3, ADRBK2, CHEK1, STK17A, SRC, UHMK1, PTK2, ITK, RYK, TAOK1, MAP2K3, MET, MAP2K4, SMG1, DUSP21, ATR, ATM, EPHA4, PLK4, WIF1, GRK5, IKBKB, MYLK, KCNH1, FER, CAMK…	1.57442
INTERPRO	IPR017442:Serine/threonine protein kinase-related	73	3.37338	1940	359	16659	2.34279e-06	0.00125144	STK36, PASK, PRKG1, CAMKK2, MAP3K4, PAK2, STK39, MASTL, CDK16, CHUK, AKT3, MAP2K5, PRKCA, BRAF, CSNK1G1, PHKG1, PHKG2, PIM1, PRKCI, CDK8, PKN2, NEK10, CDK6, PBK, CDK4, STK4, WEE1, DAPK1, PRKD1, MAP4K4, ACVR2A, MAP4K5, CDKL1, MAP3K15, CAMK4, SCYL2, NEK9, CDK11B, MELK, NEK7, STK11, MAPKAPK5, MKNK2, BRSK2, MAPKAPK3, ADRBK2, MKNK1, CHEK1, STK17A, TRIB2, UHMK1, STK40, MAP3K1, CAMK2D, DCLK2, PRKAA1, DC…	1.74613
INTERPRO	IPR002290:Serine/threonine protein kinase	57	2.63401	1940	259	16659	2.93874e-06	0.00125582	STK36, PASK, PRKG1, CAMKK2, MAP3K4, PAK2, STK39, CDK16, CHUK, AKT3, MAP2K5, PRKCA, PHKG1, PHKG2, PIM1, CDK8, PRKCI, PKN2, CDK6, CDK4, STK4, DAPK1, PRKD1, MAP4K4, MAP4K5, CDKL1, MAP3K15, CAMK4, NEK9, CDK11B, MELK, NEK7, STK11, MAPKAPK5, MKNK2, BRSK2, MAPKAPK3, ADRBK2, MKNK1, CHEK1, STK17A, MAP3K1, CAMK2D, DCLK2, PRKAA1, DCLK1, TAOK1, NLK, MAP2K3, MAP2K4, MAPK10, PLK4, RPS6KA4, GRK5, CIT, TSSK4, MY…	1.88983
INTERPRO	IPR000719:Protein kinase, core	89	4.11275	1940	476	16659	6.26233e-06	0.00222899	STK36, PASK, FER, PRKG1, CAMKK2, MAP3K4, PAK2, STK39, MASTL, CDK16, ROS1, AKT3, CHUK, MAP2K5, PRKCA, EGFR, BRAF, CSNK1G1, PHKG1, PHKG2, PIM1, PRKCI, CDK8, PKN2, NEK10, CDK6, PBK, ALK, CDK4, STK4, WEE1, DAPK1, PRKD1, MAP4K4, ACVR2A, MAP4K5, CDKL1, MAP3K15, CAMK4, SCYL2, ROR1, NEK9, CDK11B, MELK, NEK7, FGFR2, FRK, FGFR3, STK11, MAPKAPK5, MKNK2, PTK7, MAPKAPK3, BRSK2, ADRBK2, MKNK1, CHEK1, STK17A, T…	1.60557
GOTERM_BP_ALL	GO:0006468~protein amino acid phosphorylation	115	5.31423	1625	667	14116	7.37689e-06	0.00108013	BMP10, STK36, PASK, PRKG1, CTTNBP2, MAP3K4, PIK3CA, STK39, CHRNA7, GNG3, ROS1, MAP2K5, EGFR, BRAF, CSNK1G1, MADD, PIM1, STK4, WEE1, SPAG9, MAP4K4, MAP4K5, CDKL1, CAMK4, SCYL2, ROR1, NEK9, RELN, NEK7, FGFR2, FGFR3, STK11, PTPLAD1, MAPKAPK5, PTK7, MAPKAPK3, ADRBK2, CHEK1, STK17A, SRC, UHMK1, PTK2, TNKS, ITK, SMAD7, RYK, TAOK1, MAP2K3, MET, MAP2K4, MUL1, SMG1, ATR, ATM, EPHA4, PLK4, SPTBN1, GRK5, IK…	1.49772
GOTERM_CC_ALL	GO:0030017~sarcomere	22	1.01664	1777	98	15908	0.0023734	0.0287372	MYL7, BMP10, MYL4, TNNC2, TNNC1, GNA11, FHL2, MYH7, TNNI3, FLNC, LMAN1, TPM4, TPM3, TNNT2, HDAC4, SYNE1, TNNT1, NEB, RYR2, OBSL1, SPTBN1, PPP3CA	2.00967
GOTERM_CC_ALL	GO:0044449~contractile fiber part	24	1.10906	1777	113	15908	0.0030535	0.0347024	MYL7, BMP10, MYL4, MYL5, TNNC2, TNNC1, GNA11, FHL2, MYH7, TNNI3, FLNC, LMAN1, TPM4, TPM3, TNNT2, HDAC4, SYNE1, TNNT1, NEB, MYL6B, RYR2, OBSL1, SPTBN1, PPP3CA	1.90135

## Sheet: st5_5070g
Category	Functional Terms Enriched	2 subsets	Count	%	List Total	Pop Hits	Pop Total	p-value	adj.p-value (BH)	Genes	Fold Enrichment
GOTERM_BP_ALL	GO:0048731~system development	subset_1	489	21.9086	1769	2330	14116	4.26051e-37	1.79495e-33	DLC1, MEF2A, BTD, LTBP3, RORB, GRIN3A, HOXD10, MAP3K7, AGTR2, FLI1, AQP11, FOXF1, FOXF2, FAS, SYK, INA, BSG, PTPRF, CRYAA, BARHL2, EOMES, GRIN2A, PTPRR, PTPRU, SERPINF1, VGLL2, ADAMTS1, ADAMTS2, ERBB2, BCL2L1, ARX, PVRL1, INS, ZAP70, DVL2, TGFBR1, PCDH12, GAS6, FXR1, GNGT1, TRPS1, FGF5, HNF1B, TP63, BHLHE41, ANGPT2, MYC, HTR5A, MMP19, PTF1A, TLE3, CFTR, TLE1, OSTM1, MMP14, MMP13, DOK5, NAB1, FOXC…	1.6747
GOTERM_BP_ALL	GO:0048856~anatomical structure development	subset_1	512	22.9391	1769	2527	14116	9.08179e-35	1.91308e-31	DLC1, MEF2A, BTD, LTBP3, RORB, GRIN3A, HOXD10, MAP3K7, AGTR2, FLI1, AQP11, FOXF1, FOXF2, FAS, SYK, INA, BSG, PTPRF, CRYAA, BARHL2, GRIN2A, EOMES, PTPRR, PTPRU, PCM1, SERPINF1, VGLL2, ADAMTS1, ADAMTS2, ERBB2, MYEF2, BCL2L1, ARX, PVRL1, INS, ZAP70, DVL2, TGFBR1, PCDH12, GAS6, FXR1, GNGT1, TRPS1, MAP7, CDC42BPB, FGF5, HNF1B, EZH1, TP63, BHLHE41, ANGPT2, MYC, HTR5A, ARHGEF2, MMP19, PTF1A, TLE3, CFTR,…	1.61677
GOTERM_BP_ALL	GO:0032502~developmental process	subset_1	587	26.2993	1769	3148	14116	7.34053e-30	7.73141e-27	DLC1, MEF2A, BTD, LTBP3, LTBP4, RORB, GRIN3A, HOXD10, MAP3K7, AGTR2, FLI1, AQP11, FOXF1, FOXF2, FAS, SYK, INA, BSG, PTPRF, CRYAA, PIK3CB, RREB1, BARHL2, GRIN2A, EOMES, PTPRR, PTPRU, PCM1, SERPINF1, TRAPPC9, VGLL2, ADAMTS1, MAPK7, ADAMTS2, ERBB2, MYEF2, BCL2L1, ARX, PVRL1, INS, PVRL2, ZAP70, DVL2, TGFBR1, PCDH12, GAS6, FXR1, GNGT1, TRPS1, MAP7, PAPPA2, CDC42BPB, FGF5, HNF1B, EZH1, TP63, YBX1, BHLH…	1.48795
GOTERM_BP_ALL	GO:0048731~system development	subset_2	468	20.9677	1766	2330	14116	1.57288e-30	1.7168e-27	MEF2C, XRCC4, PGF, HOXD12, L1CAM, BTK, CITED2, GNG8, APP, GRIN2B, PATZ1, CCNA2, CDH23, ADAM9, PHOX2B, PTPRM, TTC7A, SCN2A, LIFR, MECOM, MYH9, PROX1, MARK4, MSX1, DOC2A, TAGLN, FOXG1, TGIF1, ROR2, PMP22, ERBB4, PTH1R, CACNB2, CACNB4, ALCAM, MUSK, KAL1, UPK1A, UPK1B, VEZF1, DNMT3B, TCF3, DVL3, ESRRA, NTF3, ESRRB, TGFBR2, EPM2A, HGF, DVL1, PCDH18, SHOX2, MAP2, TGFBR3, CHRND, RGS9, BMP8B, TLL1, FGF6,…	1.6055
GOTERM_BP_ALL	GO:0048856~anatomical structure development	subset_2	499	22.3566	1766	2527	14116	6.07867e-31	8.84649e-28	MEF2C, XRCC4, PGF, HOXD12, L1CAM, BTK, CITED2, GNG8, APP, GRIN2B, PATZ1, CCNA2, CDH23, ADAM9, PHOX2B, PTPRM, TTC7A, SCN2A, LIFR, MECOM, MYH9, PROX1, MARK4, MSX1, DOC2A, TAGLN, FOXG1, TGIF1, ROR2, PMP22, ERBB4, PTH1R, CACNB2, CACNB4, ALCAM, MUSK, KAL1, UPK1A, UPK1B, VEZF1, DNMT3B, TCF3, DVL3, ESRRA, NTF3, ESRRB, TGFBR2, EPM2A, HGF, DVL1, PCDH18, SHOX2, MAP2, TGFBR3, CHRND, RGS9, BMP8B, TLL1, FGF6,…	1.5784
GOTERM_BP_ALL	GO:0032502~developmental process	subset_2	601	26.9265	1766	3148	14116	4.10339e-34	1.79154e-30	MEF2C, XRCC4, PGF, PTGS1, HOXD12, L1CAM, RADIL, CITED2, BTK, GNG8, SYP, APP, GRIN2B, PATZ1, CCNA2, CDH23, ADAM9, PHOX2B, TMEFF1, PTPRM, TTC7A, SCN2A, LIFR, MECOM, MYH9, PROX1, MARK4, MSX1, DOC2A, TAGLN, FOXG1, F2, TGIF1, ROR2, MST1R, PMP22, ERBB4, PTH1R, CACNB2, CACNB4, ALCAM, DAPL1, MUSK, KAL1, UPK1A, UPK1B, VEZF1, TCF3, DNMT3B, DVL3, ESRRA, NTF3, ESRRB, EPM2A, TGFBR2, HGF, DVL1, PCDH18, SHOX2, …	1.52602
GOTERM_BP_ALL	GO:0065007~biological regulation	subset_1	1125	50.4032	1769	7484	14116	2.54957e-22	1.34267e-19	MEF2A, RORB, GRIN3A, B2M, MAP3K7, LPHN2, LPHN3, AGTR2, EPC2, DIRAS1, MED28, LTB4R, AQP11, FOXF1, MAP3K9, CUL9, MAP3K8, FOXF2, RAB27B, LPHN1, CRTAM, L3MBTL4, RREB1, PIK3CB, NOXA1, BARHL2, SIPA1L2, UBE2J1, EOMES, GRIN2A, MARK1, MED19, MAPK6, PTRF, F5, SERPINF1, MAPK3, RYR1, TFPI, MAPK9, HSD11B2, MAPK7, UNC13A, CRTC2, DUSP10, NFKBIA, CACNB3, MYBL1, BCL2L1, MYBL2, ARX, PFN2, INS, KLKB1, ZAP70, PAIP2,…	1.19951
GOTERM_BP_ALL	GO:0050789~regulation of biological process	subset_1	1080	48.3871	1769	7106	14116	1.27102e-22	7.64975e-20	MEF2A, RORB, GRIN3A, B2M, MAP3K7, LPHN2, LPHN3, AGTR2, EPC2, DIRAS1, MED28, LTB4R, FOXF1, MAP3K9, CUL9, MAP3K8, FOXF2, RAB27B, LPHN1, CRTAM, L3MBTL4, PIK3CB, RREB1, NOXA1, BARHL2, SIPA1L2, UBE2J1, EOMES, GRIN2A, MARK1, MED19, MAPK6, PTRF, SERPINF1, MAPK3, RYR1, MAPK9, MAPK7, UNC13A, CRTC2, DUSP10, NFKBIA, CACNB3, MYBL1, BCL2L1, MYBL2, ARX, PFN2, INS, KLKB1, ZAP70, PAIP2, TAOK3, GAS2, GUCY2C, USF1…	1.21278
GOTERM_BP_ALL	GO:0050794~regulation of cellular process	subset_1	1040	46.595	1769	6819	14116	1.09304e-21	4.18635e-19	MEF2A, RORB, MAP3K7, LPHN2, LPHN3, AGTR2, EPC2, DIRAS1, MED28, LTB4R, FOXF1, MAP3K9, CUL9, MAP3K8, FOXF2, RAB27B, LPHN1, CRTAM, L3MBTL4, PIK3CB, RREB1, NOXA1, BARHL2, SIPA1L2, EOMES, GRIN2A, MARK1, MED19, MAPK6, SERPINF1, PTRF, MAPK3, RYR1, MAPK9, MAPK7, UNC13A, CRTC2, DUSP10, NFKBIA, MYBL1, BCL2L1, MYBL2, ARX, PFN2, INS, KLKB1, ZAP70, PAIP2, TAOK3, GAS2, GUCY2C, USF1, GAS6, GNGT1, RGS3, RGS5, RG…	1.21702
GOTERM_BP_ALL	GO:0045449~regulation of transcription	subset_1	423	18.9516	1769	2601	14116	5.25308e-10	4.256e-08	MEF2A, RORB, HOXD10, EPC2, FLI1, CDCA7, MED28, FOXF1, FOXF2, L3MBTL4, RREB1, BARHL2, ZHX2, EOMES, HMG20B, PTPRU, MED19, PTRF, VGLL2, CRTC2, NFKBIA, MYBL1, MYBL2, ARX, INS, ARHGEF10L, TCF7, TGFBR1, KLF11, KLF15, USF1, TNNI2, TRPS1, HNF1B, ELF2, BACH2, EZH1, SPI1, TP63, RASSF7, RLIM, YBX1, NOD2, HSF2, BRD7, FOXB1, USP16, BHLHE41, MYB, MYC, BRD8, SERTAD2, BRF2, GMEB2, PTF1A, GMEB1, TLE3, TLE4, TLE1,…	1.29773
GOTERM_BP_ALL	GO:0045941~positive regulation of transcription	subset_1	141	6.3172	1769	564	14116	2.70125e-16	4.06342e-14	CDX1, THRA, ARNT2, TGFB3, TBP, RORB, GDNF, HOXD10, IL10, ATOH1, FOXF1, FOXF2, GATA4, ABRA, CIITA, BCL10, SATB2, MTA2, ARID1A, SIX4, PPARGC1A, TRERF1, AHR, JUNB, ASCL1, HHEX, EP300, HES5, TFAP2B, VGLL2, PIAS2, RNF20, CAMTA2, SOX2, ONECUT2, SOX5, CYTL1, NFKBIA, AFAP1L2, SOX8, WT1, HOXA2, MEIS2, HOXA7, NKX2-1, RUNX1, RUNX2, ARHGEF10L, KLF5, TESC, EPAS1, IKZF1, MAFB, MAML1, TGFBR1, GRIN1, NR4A2, TEAD…	1.99491
GOTERM_BP_ALL	GO:0065007~biological regulation	subset_2	1123	50.3136	1766	7484	14116	2.91955e-22	1.27468e-19	MEF2C, AURKAIP1, PPP2R5B, SYNCRIP, RADIL, BTK, HMHA1, EPC1, MAP3K5, APP, GRIN2B, GRIN2C, GRIN2D, MED26, YEATS2, PATZ1, PIK3CG, C4A, PIK3CD, LIFR, MECP2, SIPA1L3, F9, ESPL1, MYH9, MECOM, MARK4, PROX1, SSTR2, DOC2A, UNC13D, EGFLAM, SERPINF2, SSTR1, BACE2, RYR3, F3, SIPA1L1, F2, FOXG1, ROR2, EIF2AK2, PMP22, UNC13C, GATC, DCBLD2, NFKBIE, CACNB4, ALCAM, DUSP16, CASZ1, FGL2, FGL1, ASXL2, ESRRA, NTF3, T…	1.19941
GOTERM_BP_ALL	GO:0050789~regulation of biological process	subset_2	1079	48.3423	1766	7106	14116	9.21135e-23	5.02709e-20	MEF2C, AURKAIP1, PPP2R5B, SYNCRIP, RADIL, BTK, HMHA1, EPC1, MAP3K5, APP, GRIN2B, GRIN2C, GRIN2D, MED26, YEATS2, PATZ1, PIK3CG, C4A, PIK3CD, LIFR, MECP2, SIPA1L3, ESPL1, MYH9, MECOM, MARK4, PROX1, SSTR2, DOC2A, UNC13D, EGFLAM, SERPINF2, SSTR1, BACE2, F3, SIPA1L1, F2, FOXG1, ROR2, EIF2AK2, PMP22, UNC13C, GATC, DCBLD2, NFKBIE, CACNB4, ALCAM, DUSP16, CASZ1, FGL2, FGL1, ASXL2, ESRRA, NTF3, TAOK2, ESRR…	1.21372
GOTERM_BP_ALL	GO:0050794~regulation of cellular process	subset_2	1043	46.7294	1766	6819	14116	1.16561e-22	5.65451e-20	MEF2C, AURKAIP1, PPP2R5B, SYNCRIP, RADIL, BTK, HMHA1, EPC1, MAP3K5, APP, GRIN2B, GRIN2C, GRIN2D, MED26, YEATS2, PATZ1, PIK3CG, PIK3CD, LIFR, MECP2, SIPA1L3, ESPL1, MYH9, MECOM, MARK4, PROX1, SSTR2, DOC2A, UNC13D, EGFLAM, SSTR1, BACE2, SIPA1L1, F3, F2, FOXG1, ROR2, EIF2AK2, PMP22, UNC13C, GATC, DCBLD2, NFKBIE, CACNB4, ALCAM, DUSP16, CASZ1, FGL2, FGL1, ASXL2, ESRRA, NTF3, TAOK2, ESRRB, PAIP1, ESRRG…	1.2226
GOTERM_BP_ALL	GO:0045449~regulation of transcription	subset_2	396	17.7419	1766	2601	14116	4.17498e-06	0.000153165	MEF2C, HOXD12, MXI1, CITED2, EPC1, APP, MED26, PHTF2, YEATS2, PATZ1, CCNA2, MTERFD3, PHOX2B, PTPRK, RCOR3, RCOR2, RCOR1, ZHX1, MECP2, MECOM, PROX1, MSX1, FOXG1, TGIF1, ZZZ3, VGLL4, MUSK, CASZ1, VEZF1, TCF4, DNMT3B, TCF3, ASXL2, DNMT3A, DVL3, ESRRA, KLF12, NTF3, ESRRB, KLF13, ESRRG, TFCP2, SHOX2, TGFBR3, RERE, TAF1B, HLF, LZTS1, TAF1A, FOXA2, GRIP1, PHF20, TICAM1, SIK1, MTERF, ADNP, TP53, MXD1, MY…	1.21696
GOTERM_BP_ALL	GO:0045941~positive regulation of transcription	subset_2	123	5.51075	1766	564	14116	4.28039e-10	4.34609e-08	MEF2C, MYOD1, GDF6, ZXDC, FOXO1, PDX1, FOXO3, ZXDA, TGFB1, SHH, CITED2, EPC1, GATA2, APP, S1PR1, MYOCD, GATA6, PLA2G1B, CCNA2, RARG, MECOM, TBR1, PROX1, HES1, HIF1A, MTF1, PIAS1, NFE2L2, TGFB1I1, TFAP2E, HOXA13, TFEB, SOX4, SOX6, SOX9, SRF, TCF21, HOXA1, MAML3, TCF4, TCF3, NKX2-2, NR1H4, PLAGL2, NKX2-3, BMP3, DVL3, BMP2, ESRRA, SMAD9, KLF12, RFX4, NTF3, KLF13, MAML2, FOXA1, ESRRG, NR4A3, SREBF2, …	1.7432
GOTERM_BP_ALL	GO:0010628~positive regulation of gene expression	subset_2	125	5.60036	1766	581	14116	7.43759e-10	6.62704e-08	MEF2C, MYOD1, GDF6, ZXDC, FOXO1, PDX1, FOXO3, ZXDA, TGFB1, SHH, CITED2, EPC1, GATA2, APP, S1PR1, MYOCD, GATA6, PLA2G1B, CCNA2, RARG, MECOM, TBR1, PROX1, HES1, HIF1A, MTF1, PIAS1, NFE2L2, TGFB1I1, TFAP2E, HOXA13, TFEB, SOX4, SOX6, SOX9, SRF, TCF21, HOXA1, MAML3, TCF4, TCF3, DNMT3B, NKX2-2, NR1H4, PLAGL2, NKX2-3, BMP3, DVL3, BMP2, ESRRA, SMAD9, KLF12, RFX4, NTF3, KLF13, MAML2, FOXA1, ESRRG, NR4A3, …	1.71971
GOTERM_BP_ALL	GO:0022008~neurogenesis	subset_1	141	6.3172	1769	601	14116	6.47031e-14	8.52163e-12	NRTN, EFNA1, EFNA2, JAG2, RORB, GRIN3A, GDNF, HOXD10, TGFB2, ATOH1, BDNF, ANK3, TIAM1, UNC5A, APOE, S1PR5, GALR2, OLIG2, SS18L1, RET, SATB2, STMN3, PTPRF, PLXNB1, MDGA1, PLXNB2, EFNB1, BARHL2, EMX2, PTPRR, GRIN2A, FOXN4, PRDM8, ASCL1, SLITRK1, SLITRK3, RND1, SERPINF1, HES5, HOXD3, PDGFRA, NPTN, SLITRK6, SLITRK5, IGSF9, CAV2, FGFR1, ADORA2A, ERBB2, SOX2, CLU, ONECUT2, SOX5, EPHB1, TTC3, EPHB2, ARX…	1.8721
GOTERM_BP_ALL	GO:0048699~generation of neurons	subset_1	133	5.95878	1769	559	14116	1.20684e-13	1.5407e-11	NRTN, EFNA1, EFNA2, JAG2, RORB, GRIN3A, GDNF, HOXD10, TGFB2, ATOH1, BDNF, ANK3, TIAM1, UNC5A, APOE, S1PR5, GALR2, OLIG2, SS18L1, RET, SATB2, STMN3, PTPRF, PLXNB1, MDGA1, EFNB1, PLXNB2, BARHL2, EMX2, PTPRR, FOXN4, ASCL1, SLITRK1, SLITRK3, RND1, SERPINF1, HES5, HOXD3, NPTN, SLITRK6, SLITRK5, IGSF9, CAV2, FGFR1, ADORA2A, ERBB2, SOX2, ONECUT2, CLU, SOX5, EPHB1, TTC3, EPHB2, ARX, HOXA2, PVRL1, CRB1, L…	1.89856
GOTERM_BP_ALL	GO:0030182~neuron differentiation	subset_1	108	4.83871	1769	438	14116	3.03113e-12	3.54726e-10	NRTN, EFNA1, EFNA2, JAG2, RORB, GRIN3A, GDNF, HOXD10, TGFB2, BDNF, ATOH1, ANK3, UNC5A, GALR2, OLIG2, SS18L1, RET, STMN3, MDGA1, EFNB1, EMX2, BARHL2, PTPRR, FOXN4, SLITRK1, ASCL1, SLITRK3, RND1, HES5, SLITRK6, SLITRK5, IGSF9, FGFR1, ADORA2A, ERBB2, SOX2, ONECUT2, CLU, SOX5, EPHB1, EPHB2, ARX, HOXA2, PVRL1, CRB1, LHX2, BAI1, NUMB, LHX4, NKX2-1, LHX6, LHX8, LAMB1, OLFM3, RUNX3, GNAT1, TGFBR1, SPTBN4…	1.96758
GOTERM_BP_ALL	GO:0007409~axonogenesis	subset_1	50	2.24014	1769	193	14116	7.37949e-07	3.07815e-05	NRP2, CCKAR, RTN4RL1, ERBB2, EFNA2, PIP5K1C, EPHB1, EPHB2, ARX, IGF1R, HOXA2, BDNF, ATOH1, PVRL1, CXCR4, ANK3, UNC5A, TNR, LHX2, BCL11B, BAI1, NUMB, LHX4, NKX2-1, TNN, RTN4RL2, RUNX3, APC, EGR2, PLA2G10, EFNB1, SPTBN4, NR4A2, NTNG2, CHST3, FEZF1, SLITRK1, ISL2, NOTCH1, SLITRK3, S100B, ULK1, CYFIP1, MAPK8IP3, VCAN, APBB2, SLITRK6, APBB1, SLITRK5, FEZ1	2.06727
GOTERM_MF_ALL	GO:0022832~voltage-gated channel activity	subset_1	47	2.10573	1907	195	15143	1.51318e-05	0.000708429	KCNJ16, KCNC1, SCN3B, CLCNKA, CLCNKB, TRIM13, CACNB3, KCNRG, KCNK13, KCNJ11, KCNJ3, KCNJ13, KCNS3, KCNS1, KCNQ4, KCNQ3, KCNK9, KCNK6, PKD2, KCNE2, KCNQ2, HCN4, KCNG3, KCNG1, KCNE4, CACNA2D1, KCND1, KCTD21, GRIN2A, CACNG3, CACNG1, CACNA2D2, VDAC3, CACNA1S, CNGA1, KCNK3, CATSPER4, KCNJ6, GRM7, RYR1, CACNA1G, KCNH7, SCN4B, CACNA1E, KCTD14, CACNA1A, CLCN4	1.91392
GOTERM_MF_ALL	GO:0005244~voltage-gated ion channel activity	subset_1	47	2.10573	1907	195	15143	1.51318e-05	0.000708429	KCNJ16, KCNC1, SCN3B, CLCNKA, CLCNKB, TRIM13, CACNB3, KCNRG, KCNK13, KCNJ11, KCNJ3, KCNJ13, KCNS3, KCNS1, KCNQ4, KCNQ3, KCNK9, KCNK6, PKD2, KCNE2, KCNQ2, HCN4, KCNG3, KCNG1, KCNE4, CACNA2D1, KCND1, KCTD21, GRIN2A, CACNG3, CACNG1, CACNA2D2, VDAC3, CACNA1S, CNGA1, KCNK3, CATSPER4, KCNJ6, GRM7, RYR1, CACNA1G, KCNH7, SCN4B, CACNA1E, KCTD14, CACNA1A, CLCN4	1.91392
GOTERM_MF_ALL	GO:0022843~voltage-gated cation channel activity	subset_1	38	1.70251	1907	147	15143	2.24253e-05	0.000969002	KCNJ16, KCNC1, SCN3B, TRIM13, CACNB3, KCNRG, KCNJ11, KCNJ3, KCNJ13, KCNS3, KCNS1, KCNQ4, KCNQ3, KCNK6, PKD2, KCNE2, KCNQ2, HCN4, KCNG3, KCNG1, KCNE4, CACNA2D1, KCND1, KCTD21, GRIN2A, CACNG3, CACNG1, CACNA1S, CNGA1, KCNJ6, GRM7, RYR1, CACNA1G, KCNH7, SCN4B, CACNA1E, KCTD14, CACNA1A	2.05271
GOTERM_BP_ALL	GO:0022008~neurogenesis	subset_2	127	5.68996	1766	601	14116	1.74559e-09	1.41134e-07	XRCC4, S100A6, TSPAN2, STAR, L1CAM, CXCL12, TGFB1, SHH, KLHL1, GATA2, APP, HOXC8, DAB1, S1PR1, UNC5B, ROBO1, ROBO2, FRS2, CHRNA3, CDH23, TWIST1, PHOX2B, PTPRM, LBX1, EMX1, EFNB3, STMN2, NKX2-8, LIFR, LRTOMT, TBR1, NUMBL, SLITRK2, HES1, VEGFC, SLITRK4, RASGRF1, FOXG1, TGIF1, EFNA5, DBN1, KALRN, DRD1, CDK5R1, LPPR4, SOX1, ASZ1, EPHB3, SRF, SEMA5A, ALCAM, HOXA1, LAMB2, LHX1, KAL1, KATNA1, DMD, B3GNT…	1.68908
GOTERM_BP_ALL	GO:0048699~generation of neurons	subset_2	123	5.51075	1766	559	14116	2.36572e-10	2.58219e-08	XRCC4, S100A6, STAR, L1CAM, CXCL12, TGFB1, SHH, KLHL1, GATA2, APP, HOXC8, DAB1, S1PR1, UNC5B, ROBO1, ROBO2, FRS2, CHRNA3, CDH23, TWIST1, PHOX2B, PTPRM, LBX1, EMX1, EFNB3, STMN2, NKX2-8, LIFR, LRTOMT, TBR1, NUMBL, SLITRK2, HES1, VEGFC, SLITRK4, RASGRF1, FOXG1, TGIF1, EFNA5, DBN1, KALRN, DRD1, CDK5R1, LPPR4, SOX1, ASZ1, EPHB3, SRF, SEMA5A, ALCAM, HOXA1, LAMB2, LHX1, KATNA1, DMD, KAL1, B3GNT1, B3GNT…	1.75879
GOTERM_BP_ALL	GO:0030182~neuron differentiation	subset_2	99	4.43548	1766	438	14116	3.82372e-09	3.03534e-07	S100A6, L1CAM, CXCL12, SHH, KLHL1, GATA2, APP, HOXC8, S1PR1, UNC5B, ROBO1, ROBO2, CDH23, PTPRM, LBX1, EFNB3, EMX1, STMN2, NKX2-8, LIFR, LRTOMT, TBR1, NUMBL, HES1, SLITRK2, SLITRK4, RASGRF1, FOXG1, EFNA5, KALRN, DRD1, CDK5R1, LPPR4, SOX1, EPHB3, SRF, SEMA5A, ALCAM, HOXA1, LAMB2, LHX1, DMD, KAL1, B3GNT1, B3GNT2, NKX2-2, PARD6B, BHLHE22, NTF3, FOXA1, ITGA1, NTN1, DVL1, SALL3, SEMA6A, FEZF2, DLX1, EP…	1.80668
GOTERM_BP_ALL	GO:0007409~axonogenesis	subset_2	51	2.28495	1766	193	14116	2.79202e-07	1.40114e-05	S100A6, UCHL1, PAX6, L1CAM, CXCL12, SHH, APP, UNC5B, ROBO1, ROBO2, SEMA3A, PTPRM, EFNB3, NKX2-8, TBR1, SLIT3, NUMBL, AMIGO1, SLITRK2, SLITRK4, FOXG1, CNTN2, EFNA5, NGFR, GAP43, KALRN, CDK5R1, LPPR4, EPHB3, CDH4, ALCAM, SEMA5A, HOXA1, LAMB2, BCL2, KAL1, B3GNT1, B3GNT2, DCX, ETV4, PARD6B, NTF3, CREB1, MAP1B, NFASC, NTN1, FEZF2, SEMA6A, EPHA7, ULK2, DLX5, JAK2	2.11219
GOTERM_CC_ALL	GO:0005891~voltage-gated calcium channel complex	subset_2	9	0.403226	1944	22	15908	0.00320397	0.0430766	CACNG8, CACNG7, CACNG6, CACNB1, CACNA1H, CACNB2, CACNG2, CACNB4, CACNA1C	3.34764
GOTERM_CC_ALL	GO:0034704~calcium channel complex	subset_2	10	0.448029	1944	27	15908	0.00354696	0.0465288	CACNG8, CACNG7, CACNG6, CACNB1, CACNA1H, CACNB2, AKAP6, CACNG2, CACNB4, CACNA1C	3.03079
GOTERM_BP_ALL	GO:0043067~regulation of programmed cell death	subset_1	153	6.85484	1769	812	14116	1.27403e-07	7.35272e-06	DLC1, MMP9, ARNT2, JAG2, TGFB3, TLR4, GDNF, IL10, TGFB2, MAP3K7, BDNF, AGTR2, PTGIS, TIAM2, TIAM1, APOE, GRID2, APOH, IL1B, FAS, MX1, BCL10, CRTAM, ZC3HC1, CRYAA, PTPRF, SKP2, GRIN2A, POLB, RAD9A, RASGRF2, MAPK9, DCUN1D3, FGD1, ADORA2A, ERBB2, CLU, NFKBIA, BCL2L1, MST4, CD74, VDR, AKT1S1, INS, PRKRA, LHX4, DIABLO, TRAF6, TRAF5, RUNX3, COL18A1, CFLAR, MUC2, HERPUD1, CARD9, GNRH1, TGFBR1, GRIN1, CI…	1.50355
GOTERM_BP_ALL	GO:0010941~regulation of cell death	subset_1	153	6.85484	1769	815	14116	1.6156e-07	8.72629e-06	DLC1, MMP9, ARNT2, JAG2, TGFB3, TLR4, GDNF, IL10, TGFB2, MAP3K7, BDNF, AGTR2, PTGIS, TIAM2, TIAM1, APOE, GRID2, APOH, IL1B, FAS, MX1, BCL10, CRTAM, ZC3HC1, CRYAA, PTPRF, SKP2, GRIN2A, POLB, RAD9A, RASGRF2, MAPK9, DCUN1D3, FGD1, ADORA2A, ERBB2, CLU, NFKBIA, BCL2L1, MST4, CD74, VDR, AKT1S1, INS, PRKRA, LHX4, DIABLO, TRAF6, TRAF5, RUNX3, COL18A1, CFLAR, MUC2, HERPUD1, CARD9, GNRH1, TGFBR1, GRIN1, CI…	1.49802
GOTERM_BP_ALL	GO:0042981~regulation of apoptosis	subset_1	151	6.76523	1769	804	14116	1.93353e-07	9.93406e-06	DLC1, MMP9, ARNT2, JAG2, TGFB3, TLR4, GDNF, IL10, TGFB2, MAP3K7, BDNF, AGTR2, PTGIS, TIAM2, TIAM1, APOE, GRID2, APOH, IL1B, FAS, MX1, BCL10, CRTAM, ZC3HC1, CRYAA, PTPRF, SKP2, GRIN2A, POLB, RAD9A, RASGRF2, MAPK9, DCUN1D3, FGD1, ADORA2A, ERBB2, CLU, NFKBIA, BCL2L1, MST4, CD74, VDR, AKT1S1, INS, PRKRA, LHX4, DIABLO, TRAF6, TRAF5, RUNX3, COL18A1, CFLAR, MUC2, HERPUD1, CARD9, GNRH1, TGFBR1, GRIN1, CI…	1.49867
GOTERM_BP_ALL	GO:0043065~positive regulation of apoptosis	subset_1	92	4.12186	1769	430	14116	2.3233e-07	1.13814e-05	DLC1, SH3RF1, PREX1, ZMAT3, FASTK, MMP9, TGFB3, TP63, TLR4, PAWR, MCF2L, IL10, TGFB2, AGTR2, NOD1, PTGIS, TIAM2, BOK, APOE, TIAM1, IL1B, FAS, MX1, MYC, DEDD2, IP6K2, ARHGEF3, BCL10, CRTAM, ARHGEF2, PTPRF, ARHGEF18, GRIN2A, SKP2, RAD9A, ARHGEF9, DAPK2, ARHGEF12, GAL, ARHGEF11, CAPN10, RASGRF2, HIPK2, MAP3K10, NAIF1, MAPK9, DCUN1D3, FGD1, C9, ADORA2A, BCL2L1, NR3C1, ITM2B, VDR, ERCC6, SQSTM1, PRKRA…	1.70727
GOTERM_BP_ALL	GO:0043068~positive regulation of programmed cell death	subset_1	92	4.12186	1769	433	14116	3.23282e-07	1.51331e-05	DLC1, SH3RF1, PREX1, ZMAT3, FASTK, MMP9, TGFB3, TP63, TLR4, PAWR, MCF2L, IL10, TGFB2, AGTR2, NOD1, PTGIS, TIAM2, BOK, APOE, TIAM1, IL1B, FAS, MX1, MYC, DEDD2, IP6K2, ARHGEF3, BCL10, CRTAM, ARHGEF2, PTPRF, ARHGEF18, GRIN2A, SKP2, RAD9A, ARHGEF9, DAPK2, ARHGEF12, GAL, ARHGEF11, CAPN10, RASGRF2, HIPK2, MAP3K10, NAIF1, MAPK9, DCUN1D3, FGD1, C9, ADORA2A, BCL2L1, NR3C1, ITM2B, VDR, ERCC6, SQSTM1, PRKRA…	1.69545
GOTERM_BP_ALL	GO:0043067~regulation of programmed cell death	subset_2	141	6.3172	1766	812	14116	3.34288e-05	0.000941187	MEF2C, XRCC4, CADM1, SNCB, TLR2, FOXO1, FOXO3, ADORA1, TGFB1, CRADD, SHH, BTK, CITED2, G2E3, MAP3K5, APP, CDKN2A, CDKN2D, TWIST2, WWOX, ADAM9, PIK3CG, RARG, ACTN4, ROCK1, SOCS3, DFFA, ACTN2, MARK4, MSX1, KRT18, UNC13D, RASGRF1, F3, LYST, F2, RIPK2, TNFAIP3, LRRK2, KALRN, TNFRSF6B, SIVA1, CDK5R1, IFIH1, HOXA13, SOX4, BDKRB2, SOX9, TIMP3, ALB, ANGPTL4, PLAGL2, B4GALT1, OBSCN, VAV3, NTF3, TP53BP2, L…	1.38798
GOTERM_BP_ALL	GO:0010941~regulation of cell death	subset_2	141	6.3172	1766	815	14116	3.9831e-05	0.00109315	MEF2C, XRCC4, CADM1, SNCB, TLR2, FOXO1, FOXO3, ADORA1, TGFB1, CRADD, SHH, BTK, CITED2, G2E3, MAP3K5, APP, CDKN2A, CDKN2D, TWIST2, WWOX, ADAM9, PIK3CG, RARG, ACTN4, ROCK1, SOCS3, DFFA, ACTN2, MARK4, MSX1, KRT18, UNC13D, RASGRF1, F3, LYST, F2, RIPK2, TNFAIP3, LRRK2, KALRN, TNFRSF6B, SIVA1, CDK5R1, IFIH1, HOXA13, SOX4, BDKRB2, SOX9, TIMP3, ALB, ANGPTL4, PLAGL2, B4GALT1, OBSCN, VAV3, NTF3, TP53BP2, L…	1.38287
GOTERM_BP_ALL	GO:0042981~regulation of apoptosis	subset_2	139	6.2276	1766	804	14116	4.75044e-05	0.00127164	MEF2C, XRCC4, CADM1, SNCB, TLR2, FOXO1, FOXO3, ADORA1, TGFB1, CRADD, SHH, BTK, CITED2, G2E3, MAP3K5, APP, CDKN2A, CDKN2D, TWIST2, WWOX, ADAM9, PIK3CG, RARG, ACTN4, ROCK1, SOCS3, DFFA, ACTN2, MSX1, KRT18, UNC13D, RASGRF1, F3, LYST, F2, RIPK2, TNFAIP3, KALRN, TNFRSF6B, SIVA1, CDK5R1, IFIH1, HOXA13, SOX4, BDKRB2, SOX9, TIMP3, ALB, ANGPTL4, PLAGL2, B4GALT1, OBSCN, VAV3, NTF3, TP53BP2, LGALS1, ITGA1, …	1.38191
GOTERM_BP_ALL	GO:0051270~regulation of cell motion	subset_2	55	2.46416	1766	193	14116	5.38295e-09	3.98338e-07	IL6ST, PAX6, ADORA1, CXCL12, TGFB1, SHH, CITED2, AKT1, NISCH, S1PR1, SEMA3F, RRAS, TIE1, SEMA3A, INSR, ADAM9, PTPRK, PTPRM, F10, LYN, ACTN4, EGFL7, NEXN, VEGFC, HIF1A, DLL4, F3, PDGFRB, WDR44, DRD1, ERBB4, ONECUT1, ITGB3, CBLL1, PTK2B, BCL2, BCL6, SCARB1, THBS1, B4GALT1, PARD6B, FLT1, TBX5, ITGA2, NTN1, PLG, KDR, CDKN1B, ETS1, LAMA5, TGFBR3, JAK2, IGFBP3, SST, ARAP1	2.27786
GOTERM_BP_ALL	GO:0030334~regulation of cell migration	subset_2	46	2.06093	1766	169	14116	4.72408e-07	2.17106e-05	DRD1, ERBB4, ONECUT1, IL6ST, PAX6, ITGB3, CBLL1, ADORA1, CXCL12, SHH, TGFB1, CITED2, AKT1, NISCH, S1PR1, PTK2B, BCL2, RRAS, SCARB1, TIE1, THBS1, INSR, ADAM9, PARD6B, PTPRK, F10, PTPRM, FLT1, EGFL7, TBX5, ITGA2, NEXN, NTN1, PLG, KDR, VEGFC, HIF1A, LAMA5, DLL4, F3, TGFBR3, PDGFRB, JAK2, WDR44, SST, IGFBP3	2.17567
INTERPRO	IPR012287:Homeodomain-related	subset_1	61	2.73297	2049	238	16659	3.05399e-08	1.02308e-05	POU6F1, HMX2, HNF1B, CDX1, PRRX1, PRRX2, PAX3, TERF2IP, HOXD10, BARX1, HOXC9, HOXC4, MKX, MYB, SATB2, OTX1, EMX2, BARHL2, ZHX2, SIX5, SIX4, HHEX, HOXC13, HOXD3, IRX3, IRX2, HOXA11, ONECUT2, IRX1, MYBL1, MYBL2, ARX, HOXA2, MEIS2, HOXA3, LHX2, POU2F3, POU2F2, HOXA7, LHX4, POU3F3, NKX2-1, GBX1, LHX6, POU3F2, TERF1, LMX1B, VSX1, PKNOX2, DLX3, PKNOX1, HOXB7, MEOX2, DLX6, MEOX1, DMTF1, HOXB6, HOXB9, PB…	2.08382
INTERPRO	IPR017970:Homeobox, conserved site	subset_1	57	2.55376	2049	232	16659	4.11922e-07	5.91385e-05	POU6F1, HMX2, HNF1B, CDX1, PRRX1, PRRX2, PAX3, HOXD10, BARX1, HOXC9, HOXC4, MKX, SATB2, OTX1, EMX2, BARHL2, ZHX2, SIX5, SIX4, HHEX, HOXC13, HOXD3, IRX3, TSHZ3, TSHZ1, IRX2, HOXA11, IRX1, ONECUT2, ARX, HOXA2, MEIS2, HOXA3, POU2F3, LHX2, POU2F2, HOXA7, LHX4, POU3F3, NKX2-1, GBX1, LHX6, POU3F2, LHX8, LMX1B, VSX1, PKNOX2, DLX3, ISL2, PKNOX1, HOXB7, MEOX2, DLX6, MEOX1, HOXB6, PBX1, HOXB9	1.99753
INTERPRO	IPR001356:Homeobox	subset_1	57	2.55376	2049	235	16659	6.42822e-07	8.61345e-05	POU6F1, HMX2, HNF1B, CDX1, PRRX1, PRRX2, PAX3, HOXD10, BARX1, HOXC9, HOXC4, MKX, SATB2, OTX1, EMX2, BARHL2, ZHX2, SIX5, SIX4, HHEX, HOXC13, HOXD3, IRX3, TSHZ3, TSHZ1, IRX2, HOXA11, IRX1, ONECUT2, ARX, HOXA2, MEIS2, HOXA3, POU2F3, LHX2, POU2F2, HOXA7, LHX4, POU3F3, NKX2-1, GBX1, LHX6, POU3F2, LHX8, LMX1B, VSX1, PKNOX2, DLX3, ISL2, PKNOX1, HOXB7, MEOX2, DLX6, MEOX1, HOXB6, PBX1, HOXB9	1.97203
INTERPRO	IPR012287:Homeodomain-related	subset_2	56	2.50896	2083	238	16659	3.70021e-06	0.000726828	EVX1, EVX2, POU6F2, PAX6, HOXD12, PAX4, PDX1, HOXC6, HOXC8, BARX2, PAX7, HOXC5, ALX4, PITX1, ALX1, PHOX2B, LBX1, GSC, EMX1, POGZ, RCOR2, SNAPC4, ZHX1, NKX2-8, MSX1, TGIF1, IRX4, IRX5, HOXA13, ONECUT1, ONECUT3, HOXB13, MEIS1, HOXA1, MEIS3, HOXA5, LHX1, POU2F1, POU3F4, HOXA10, LHX9, TLX1, MYSM1, TERF2, NKX2-2, NKX2-3, HMBOX1, HOXB3, SHOX2, ZFHX4, DLX1, HOXB2, HOXB8, DLX5, HOXB5, PBX3	1.88179
INTERPRO	IPR017970:Homeobox, conserved site	subset_2	59	2.64337	2083	232	16659	1.25539e-07	6.16693e-05	EVX1, EVX2, POU6F2, PAX6, HOXD12, ZEB2, PAX4, PDX1, ZEB1, HDX, HOXC6, HOXC8, BARX2, PAX7, NKX6-3, HOXC5, ALX4, PITX1, ALX1, SATB1, PHOX2B, LBX1, GSC, EMX1, ZHX1, NKX2-8, ADNP, MSX1, TGIF1, IRX4, TSHZ2, IRX5, HOXA13, ONECUT1, ONECUT3, HOXB13, MEIS1, HOXA1, MEIS3, HOXA5, LHX1, HOXA10, POU2F1, POU3F4, LHX9, NKX2-2, TLX1, NKX2-3, HMBOX1, HOXB3, SHOX2, ZFHX4, DLX1, ADNP2, HOXB2, HOXB8, DLX5, HOXB5, PB…	2.03387
INTERPRO	IPR001356:Homeobox	subset_2	59	2.64337	2083	235	16659	2.01241e-07	6.59043e-05	EVX1, EVX2, POU6F2, PAX6, HOXD12, ZEB2, PAX4, PDX1, ZEB1, HDX, HOXC6, HOXC8, BARX2, PAX7, NKX6-3, HOXC5, ALX4, PITX1, ALX1, SATB1, PHOX2B, LBX1, GSC, EMX1, ZHX1, NKX2-8, ADNP, MSX1, TGIF1, IRX4, TSHZ2, IRX5, HOXA13, ONECUT1, ONECUT3, HOXB13, MEIS1, HOXA1, MEIS3, HOXA5, LHX1, HOXA10, POU2F1, POU3F4, LHX9, NKX2-2, TLX1, NKX2-3, HMBOX1, HOXB3, SHOX2, ZFHX4, DLX1, ADNP2, HOXB2, HOXB8, DLX5, HOXB5, PB…	2.00791
GOTERM_BP_ALL	GO:0001944~vasculature development	subset_1	60	2.68817	1769	251	14116	9.52357e-07	3.7851e-05	NRP2, FGF18, PRRX1, FGF10, PRRX2, MMP2, TGFB2, MAP3K7, EDNRA, ARHGAP22, AGTR2, APOB, HEY1, APOE, CXCR4, FOXF1, SEMA3C, ERAP1, IL1B, SOX18, NOS2, SOX17, MKL2, ANGPT2, MMP19, MMP14, JUNB, ZMIZ1, FOXC2, ZFPM2, FOXC1, ACVR1, CAV1, WT1, ZFP36L1, CALCA, HOXA3, AGGF1, ITGAV, EGF, ANGPTL3, COL18A1, PLAT, KLF5, EPAS1, TBX3, VHL, TGFBR1, COL15A1, ITGA4, TMPRSS6, DLX3, CDH13, NOTCH1, PKNOX1, MEOX2, NTRK2, I…	1.90749
GOTERM_BP_ALL	GO:0001568~blood vessel development	subset_1	59	2.64337	1769	245	14116	9.1819e-07	3.68406e-05	NRP2, FGF18, PRRX1, FGF10, PRRX2, MMP2, TGFB2, MAP3K7, EDNRA, ARHGAP22, AGTR2, APOB, HEY1, APOE, CXCR4, FOXF1, SEMA3C, ERAP1, IL1B, SOX18, NOS2, SOX17, MKL2, ANGPT2, MMP19, MMP14, JUNB, ZMIZ1, FOXC2, ZFPM2, FOXC1, ACVR1, CAV1, WT1, ZFP36L1, HOXA3, AGGF1, ITGAV, EGF, ANGPTL3, COL18A1, PLAT, KLF5, EPAS1, TBX3, VHL, TGFBR1, COL15A1, ITGA4, TMPRSS6, DLX3, CDH13, NOTCH1, PKNOX1, MEOX2, NTRK2, ITGA7, A…	1.92163
GOTERM_BP_ALL	GO:0001944~vasculature development	subset_2	61	2.73297	1766	251	14116	3.97377e-07	1.90652e-05	FGF6, LMO2, FGF9, PGF, TBX20, CSPG4, FOXO1, CXCL12, SHH, CITED2, AKT1, S1PR1, MYOCD, ANG, ROBO1, CCBE1, HEY2, CASP8, ANGPT1, LOX, EGFL7, EFNB2, MYH9, PROX1, PNPLA6, VEGFC, BGN, HIF1A, EREG, PROK1, DLL4, PLXDC1, TNFAIP2, ELK3, CDH2, SRF, TCF7L2, CDH5, SEMA5A, TCF21, CHD7, HAND1, HAND2, PTK2B, TGM2, PLXND1, THBS1, VEZF1, SCG2, ANGPTL4, B4GALT1, FLT1, TBX4, TGFBR2, UBP1, COL5A1, KDR, ANXA2, LAMA5, A…	1.94257
GOTERM_BP_ALL	GO:0001568~blood vessel development	subset_2	59	2.64337	1766	245	14116	8.68299e-07	3.68051e-05	FGF6, LMO2, FGF9, PGF, TBX20, CSPG4, FOXO1, CXCL12, SHH, CITED2, AKT1, S1PR1, MYOCD, ANG, ROBO1, CCBE1, HEY2, CASP8, ANGPT1, LOX, EGFL7, MYH9, PROX1, PNPLA6, VEGFC, BGN, HIF1A, EREG, PROK1, DLL4, PLXDC1, TNFAIP2, ELK3, CDH2, SRF, TCF7L2, CDH5, SEMA5A, CHD7, HAND1, HAND2, PTK2B, TGM2, PLXND1, THBS1, VEZF1, SCG2, ANGPTL4, B4GALT1, FLT1, TBX4, TGFBR2, UBP1, COL5A1, KDR, ANXA2, LAMA5, ADRA1B, TGFBR3	1.92489
GOTERM_BP_ALL	GO:0040011~locomotion	subset_1	90	4.03226	1769	431	14116	9.59469e-07	3.77773e-05	NRP2, CCKAR, PPARD, JPH3, NRTN, IL16, BCAR1, FGF10, PAX3, GDNF, IL10, TGFB2, ATOH1, APOB, GAB2, WWP2, CXCR4, WWP1, SEMA3C, IL1B, SYK, RET, SATB2, CCDC88A, C5AR1, PIK3CB, PLXNB1, MDGA1, EFNB1, EMX2, BARHL2, GRIN2A, SIX4, MMP14, CCR9, ASCL1, TNS3, CATSPER4, TNS1, BTG1, CELF3, FOXC1, VCAN, PTAFR, CLN6, ACVR1, CAV2, CYSLTR1, ENPP2, C5, ASTN1, ITGB2, KIT, DNAH8, ARX, CALCA, DOCK2, PVRL1, ROPN1B, DNER,…	1.66628
GOTERM_BP_ALL	GO:0007528~neuromuscular junction development	subset_2	9	0.403226	1766	20	14116	0.0018398	0.0270672	APP, MUSK, TNC, UTRN, CACNB2, CACNG2, CACNB4, CHRNA1, DVL1	3.59694
GOTERM_BP_ALL	GO:0048747~muscle fiber development	subset_2	12	0.537634	1766	35	14116	0.00268636	0.0367117	APP, MUSK, TCAP, TNC, UTRN, CACNB2, CACNG2, CHRNB1, CACNB4, TTN, CHRNA1, DVL1	2.74053
GOTERM_BP_ALL	GO:0060541~respiratory system development	subset_2	33	1.47849	1766	108	14116	1.75655e-06	7.16713e-05	RBP4, FGFR4, FGF7, FOXA2, FGF9, BMPR2, ASZ1, SHH, TCF21, CHD7, HOXA5, GATA6, CRISPLD2, POU2F1, LOX, HHIP, CEBPA, TBX5, TBX4, TGFBR2, NKX2-8, FOXA1, RPGRIP1L, PROX1, FOXP2, MYCN, KDR, HES1, PTHLH, MAN2A1, LAMA5, SP3, CRH	2.44237
GOTERM_BP_ALL	GO:0030324~lung development	subset_2	30	1.34409	1766	99	14116	6.78806e-06	0.000231511	RBP4, FGFR4, FGF7, FOXA2, FGF9, BMPR2, ASZ1, SHH, TCF21, HOXA5, GATA6, CRISPLD2, LOX, HHIP, CEBPA, TBX5, TBX4, NKX2-8, TGFBR2, FOXA1, PROX1, FOXP2, MYCN, KDR, PTHLH, HES1, MAN2A1, LAMA5, SP3, CRH	2.42218
GOTERM_BP_ALL	GO:0014031~mesenchymal cell development	subset_1	15	0.672043	1769	51	14116	0.00317707	0.0456376	NRP2, RET, NRTN, EFNB1, EOMES, PAX3, GDNF, TGFB2, EDNRA, NOTCH1, FOXC2, SEMA3C, FOXC1, ACVR1, NFATC1	2.34696
GOTERM_BP_ALL	GO:0048762~mesenchymal cell differentiation	subset_1	15	0.672043	1769	51	14116	0.00317707	0.0456376	NRP2, RET, NRTN, EFNB1, EOMES, PAX3, GDNF, TGFB2, EDNRA, NOTCH1, FOXC2, SEMA3C, FOXC1, ACVR1, NFATC1	2.34696
GOTERM_BP_ALL	GO:0014031~mesenchymal cell development	subset_2	16	0.716846	1766	51	14116	0.00105238	0.0175257	BMP2, LEF1, ZEB2, HGF, SOX9, SHH, TGFB1, EDNRB, HIF1A, HAND2, LAMA5, BCL2, SEMA3F, TGFBR3, NRG1, ALX1	2.50767
GOTERM_BP_ALL	GO:0060485~mesenchyme development	subset_2	17	0.761649	1766	52	14116	0.000415214	0.00802628	BMP2, LEF1, ZEB2, HGF, SOX9, SHH, TGFB1, EDNRB, HIF1A, HOXA5, HAND2, LAMA5, BCL2, SEMA3F, TGFBR3, NRG1, ALX1	2.61316

## Sheet: st6_1953g
Category	Functional Terms Enriched	Count	%	List Total	Pop Hits	Pop Total	p-value	adj.p-value (BH)	Genes	Fold Enrichment
GOTERM_BP_ALL	GO:0032502~developmental process	350	19.564	1317	3148	14116	8.27574e-05	0.0138076	S100A4, RARRES2, GDF7, DZIP1, GDF5, EDN1, PDLIM3, PTPN22, HOXD13, AQP4, REST, CITED1, HOXD11, AGTR1, ZFP91, SERPINE2, COL10A1, PTPRJ, PHOX2A, ARC, VANGL1, CYP1A1, CD3E, PMCH, APOLD1, RXRG, KRT10, MYH6, SCEL, BOLL, THY1, RETN, PITPNM1, KRT19, REC8, C14ORF39, CD40LG, CCR4, KRT14, AHSP, TGIF2, LAMC2, BIN1, ADAMTS4, ASPRV1, DNAH11, MFNG, GCNT2, SERPINA10, ERBB3, CHKB, TFCP2L1, AHCTF1, ADRBK1, BCL2L2,…	1.19168
GOTERM_BP_ALL	GO:0007275~multicellular organismal development	317	17.7194	1317	2865	14116	0.000310274	0.0322389	S100A4, GDF7, DZIP1, GDF5, EDN1, PDLIM3, PTPN22, HOXD13, AQP4, REST, CITED1, HOXD11, AGTR1, ZFP91, SERPINE2, COL10A1, PTPRJ, PHOX2A, ARC, VANGL1, CYP1A1, CD3E, PMCH, APOLD1, RXRG, KRT10, MYH6, SCEL, BOLL, THY1, PITPNM1, C14ORF39, CD40LG, CCR4, KRT14, AHSP, TGIF2, LAMC2, BIN1, ADAMTS4, ASPRV1, DNAH11, MFNG, SERPINA10, GCNT2, ERBB3, CHKB, TFCP2L1, AHCTF1, ADRBK1, BCL2L2, AHSG, TAL2, LIF, HESX1, IL1…	1.18593
GOTERM_BP_ALL	GO:0048856~anatomical structure development	277	15.4835	1317	2527	14116	0.00145703	0.084556	S100A4, GDF7, GDF5, EDN1, PDLIM3, AQP4, HOXD13, PTPN22, REST, CITED1, HOXD11, AGTR1, ZFP91, SERPINE2, COL10A1, PTPRJ, PHOX2A, ARC, CYP1A1, CD3E, PMCH, APOLD1, RXRG, KRT10, MYH6, SCEL, THY1, PITPNM1, KRT19, CD40LG, CCR4, KRT14, AHSP, TGIF2, LAMC2, BIN1, ADAMTS4, ASPRV1, SERPINA10, ERBB3, CHKB, TFCP2L1, ADRBK1, BCL2L2, AHSG, TAL2, HESX1, IL17C, LIF, PFN1, NKX2-5, EMD, SPP2, SPP1, KLF6, KLF7, IKZF3,…	1.1749
GOTERM_BP_ALL	GO:0051249~regulation of lymphocyte activation	29	1.62102	1317	148	14116	0.000219133	0.024995	TNFSF14, IL15, IL7R, TNFRSF4, VCAM1, STAT6, CD47, IL4R, IFNG, SFTPD, IL13RA1, CD5, CD28, SIT1, IL2RA, FLT3, CD3E, CTLA4, CD40, FOXP3, PDCD1LG2, THY1, BTLA, CD83, CDKN1A, SIRPG, IL20RB, CD274, IL12A	2.10021
GOTERM_BP_ALL	GO:0002694~regulation of leukocyte activation	31	1.73281	1317	166	14116	0.000306082	0.0327304	ADORA2B, TNFSF14, IL15, IL7R, TNFRSF4, IL31RA, VCAM1, STAT6, CD47, IL4R, IFNG, SFTPD, IL13RA1, CD5, CD28, SIT1, IL2RA, FLT3, CD3E, CTLA4, CD40, FOXP3, PDCD1LG2, THY1, BTLA, CD83, CDKN1A, SIRPG, IL20RB, CD274, IL12A	2.00161
GOTERM_BP_ALL	GO:0050863~regulation of T cell activation	23	1.28563	1317	117	14116	0.00108121	0.074009	SIT1, IL2RA, CD3E, CTLA4, TNFSF14, IL15, IL7R, FOXP3, PDCD1LG2, THY1, VCAM1, BTLA, CD47, CD83, SIRPG, IL20RB, IL4R, CD274, IFNG, IL12A, SFTPD, CD5, CD28	2.10702
GOTERM_BP_ALL	GO:0070663~regulation of leukocyte proliferation	20	1.11794	1317	84	14116	0.000212027	0.0249648	IL2RA, CD3E, CSF1, CTLA4, CD40, IL15, FOXP3, TNFRSF4, PDCD1LG2, VCAM1, BTLA, CDKN1A, IL20RB, CD274, IFNG, IL12A, SFTPD, IL13RA1, CD5, CD28	2.55198
GOTERM_BP_ALL	GO:0050670~regulation of lymphocyte proliferation	19	1.06205	1317	83	14116	0.000531152	0.0491037	IL2RA, CD3E, CTLA4, CD40, IL15, FOXP3, TNFRSF4, PDCD1LG2, VCAM1, BTLA, CDKN1A, IL20RB, CD274, IFNG, IL12A, SFTPD, IL13RA1, CD5, CD28	2.45359
GOTERM_BP_ALL	GO:0051251~positive regulation of lymphocyte activation	21	1.17384	1317	97	14116	0.000536605	0.0483858	IL2RA, CD3E, TNFSF14, CD40, IL15, IL7R, TNFRSF4, PDCD1LG2, THY1, VCAM1, STAT6, CD47, CD83, SIRPG, CDKN1A, IL4R, IFNG, IL12A, IL13RA1, CD5, CD28	2.32046
GOTERM_BP_ALL	GO:0046649~lymphocyte activation	33	1.84461	1317	199	14116	0.0015736	0.0882509	ITGAL, NBN, CD8A, CD8B, IL21R, PTPN22, TNFSF14, IL15, IL7R, TNFRSF4, IL11, CD48, VCAM1, SLC11A1, CD28, EXO1, ICAM1, KLF6, TNFSF4, FLT3, CD3E, IGF2, CD40, FOXP3, SLAMF1, CD1D, IFNAR1, PRLR, CCND3, CD40LG, BAX, IRF1, BANK1	1.77741
GOTERM_BP_ALL	GO:0045321~leukocyte activation	38	2.12409	1317	242	14116	0.00181107	0.0951595	ITGAL, NBN, CD8A, CD8B, CSF1, IL21R, EDN1, PTPN22, TNFSF14, CXCR2, IL15, CX3CL1, IL7R, TNFRSF4, IL11, CD48, VCAM1, SLC11A1, CD28, EXO1, ICAM1, KLF6, TNFSF4, IL8, CD3E, FLT3, IGF2, CD40, FOXP3, SLAMF1, IFNAR1, CD1D, PRLR, CCND3, CD40LG, BAX, IRF1, BANK1	1.68304
GOTERM_BP_ALL	GO:0007599~hemostasis	21	1.17384	1317	108	14116	0.0021573	0.109241	KNG1, F11, F12, COL3A1, F8, SERPING1, F7, CD40, MMRN1, IL11, GP9, F13B, ANXA7, CD36, PROCR, CD40LG, CD59, PROZ, GP1BA, SERPIND1, PLAU	2.08411

## Sheet: st7_2821g
Category	Functional Terms Enriched	Count	%	List Total	Pop Hits	Pop Total	p-value	adj.p-value (BH)	Genes	Fold Enrichment
GOTERM_BP_ALL	GO:0006350~transcription	450	17.9641	1669	2101	14116	6.70531e-43	2.21208e-39	MEF2B, ZNF630, ZNF782, ZNF250, ZNF254, CITED4, ZNF251, PGR, MAMSTR, ZNF775, ZNF774, PPP1R1B, ZNF773, ZNF772, ZNF248, ZNF397, ZNF396, ZNF394, ZNF391, ZNF641, ZNF45, ZNF48, ZNF790, ZNF501, ZNF791, ZNF649, ZNF502, ZNF792, ZNF793, ZNF500, ZNF37A, ZNF234, ZNF787, ZNF233, ZNF235, ZNF789, ZNF784, HNF4A, ZNF783, ZNF786, ZNF239, ZGLP1, ZNF785, DPRX, ZNF383, ZNF382, ZNF41, ZNF613, CRTC3, ZNF614, ZNF79, ZNF…	1.81151
GOTERM_BP_ALL	GO:0045449~regulation of transcription	502	20.0399	1669	2601	14116	2.58798e-35	2.84592e-32	MEF2B, ZNF630, ZNF782, ZNF250, ZNF254, CITED4, ZNF251, MAGED1, PGR, MAMSTR, ZNF775, ZNF774, ZNF773, ZNF248, ZNF772, TIGD2, ZNF397, ZNF396, ZNF394, TIGD6, ZNF391, ZNF641, ZNF45, NODAL, ZNF48, ZNF790, ZNF501, ZNF502, ZNF649, ZNF791, ZNF792, ZNF793, ZNF500, ZNF37A, ZNF234, ZNF787, ZNF233, ZNF235, ZNF789, ZNF784, HNF4A, ZNF783, ZNF786, ZNF239, ZGLP1, ZNF785, DPRX, ZNF383, ZNF382, ZNF41, ZNF613, CRTC3…	1.63237
GOTERM_BP_ALL	GO:0010468~regulation of gene expression	521	20.7984	1669	2856	14116	4.21051e-30	1.38905e-27	MEF2B, ZNF630, ZNF782, ZNF250, ZNF254, CITED4, ZNF251, MAGED1, PGR, MAMSTR, DIRAS3, ZNF775, ZNF774, ZNF773, ZNF248, ZNF772, TIGD2, ZNF397, ZNF396, ZNF394, TIGD6, ZNF391, ZNF641, ZNF45, NODAL, ZNF48, ZNF790, ZNF501, ZNF502, ZNF649, ZNF791, ZNF792, ZNF793, ZNF500, ZNF37A, ZNF234, ZNF787, ZNF233, ZNF235, ZNF789, ZNF784, HNF4A, ZNF783, ZNF786, ZNF239, ZGLP1, ZNF785, DPRX, ZNF383, ZNF382, ZNF41, ZNF61…	1.54289
GOTERM_BP_ALL	GO:0050789~regulation of biological process	936	37.3653	1669	7106	14116	3.74031e-07	3.33489e-05	MEF2B, KLRC2, IL9R, ZNF782, MAMSTR, MAP3K6, DIRAS3, CUL7, ZNF775, ZNF774, ZNF773, CCR10, SERPINE1, ZNF772, ZNF397, ZNF396, ZNF394, ZNF391, PDPN, NODAL, ZNF790, ZNF501, ZNF502, ZNF791, MYLK2, ZNF792, ZNF793, ZNF37A, ZNF500, ZNF787, ZNF789, CD320, ZNF784, ZNF783, ZNF786, ZWINT, ZNF785, ZNF383, MADCAM1, ZNF382, CRTC3, ZNF517, ZNF132, ZNF133, ZSCAN5A, ZNF510, ZNF511, ZNF514, ZSCAN5B, IL17A, LYL1, IL1…	1.11405
GOTERM_BP_ALL	GO:0065007~biological regulation	978	39.0419	1669	7484	14116	7.07365e-07	5.9834e-05	MEF2B, KLRC2, IL9R, ZNF782, MAP3K6, MAMSTR, DIRAS3, CUL7, ZNF775, ZNF774, ZNF773, CCR10, SERPINE1, ZNF772, ZNF397, ZNF396, ZNF394, ZNF391, PDPN, NODAL, ZNF790, ZNF501, ZNF502, MYLK2, ZNF791, ZNF792, ZNF793, ZNF37A, ZNF500, ZNF787, ZNF789, CD320, ZNF784, ZNF783, ZNF786, ZWINT, ZNF785, ZNF383, MADCAM1, ZNF382, CRTC3, RAD21L1, CYP1B1, ZNF517, ZNF132, ZNF133, ZSCAN5A, ZNF510, ZNF511, ZNF514, ZSCAN5B,…	1.10525
GOTERM_MF_ALL	GO:0042379~chemokine receptor binding	30	1.1976	1782	49	15143	2.3887e-15	4.77285e-13	CXCL1, CCL1, CCL3, CCL2, CXCL5, CXCL9, CCL8, PF4, CXCL6, PF4V1, CXCL11, CCL28, CCL7, CCL27, CXCL10, CCL25, CCL23, CCL21, CREB3, CCL4L2, CCL16, CCL18, CCL17, CCL11, CCL13, CCL14, PPBP, CXCL13, CXCL16, CCR2	5.20271
GOTERM_MF_ALL	GO:0008009~chemokine activity	28	1.11776	1782	46	15143	2.92443e-14	4.0753e-12	CCL1, CXCL1, CCL3, CCL2, CXCL5, CXCL9, CCL8, PF4, CXCL6, PF4V1, CXCL11, CCL28, CCL27, CCL7, CXCL10, CCL25, CCL23, CCL21, CCL4L2, CCL16, CCL18, CCL17, CCL11, CCL13, CCL14, PPBP, CXCL13, CXCL16	5.17255
INTERPRO	IPR001811:Small chemokine, interleukin-8-like	26	1.03792	1958	41	16659	7.59848e-14	1.0093e-11	CCL1, CXCL1, CCL3, CCL2, CXCL5, CXCL9, CCL8, PF4, CXCL6, PF4V1, CXCL11, CCL28, CCL7, CXCL10, CCL25, CCL23, CCL21, CCL4L2, CCL16, CCL18, CCL17, CCL11, CCL13, CCL14, PPBP, CXCL13	5.39543
KEGG_PATHWAY	hsa04062:Chemokine signaling pathway	38	1.51697	413	187	5085	1.87958e-07	9.20991e-06	CXCL1, CCL1, ADCY4, CCL3, CCL2, CXCL5, CCR1, CXCL9, CXCR1, CCL8, PF4, CXCL6, CXCR3, PF4V1, CXCL11, CCL28, CCL7, CCL27, CXCL10, CCL25, CCL23, CCL21, CCR10, RELA, CCL4L2, CCL16, CCL18, STAT2, CCL17, CCL11, CCR8, CCL13, CCL14, PPBP, CXCL13, CCR3, CXCL16, CCR2	2.50197
GOTERM_BP_ALL	GO:0031424~keratinization	29	1.15768	1669	43	14116	2.07047e-16	3.66374e-14	LCE3A, LCE3B, LCE5A, LCE3C, LCE3D, SPRR2G, LCE1B, SPRR2F, SPRR2E, LCE1A, SPRR2A, SPRR2B, TGM1, LCE2D, KRT2, AHNAK2, LCE4A, LCE6A, LCE2B, LCE2A, LCE1E, LCE1F, SPRR1A, LCE1C, SPRR1B, LCE1D, SPRR3, SPRR4, LCE3E	5.70407
GOTERM_BP_ALL	GO:0009913~epidermal cell differentiation	33	1.31737	1669	72	14116	3.85972e-12	5.53614e-10	LCE3A, LCE3B, S100A7, LCE5A, LCE3C, LCE3D, SPRR2G, LCE1B, SPRR2F, SPRR2E, LCE1A, SPINK5, GLI1, SPRR2A, TGM1, SPRR2B, AHNAK2, LCE2D, KRT2, LCE4A, LCE6A, LCE2B, LCE2A, LCE1E, SPRR1A, LCE1F, LCE1C, SPRR1B, LCE1D, SPRR3, SPRR4, MADCAM1, LCE3E	3.87647
GOTERM_BP_ALL	GO:0030216~keratinocyte differentiation	31	1.23752	1669	66	14116	8.94892e-12	1.23011e-09	LCE3A, LCE3B, S100A7, LCE5A, LCE3C, LCE3D, SPRR2G, LCE1B, SPRR2F, SPRR2E, LCE1A, SPRR2A, SPRR2B, TGM1, AHNAK2, LCE2D, KRT2, LCE4A, LCE6A, LCE2B, LCE2A, LCE1E, SPRR1A, LCE1F, LCE1C, SPRR1B, LCE1D, SPRR3, SPRR4, MADCAM1, LCE3E	3.97258
GOTERM_BP_ALL	GO:0030855~epithelial cell differentiation	38	1.51697	1669	137	14116	8.57294e-07	6.89784e-05	LCE3A, S100A7, LCE3B, LCE5A, LCE3C, LCE3D, SPRR2G, LCE1B, SPRR2F, SPRR2E, LCE1A, SPINK5, PGR, KRT5, SPRR2A, TGM1, SPRR2B, AHNAK2, LCE2D, KRT2, KRT4, UPK2, LCE4A, LCE6A, LCE2B, LCE2A, NEUROG3, LCE1E, SPRR1A, LCE1F, LCE1C, SPRR1B, VEGFA, LCE1D, SPRR3, SPRR4, MADCAM1, LCE3E	2.34595
INTERPRO	IPR017973:Cytochrome P450, C-terminal region	23	0.918164	1958	56	16659	1.22761e-07	7.8033e-06	CYP2U1, CYP3A4, CYP2F1, CYP1B1, TBXAS1, CYP2C19, CYP46A1, CYP2C18, CYP2B6, CYP11B1, CYP2C8, CYP11B2, CYP4F22, CYP2E1, CYP2W1, CYP4B1, CYP4X1, CYP2A13, CYP4A11, CYP17A1, CYP4A22, CYP27B1, CYP27A1	3.49443
INTERPRO	IPR002401:Cytochrome P450, E-class, group I	21	0.838323	1958	49	16659	2.18048e-07	1.27514e-05	CYP3A4, CYP2U1, CYP2F1, CYP1B1, TBXAS1, CYP2C19, CYP46A1, CYP2C18, CYP2B6, CYP2C8, CYP4F22, CYP2E1, CYP2W1, CYP4B1, CYP4X1, CYP2A13, CYP4A11, CYP17A1, CYP4A22, CYP27B1, CYP27A1	3.64636
INTERPRO	IPR001128:Cytochrome P450	23	0.918164	1958	61	16659	7.06968e-07	3.3341e-05	CYP2U1, CYP3A4, CYP2F1, CYP1B1, TBXAS1, CYP2C19, CYP46A1, CYP2C18, CYP2B6, CYP11B1, CYP2C8, CYP11B2, CYP4F22, CYP2E1, CYP2W1, CYP4B1, CYP4X1, CYP2A13, CYP4A11, CYP17A1, CYP4A22, CYP27B1, CYP27A1	3.208
INTERPRO	IPR017972:Cytochrome P450, conserved site	23	0.918164	1958	62	16659	9.74997e-07	4.45442e-05	CYP2U1, CYP3A4, CYP2F1, CYP1B1, TBXAS1, CYP2C19, CYP46A1, CYP2C18, CYP2B6, CYP11B1, CYP2C8, CYP11B2, CYP4F22, CYP2E1, CYP2W1, CYP4B1, CYP4X1, CYP2A13, CYP4A11, CYP17A1, CYP4A22, CYP27B1, CYP27A1	3.15626
GOTERM_BP_ALL	GO:0031640~killing of cells of another organism	9	0.359281	1669	14	14116	5.8105e-05	0.00354359	APOL1, DEFA1B, HAMP, DEFA6, DEFA5, GNLY, DEFA4, DEFA3, S100A12	5.43713
GOTERM_BP_ALL	GO:0001906~cell killing	10	0.399202	1669	24	14116	0.00109237	0.044616	APOL1, DEFA1B, HAMP, DEFA6, DEFA5, GNLY, DEFA4, DEFA3, SLAMF7, S100A12	3.52407
INTERPRO	IPR006081:Alpha defensin	5	0.199601	1958	5	16659	0.00086056	0.0269917	DEFA1B, DEFA6, DEFA5, DEFA4, DEFA3	8.50817
INTERPRO	IPR002366:Defensin propeptide	5	0.199601	1958	5	16659	0.00086056	0.0269917	DEFA1B, DEFA6, DEFA5, DEFA4, DEFA3	8.50817
INTERPRO	IPR006080:Mammalian defensin	6	0.239521	1958	8	16659	0.00091719	0.02814	DEFA1B, DEFA6, DEFA5, DEFA4, DEFA3, DEFB4A	6.38113
GOTERM_BP_ALL	GO:0019953~sexual reproduction	81	3.23353	1669	458	14116	0.000195443	0.00972255	INSL3, ZFP41, SMCP, ZNF296, EDN2, CGB7, VGF, SOHLH1, SOHLH2, GLI1, TAF7L, SPEM1, PGR, SERPINA5, OR7C1, CREB3L4, SPIN3, KLK14, SPIN4, SPATA24, SHBG, ZP1, CRISP1, NR0B1, MORC1, ELL3, THEG, OR10J1, PROK2, WBP2NL, TXNDC2, TXNDC8, SPAG4, CATSPER1, ZGLP1, ADAM18, AKAP3, PNMA1, TSPY2, ACR, TSPY3, H1FNT, NANOS2, SLC2A14, CTCFL, ZNF35, TSPY10, KRT9, SPATA9, OAZ3, CCT6B, ODF4, SPATA3, RHOXF1, SPIN2B, SPIN2…	1.4958
GOTERM_BP_ALL	GO:0048232~male gamete generation	57	2.27545	1669	308	14116	0.000635456	0.0275732	INSL3, ZFP41, ZNF296, SOHLH1, SOHLH2, GLI1, TAF7L, SPEM1, SERPINA5, OR7C1, CREB3L4, SPATA24, SHBG, MORC1, NR0B1, ELL3, THEG, PROK2, TXNDC2, TXNDC8, SPAG4, CATSPER1, ZGLP1, ADAM18, PNMA1, TSPY2, TSPY3, H1FNT, NANOS2, SLC2A14, ZNF35, TSPY10, KRT9, SPATA9, OAZ3, CCT6B, ODF4, SPATA3, ERCC1, SPATA7, ADAM29, SUN5, ALMS1, TNP1, MTL5, BIRC3, ZSCAN2, GGN, TNP2, MICALCL, CYLC2, TEX15, PRM3, TSGA10, PRM1, B…	1.56523
GOTERM_BP_ALL	GO:0007283~spermatogenesis	57	2.27545	1669	308	14116	0.000635456	0.0275732	INSL3, ZFP41, ZNF296, SOHLH1, SOHLH2, GLI1, TAF7L, SPEM1, SERPINA5, OR7C1, CREB3L4, SPATA24, SHBG, MORC1, NR0B1, ELL3, THEG, PROK2, TXNDC2, TXNDC8, SPAG4, CATSPER1, ZGLP1, ADAM18, PNMA1, TSPY2, TSPY3, H1FNT, NANOS2, SLC2A14, ZNF35, TSPY10, KRT9, SPATA9, OAZ3, CCT6B, ODF4, SPATA3, ERCC1, SPATA7, ADAM29, SUN5, ALMS1, TNP1, MTL5, BIRC3, ZSCAN2, GGN, TNP2, MICALCL, CYLC2, TEX15, PRM3, TSGA10, PRM1, B…	1.56523

## Sheet: st8_509g
Category	Functional Terms Enriched	Count	%	List Total	Pop Hits	Pop Total	p-value	adj.p-value (BH)	Genes	Fold Enrichment
GOTERM_MF_ALL	GO:0003676~nucleic acid binding	105	33.7621	171	3264	15143	2.85913e-29	1.36523e-27	ZNF823, ZNF57, ZNF253, ZNF778, ZNF776, ZNF302, ZNF107, ZNF443, ZNF724P, ZNF101, ZNF43, ZNF44, EDDM3A, ZNF441, ZNF506, ZNF440, ZNF812, ZNF813, ZNF788, ZNF439, EIF2AK1, ZNF195, ZNF433, ZNF587, ZNF586, ZNF519, ZNF611, ZNF430, ZNF841, ZNF610, ANKRD30A, ZNF230, ZNF616, SSX2B, ZNF695, ZNF224, ZNF429, ZNF799, ZNF222, TFDP3, ZNF124, UNKL, ZNF69, TPRX1, ZNF528, ZNF625, ZNF836, ZNF320, TCEB3B, ZNF417, ZNF4…	2.84875
GOTERM_BP_ALL	GO:0006350~transcription	84	27.0096	163	2101	14116	8.44573e-28	1.32317e-25	ZNF534, ZNF823, ZNF57, ZNF155, ZNF675, ZNF253, ZNF14, ZNF778, ZNF776, ZNF682, ZNF738, ZNF680, ZNF681, ZNF302, ZNF443, ZNF107, ZNF730, ZNF493, ZNF101, ZNF43, ZNF33A, ZNF44, ZNF441, ZNF506, ZNF440, ZNF479, ZNF812, ZNF92, ZNF543, ZNF91, ZNF813, ZNF138, ZNF788, ZNF439, ZNF195, ZNF714, ZNF136, ZNF433, ZNF480, ZNF587, ZNF98, ZNF99, ZNF586, ZNF808, ZNF519, ZNF611, ZNF430, ZNF468, ZNF552, ZNF273, ZNF841,…	3.4624
GOTERM_BP_ALL	GO:0045449~regulation of transcription	92	29.582	163	2601	14116	3.31439e-27	3.89441e-25	ZNF534, ZNF823, ZNF57, ZNF155, ZNF675, ZNF253, ZNF880, ZNF14, ZNF778, ZNF776, ZNF682, ZNF738, ZNF726, ZNF680, ZNF302, ZNF681, ZNF443, ZNF107, ZNF730, ZNF724P, ZNF493, ZNF101, ZNF43, ZNF33A, ZNF44, ZNF441, ZNF506, ZNF440, ZNF479, ZNF812, ZNF92, ZNF543, ZNF91, ZNF813, ZNF138, ZNF788, ZNF439, ZNF195, ZNF747, ZNF714, ZNF136, ZNF749, ZNF433, ZNF480, ZNF587, ZNF98, ZNF99, ZNF586, ZNF808, ZNF519, ZNF611…	3.06317
GOTERM_BP_ALL	GO:0010556~regulation of macromolecule biosynthetic process	94	30.2251	163	2830	14116	6.75895e-26	6.35341e-24	ZNF823, ZNF57, ZNF253, ZNF778, ZNF776, ZNF302, ZNF107, ZNF443, ZNF724P, ZNF101, ZNF43, ZNF44, ZNF441, ZNF506, ZNF440, ZNF812, ZNF813, ZNF788, ZNF439, ZNF195, EIF2AK1, ZNF433, ZNF587, ZNF586, ZNF519, ZNF430, ZNF611, ZNF841, ZNF610, ANKRD30A, ZNF230, ZNF616, SSX2B, ZNF695, ZNF429, ZNF224, ZNF799, ZNF222, TFDP3, ZNF124, TPRX1, ZNF69, ZNF528, ZNF625, ZNF836, ZNF320, TCEB3B, ZNF417, ZNF418, ZNF415, ZN…	2.87651
GOTERM_BP_ALL	GO:0010468~regulation of gene expression	94	30.2251	163	2856	14116	1.36785e-25	1.07149e-23	ZNF823, ZNF57, ZNF253, ZNF778, ZNF776, ZNF302, ZNF107, ZNF443, ZNF724P, ZNF101, ZNF43, ZNF44, ZNF441, ZNF506, ZNF440, ZNF812, ZNF813, ZNF788, ZNF439, ZNF195, EIF2AK1, ZNF433, ZNF587, ZNF586, ZNF519, ZNF430, ZNF611, ZNF841, ZNF610, ANKRD30A, ZNF230, ZNF616, SSX2B, ZNF695, ZNF429, ZNF224, ZNF799, ZNF222, TFDP3, ZNF124, TPRX1, ZNF69, ZNF528, ZNF625, ZNF836, ZNF320, TCEB3B, ZNF417, ZNF418, ZNF415, ZN…	2.85032
INTERPRO	IPR001400:Somatotropin hormone	3	0.96463	194	6	16659	0.00194252	0.0287449	CSH1, GH2, CSHL1	42.9356
INTERPRO	IPR018116:Somatotropin hormone, conserved site	3	0.96463	194	7	16659	0.00269882	0.0367273	CSH1, GH2, CSHL1	36.8019
INTERPRO	IPR002401:Cytochrome P450, E-class, group I	6	1.92926	194	49	16659	0.000249877	0.00895635	CYP3A43, CYP2J2, CYP2C9, CYP2S1, CYP2D6, CYP2A7	10.5148
INTERPRO	IPR017973:Cytochrome P450, C-terminal region	6	1.92926	194	56	16659	0.000468844	0.0139701	CYP3A43, CYP2J2, CYP2C9, CYP2S1, CYP2D6, CYP2A7	9.20048
INTERPRO	IPR001128:Cytochrome P450	6	1.92926	194	61	16659	0.000696905	0.0155635	CYP3A43, CYP2J2, CYP2C9, CYP2S1, CYP2D6, CYP2A7	8.44634
GOTERM_MF_ALL	GO:0005097~Rab GTPase activator activity	5	1.60772	171	48	15143	0.00203049	0.0346771	USP6, TBC1D3G, TBC1D29, TBC1D28, TBC1D26, TBC1D3	9.22454
GOTERM_BP_ALL	GO:0032483~regulation of Rab protein signal transduction	5	1.60772	163	47	14116	0.00203073	0.0313453	USP6, TBC1D3G, TBC1D29, TBC1D28, TBC1D26, TBC1D3	9.2129
GOTERM_BP_ALL	GO:0032313~regulation of Rab GTPase activity	5	1.60772	163	47	14116	0.00203073	0.0313453	USP6, TBC1D3G, TBC1D29, TBC1D28, TBC1D26, TBC1D3	9.2129
GOTERM_BP_ALL	GO:0050832~defense response to fungus	3	0.96463	163	13	14116	0.0093965	0.12235	DCD, HTN1, HTN3	19.9849
GOTERM_BP_ALL	GO:0031640~killing of cells of another organism	3	0.96463	163	14	14116	0.0108806	0.136629	DCD, HTN1, HTN3	18.5574
